# Supplementary material for: Doppler imaging detects bacterial infection of living tissue
Source: Commun Biol. 2021 Feb 10;4:178. doi: 10.1038/s42003-020-01550-8 (PMC7876006; doi:10.1038/s42003-020-01550-8)
Supplement: Supplementary file 4 — Supplementary Data 1 [file 42003_2020_1550_MOESM4_ESM.xlsx]

## Sheet: Supplementary Data 1
Fig. 2c							Fig. 2d
Backscatter Brightness							Dynamic Range Change
Time (min)	Control	E. coli	S. enterica	L. monocytogenes	L. innocua		Time (min)	Control	E. coli	S. enterica	L. monocytogenes	L. innocua
-60	0.99612	0.99637	0.97717	0.99727	1.0018		-60	0.029772	0.0059888	-0.022908	-0.0076316	0.032154
-30	0.99637	1.0037	0.99703	1.0047	1.0011		-30	-0.018121	0.010955	0.0022234	0.011557	-0.030988
0	1.0075	0.99993	1.0258	0.998	0.99709		0	-0.01165	-0.016943	0.020685	-0.0039256	-0.0011657
30	1.0172	1.0574	1.0253	0.98304	1.0221		30	0.0077744	0.29086	0.060367	-0.1453	-0.0078355
60	1.0204	1.1309	1.0322	1.1916	1.0347		60	-0.050397	0.60608	0.06651	-0.18517	0.034324
90	1.033	1.2311	1.0841	1.2838	1.0512		90	-0.0074758	0.90444	0.21758	-0.15981	0.050602
120	1.0615	1.4622	1.1598	1.3514	1.1005		120	-0.0043788	1.0642	0.32526	-0.15661	0.07047
150	1.0541	1.8345	1.2707	1.5019	1.0845		150	-0.0051674	0.91776	0.20286	-0.23824	0.086015
180	1.041	2.1868	1.4047	1.6373	1.1196		180	-0.034056	0.66613	-0.0053935	-0.23903	0.1159
210	1.0558	2.4802	1.3789	1.7179	1.1047		210	-0.014571	0.53869	-0.060658	-0.2494	0.12912
240	1.063	2.8269	1.3563	1.7248	1.1317		240	-0.017325	0.38499	0.012216	-0.23615	0.18415
270	1.0735	3.0877	1.3392	1.74	1.183		270	0.0040015	0.3209	0.075604	-0.2172	0.21085
300	1.073	3.2934	1.3529	1.6923	1.1796		300	0.0035587	0.29241	0.13983	-0.17733	0.22357
330	1.0846	3.4061	1.3717	1.7173	1.1909		330	0.0070051	0.30232	0.15984	-0.093142	0.24729
360	1.0853	3.4796	1.4232	1.7212	1.162		360	0.040051	0.23646	0.18549	-0.036064	0.21966

## Sheet: Supplementary Data 2
Fig. 3a
Control				E. coli				L. monocytogenes				S. enterica
Frequency (Hz)	Baseline	Final (6 hrs)		Frequency (Hz)	Baseline	Final (6 hrs)		Frequency (Hz)	Baseline	Final (6 hrs)		Frequency (Hz)	Baseline	Final (6 hrs)
0.01	1.3431	1.3748		0.01	2.0729	2.682		0.01	1.1013	1.6449		0.01	5.1767	4.1549
0.010568	1.3203	1.349		0.010568	2.0402	2.4916		0.010568	1.0822	1.5261		0.010568	5.0373	3.9012
0.011169	1.2979	1.3237		0.011169	2.0079	2.3147		0.011169	1.0633	1.4159		0.011169	4.9014	3.6628
0.011804	1.2758	1.2987		0.011804	1.9761	2.1504		0.011804	1.0447	1.3136		0.011804	4.7686	3.439
0.012475	1.2538	1.2741		0.012475	1.9445	1.9978		0.012475	1.0263	1.2187		0.012475	4.6386	3.2288
0.013184	1.2321	1.2497		0.013184	1.9132	1.856		0.013184	1.008	1.1307		0.013184	4.5111	3.0313
0.013933	1.2103	1.2255		0.013933	1.8819	1.7242		0.013933	0.98969	1.049		0.013933	4.3856	2.8457
0.014725	1.1886	1.2014		0.014725	1.8507	1.6019		0.014725	0.9714	0.9733		0.014725	4.2616	2.6713
0.015562	1.1668	1.1773		0.015562	1.8193	1.4882		0.015562	0.95297	0.90303		0.015562	4.1387	2.5074
0.016446	1.1447	1.153		0.016446	1.7876	1.3827		0.016446	0.9343	0.83786		0.016446	4.0164	2.3534
0.017381	1.1222	1.1284		0.017381	1.7554	1.2847		0.017381	0.91522	0.77742		0.017381	3.8939	2.2085
0.018369	1.0991	1.1034		0.018369	1.7223	1.1938		0.018369	0.89555	0.72137		0.018369	3.7705	2.0723
0.019413	1.0753	1.0777		0.019413	1.6881	1.1094		0.019413	0.87508	0.66939		0.019413	3.6453	1.9443
0.020516	1.0502	1.051		0.020516	1.6523	1.0312		0.020516	0.85353	0.62121		0.020516	3.5172	1.8238
0.021682	1.0239	1.0231		0.021682	1.6144	0.95877		0.021682	0.83064	0.57656		0.021682	3.3853	1.7105
0.022914	0.99656	0.99447		0.022914	1.5752	0.8916		0.022914	0.80684	0.53518		0.022914	3.2517	1.6039
0.024217	0.96863	0.9653		0.024217	1.5351	0.82928		0.024217	0.78242	0.49686		0.024217	3.1176	1.5037
0.025593	0.94031	0.93585		0.025593	1.4943	0.77146		0.025593	0.75757	0.46138		0.025593	2.984	1.4095
0.027047	0.91171	0.90629		0.027047	1.4529	0.71782		0.027047	0.73239	0.42855		0.027047	2.8515	1.321
0.028585	0.88288	0.87657		0.028585	1.411	0.66808		0.028585	0.7069	0.3982		0.028585	2.7203	1.2378
0.030209	0.8538	0.84673		0.030209	1.3685	0.62198		0.030209	0.68109	0.37018		0.030209	2.5904	1.1596
0.031926	0.82441	0.81671		0.031926	1.3253	0.5793		0.031926	0.65484	0.34436		0.031926	2.4616	1.0862
0.033741	0.79482	0.7866		0.033741	1.2815	0.53977		0.033741	0.62831	0.32053		0.033741	2.3345	1.0172
0.035658	0.76522	0.75661		0.035658	1.2373	0.5031		0.035658	0.60179	0.29846		0.035658	2.2104	0.95241
0.037685	0.73578	0.72689		0.037685	1.1929	0.46905		0.037685	0.57549	0.27797		0.037685	2.0898	0.89168
0.039827	0.70648	0.69748		0.039827	1.1483	0.43743		0.039827	0.5495	0.25891		0.039827	1.9733	0.83479
0.04209	0.6774	0.66837		0.04209	1.1034	0.40804		0.04209	0.52389	0.24113		0.04209	1.861	0.78154
0.044483	0.64853	0.63962		0.044483	1.0582	0.38074		0.044483	0.49869	0.22455		0.044483	1.7531	0.73174
0.047011	0.62	0.61133		0.047011	1.0133	0.35533		0.047011	0.47405	0.20913		0.047011	1.6497	0.68516
0.049683	0.59198	0.58352		0.049683	0.96886	0.33167		0.049683	0.45004	0.19486		0.049683	1.5507	0.64158
0.052506	0.56448	0.55623		0.052506	0.9252	0.30961		0.052506	0.42668	0.1817		0.052506	1.4561	0.60083
0.055491	0.53749	0.52942		0.055491	0.88238	0.28904		0.055491	0.40398	0.16964		0.055491	1.3657	0.56274
0.058644	0.51114	0.50328		0.058644	0.84056	0.2699		0.058644	0.38202	0.1585		0.058644	1.2797	0.5272
0.061977	0.48548	0.4779		0.061977	0.79977	0.25212		0.061977	0.36086	0.14818		0.061977	1.1983	0.49411
0.0655	0.46053	0.45334		0.0655	0.76001	0.23566		0.0655	0.34051	0.13856		0.0655	1.1215	0.46339
0.069222	0.4363	0.42966		0.069222	0.72137	0.22037		0.069222	0.321	0.12956		0.069222	1.0492	0.4348
0.073157	0.41286	0.40685		0.073157	0.68397	0.20611		0.073157	0.30239	0.12109		0.073157	0.98109	0.40811
0.077315	0.39024	0.38496		0.077315	0.64784	0.19274		0.077315	0.2847	0.11308		0.077315	0.91699	0.3831
0.081709	0.36846	0.36398		0.081709	0.613	0.18023		0.081709	0.26785	0.10556		0.081709	0.85671	0.35977
0.086353	0.3476	0.34384		0.086353	0.57944	0.16858		0.086353	0.25178	0.098584		0.086353	0.80009	0.33815
0.09126	0.32765	0.32459		0.09126	0.54715	0.15775		0.09126	0.23643	0.092148		0.09126	0.74698	0.31817
0.096447	0.30864	0.30621		0.096447	0.51619	0.1477		0.096447	0.22181	0.086198		0.096447	0.69734	0.29953
0.10193	0.29049	0.2887		0.10193	0.48658	0.13838		0.10193	0.20792	0.080686		0.10193	0.65105	0.28204
0.10772	0.27323	0.27199		0.10772	0.45827	0.12964		0.10772	0.19477	0.075574		0.10772	0.60783	0.26556
0.11384	0.25682	0.25606		0.11384	0.43121	0.12139		0.11384	0.18239	0.070823		0.11384	0.56746	0.25
0.12031	0.24123	0.24093		0.12031	0.4054	0.11372		0.12031	0.17073	0.066348		0.12031	0.52991	0.23529
0.12715	0.22642	0.22657		0.12715	0.3808	0.10661		0.12715	0.15977	0.06212		0.12715	0.495	0.22141
0.13438	0.21234	0.21295		0.13438	0.35739	0.099985		0.13438	0.14945	0.058178		0.13438	0.46238	0.20838
0.14202	0.19899	0.20001		0.14202	0.33515	0.09384		0.14202	0.13977	0.054506		0.14202	0.4318	0.19624
0.15009	0.18639	0.18771		0.15009	0.31408	0.088139		0.15009	0.13069	0.051072		0.15009	0.40311	0.18494
0.15862	0.1745	0.17607		0.15862	0.2941	0.08277		0.15862	0.12216	0.047825		0.15862	0.37627	0.17429
0.16763	0.16327	0.16508		0.16763	0.27525	0.077766		0.16763	0.11414	0.044772		0.16763	0.35113	0.16429
0.17716	0.15268	0.15468		0.17716	0.25743	0.073092		0.17716	0.10661	0.041923		0.17716	0.32755	0.15494
0.18723	0.1427	0.14485		0.18723	0.24056	0.068706		0.18723	0.099537	0.039282		0.18723	0.30544	0.14617
0.19787	0.13328	0.13557		0.19787	0.22459	0.064599		0.19787	0.092901	0.036823		0.19787	0.28478	0.1379
0.20912	0.12441	0.12682		0.20912	0.20953	0.060747		0.20912	0.086687	0.034515		0.20912	0.26555	0.13011
0.221	0.11608	0.11857		0.221	0.19535	0.057153		0.221	0.080883	0.032389		0.221	0.24762	0.12288
0.23356	0.10826	0.11079		0.23356	0.18207	0.053777		0.23356	0.075435	0.030397		0.23356	0.23085	0.11611
0.24684	0.10093	0.10346		0.24684	0.16968	0.050657		0.24684	0.07032	0.028501		0.24684	0.21519	0.10974
0.26087	0.094067	0.096578		0.26087	0.15806	0.047791		0.26087	0.065532	0.026718		0.26087	0.20053	0.10371
0.27569	0.087636	0.09011		0.27569	0.14717	0.045118		0.27569	0.061045	0.025065		0.27569	0.18684	0.098037
0.29136	0.081629	0.084021		0.29136	0.137	0.042625		0.29136	0.056847	0.023534		0.29136	0.17403	0.092688
0.30792	0.07601	0.078284		0.30792	0.12751	0.040304		0.30792	0.052919	0.0221		0.30792	0.16211	0.087614
0.32542	0.070757	0.072913		0.32542	0.11862	0.038092		0.32542	0.049229	0.020749		0.32542	0.15104	0.082888
0.34392	0.065857	0.06791		0.34392	0.11033	0.036046		0.34392	0.045781	0.019497		0.34392	0.14069	0.078433
0.36346	0.06129	0.063249		0.36346	0.10259	0.034124		0.36346	0.042563	0.018333		0.36346	0.13102	0.074273
0.38412	0.057027	0.058868		0.38412	0.09535	0.032276		0.38412	0.039573	0.017248		0.38412	0.12204	0.07036
0.40595	0.053057	0.054765		0.40595	0.088579	0.030513		0.40595	0.036785	0.016252		0.40595	0.11364	0.066608
0.42902	0.049352	0.050938		0.42902	0.082221	0.028811		0.42902	0.03418	0.015312		0.42902	0.10579	0.063051
0.45341	0.045874	0.047354		0.45341	0.076256	0.027185		0.45341	0.031712	0.01441		0.45341	0.098392	0.059668
0.47917	0.042599	0.043988		0.47917	0.070664	0.025645		0.47917	0.029344	0.013533		0.47917	0.091391	0.056438
0.50641	0.039548	0.040855		0.50641	0.065484	0.024217		0.50641	0.027134	0.012703		0.50641	0.084849	0.053348
0.53519	0.036719	0.03795		0.53519	0.060709	0.022898		0.53519	0.025093	0.011933		0.53519	0.078786	0.050434
0.56561	0.034108	0.035273		0.56561	0.05634	0.02169		0.56561	0.023205	0.011219		0.56561	0.073175	0.0477
0.59775	0.031694	0.032792		0.59775	0.052344	0.020543		0.59775	0.021467	0.010555		0.59775	0.067977	0.045132
0.63173	0.029455	0.030484		0.63173	0.048639	0.019472		0.63173	0.019854	0.0099315		0.63173	0.063147	0.042708
0.66763	0.02738	0.028341		0.66763	0.045209	0.018477		0.66763	0.018364	0.0093403		0.66763	0.058672	0.040411
0.70557	0.025459	0.026352		0.70557	0.042041	0.01755		0.70557	0.016982	0.0087871		0.70557	0.054515	0.038258
0.74568	0.023692	0.024515		0.74568	0.03912	0.01668		0.74568	0.015711	0.0082703		0.74568	0.050669	0.03625
0.78806	0.022068	0.022825		0.78806	0.036429	0.015869		0.78806	0.014543	0.0077902		0.78806	0.047124	0.034368
0.83285	0.020572	0.021269		0.83285	0.033952	0.015101		0.83285	0.013464	0.0073399		0.83285	0.043844	0.032586
0.88018	0.019198	0.019837		0.88018	0.031671	0.014376		0.88018	0.012473	0.0069211		0.88018	0.040819	0.030906
0.9302	0.017935	0.01852		0.9302	0.029576	0.013696		0.9302	0.011562	0.006529		0.9302	0.038026	0.029329
0.98307	0.016775	0.017308		0.98307	0.027663	0.013062		0.98307	0.010726	0.0061614		0.98307	0.035455	0.027843
1.0389	0.015712	0.016196		1.0389	0.02591	0.012466		1.0389	0.0099589	0.0058196		1.0389	0.033095	0.02645
1.098	0.014733	0.015171		1.098	0.024301	0.01191		1.098	0.0092543	0.0054982		1.098	0.030919	0.025136
1.1604	0.013832	0.014227		1.1604	0.022824	0.011385		1.1604	0.0086057	0.0051997		1.1604	0.028912	0.023898
1.2263	0.013004	0.013359		1.2263	0.02147	0.010895		1.2263	0.0080099	0.0049219		1.2263	0.027069	0.022733
1.296	0.012246	0.012566		1.296	0.020236	0.010439		1.296	0.0074656	0.0046633		1.296	0.025378	0.021638
1.3697	0.011554	0.011838		1.3697	0.019108	0.010015		1.3697	0.0069684	0.0044241		1.3697	0.023829	0.020616
1.4476	0.010919	0.011171		1.4476	0.018073	0.0096158		1.4476	0.0065133	0.0042005		1.4476	0.022408	0.019656
1.5298	0.010336	0.010559		1.5298	0.017126	0.0092433		1.5298	0.0060968	0.0039904		1.5298	0.021103	0.018754
1.6168	0.0098009	0.0099965		1.6168	0.016257	0.0088922		1.6168	0.0057153	0.0037946		1.6168	0.019905	0.017906
1.7087	0.0093097	0.0094795		1.7087	0.015458	0.0085592		1.7087	0.0053658	0.0036118		1.7087	0.018807	0.017109
1.8058	0.0088582	0.0090037		1.8058	0.014713	0.0082348		1.8058	0.0050466	0.0034395		1.8058	0.0178	0.016361
1.9084	0.0084437	0.0085683		1.9084	0.014023	0.0079287		1.9084	0.0047549	0.0032794		1.9084	0.016878	0.015653
2.0169	0.0080634	0.0081686		2.0169	0.013388	0.0076426		2.0169	0.0044883	0.0031308		2.0169	0.016032	0.014986
2.1315	0.0077144	0.0078011		2.1315	0.012804	0.0073735		2.1315	0.0042445	0.0029909		2.1315	0.015254	0.01436
2.2526	0.0073932	0.0074633		2.2526	0.012269	0.0071188		2.2526	0.0040209	0.0028594		2.2526	0.014541	0.013774
2.3807	0.0070982	0.0071528		2.3807	0.011776	0.0068791		2.3807	0.0038156	0.0027367		2.3807	0.013886	0.013223
2.516	0.0068265	0.0068662		2.516	0.011322	0.006653		2.516	0.0036271	0.002621		2.516	0.013285	0.012706
2.659	0.0065766	0.0066018		2.659	0.010904	0.006442		2.659	0.0034541	0.0025129		2.659	0.012733	0.01222
2.8101	0.0063465	0.0063586		2.8101	0.010516	0.006243		2.8101	0.0032955	0.0024121		2.8101	0.012227	0.011761
2.9698	0.0061348	0.0061351		2.9698	0.01016	0.0060547		2.9698	0.0031499	0.0023175		2.9698	0.011762	0.011329
3.1386	0.0059398	0.0059298		3.1386	0.009831	0.0058776		3.1386	0.0030167	0.0022292		3.1386	0.011338	0.010922
3.317	0.0057609	0.0057409		3.317	0.0095264	0.005712		3.317	0.0028949	0.0021465		3.317	0.010949	0.010543
3.5055	0.0055959	0.0055665		3.5055	0.0092443	0.0055555		3.5055	0.002783	0.0020695		3.5055	0.01059	0.010186
3.7047	0.0054437	0.0054058		3.7047	0.0089833	0.0054079		3.7047	0.0026799	0.0019974		3.7047	0.01026	0.0098511
3.9153	0.0053033	0.0052572		3.9153	0.0087418	0.0052681		3.9153	0.0025854	0.0019296		3.9153	0.0099579	0.0095367
4.1378	0.0051738	0.0051205		4.1378	0.008518	0.0051357		4.1378	0.0024985	0.0018662		4.1378	0.0096793	0.0092429
4.373	0.0050541	0.004994		4.373	0.0083112	0.0050113		4.373	0.0024185	0.001807		4.373	0.0094239	0.0089687
4.6215	0.0049434	0.0048776		4.6215	0.0081199	0.0048949		4.6215	0.0023451	0.0017518		4.6215	0.0091893	0.0087116
4.8842	0.0048415	0.0047702		4.8842	0.0079426	0.0047863		4.8842	0.0022776	0.0016998		4.8842	0.0089734	0.0084701
5.1618	0.0047475	0.0046714		5.1618	0.007779	0.0046842		5.1618	0.0022154	0.0016512		5.1618	0.0087752	0.0082433
5.4551	0.0046608	0.0045804		5.4551	0.0076276	0.0045886		5.4551	0.0021585	0.0016061		5.4551	0.0085936	0.0080314
5.7652	0.004581	0.0044964		5.7652	0.0074868	0.0044989		5.7652	0.0021063	0.0015641		5.7652	0.0084274	0.0078341
6.0928	0.0045076	0.0044191		6.0928	0.0073566	0.0044152		6.0928	0.0020582	0.0015254		6.0928	0.0082755	0.0076506
6.4391	0.0044403	0.0043481		6.4391	0.0072372	0.004337		6.4391	0.0020139	0.0014896		6.4391	0.0081364	0.0074807
6.8051	0.0043778	0.004282		6.8051	0.0071266	0.0042625		6.8051	0.0019727	0.0014545		6.8051	0.0080084	0.0073219
7.1918	0.0043205	0.0042217		7.1918	0.0070251	0.0041936		7.1918	0.0019351	0.0014221		7.1918	0.0078912	0.0071754
7.6006	0.0042681	0.0041659		7.6006	0.0069321	0.0041301		7.6006	0.0019005	0.0013923		7.6006	0.0077842	0.0070402
8.0326	0.0042192	0.0041143		8.0326	0.0068467	0.0040712		8.0326	0.0018688	0.0013649		8.0326	0.0076862	0.0069162
8.4891	0.0041744	0.0040667		8.4891	0.0067682	0.004017		8.4891	0.0018397	0.0013398		8.4891	0.0075963	0.0068028
8.9716	0.0041331	0.0040231		8.9716	0.006696	0.0039673		8.9716	0.0018129	0.0013167		8.9716	0.0075128	0.0066992
9.4815	0.0040946	0.0039827		9.4815	0.0066296	0.0039211		9.4815	0.0017881	0.0012957		9.4815	0.0074337	0.0066027
10.02	0.0040585	0.0039448		10.02	0.0065676	0.0038784		10.02	0.001765	0.0012763		10.02	0.0073599	0.0065123
10.59	0.0040246	0.0039087		10.59	0.0065086	0.003838		10.59	0.0017432	0.001258		10.59	0.0072905	0.0064269
11.192	0.0039918	0.0038742		11.192	0.0064511	0.0037986		11.192	0.001722	0.0012403		11.192	0.0072226	0.0063439
11.828	0.0039588	0.0038393		11.828	0.0063937	0.0037583		11.828	0.001701	0.0012223		11.828	0.0071552	0.0062611
12.5	0.0039245	0.0038029		12.5	0.0063329	0.0037153		12.5	0.0016789	0.0012032		12.5	0.0070862	0.0061745

## Sheet: Supplementary Data 3
Fig. 3b		Control																E. coli																	L. monocytogenes
		Time (min)																	Time (min)																	Time (min)
	Frequency (Hz)	-60	-30	0	30	60	90	120	150	180	210	240	270	300	330	360		Frequency (Hz)	-60	-30	0	30	60	90	120	150	180	210	240	270	300	330	360		Frequency (Hz)	-60	-30	0	30	60	90	120	150	180	210	240	270	300	330
	0.01	0.0169984	-0.00836753	-0.0175896	-0.0168425	-0.0332125	-0.0233527	-0.0152431	-0.0191975	-0.0365876	-0.029348	-0.0304381	-0.0184014	-0.0141949	-0.00799898	0.0127182		0.01	0.0613801	-0.0172952	-0.055413	0.0312748	0.0867532	0.143618	0.229919	0.339199	0.438274	0.477396	0.464921	0.415789	0.371302	0.312472	0.25383		0.01	-0.00186195	-0.00013586	-0.00451403	0.0275942	0.0593138	0.11186	0.167305	0.220386	0.256239	0.268251	0.273855	0.272204	0.260188	0.255964
	0.0105683	0.0168705	-0.00810093	-0.0174138	-0.0167481	-0.0327656	-0.0231053	-0.015096	-0.0191864	-0.0362436	-0.0292017	-0.0305332	-0.019085	-0.0151578	-0.0091672	0.0111416		0.0105683	0.0629813	-0.0172189	-0.0571279	0.0259722	0.0780059	0.130677	0.210672	0.311637	0.400296	0.431508	0.414053	0.36302	0.316613	0.256472	0.196096		0.0105683	-0.000449063	-4.43928e-05	-0.00582143	0.0229266	0.0510285	0.098267	0.148505	0.196005	0.225884	0.229835	0.22845	0.221605	0.206361	0.199425
	0.011169	0.0167369	-0.00784026	-0.017243	-0.0166587	-0.0323228	-0.022862	-0.0149531	-0.0191798	-0.0359047	-0.0290597	-0.0306322	-0.0197713	-0.0161231	-0.0103387	0.00956083		0.011169	0.0645741	-0.0171501	-0.0588501	0.0206601	0.0692483	0.117727	0.191417	0.284071	0.36232	0.385628	0.363196	0.310263	0.261938	0.200487	0.138379		0.011169	0.000955864	4.00693e-05	-0.00713429	0.0182546	0.0427392	0.084672	0.129704	0.171625	0.195534	0.191428	0.183056	0.17102	0.15255	0.142904
	0.0118038	0.0165972	-0.00758593	-0.0170769	-0.0165736	-0.0318825	-0.0226211	-0.014813	-0.0191763	-0.0355707	-0.0289216	-0.0307336	-0.0204561	-0.0170867	-0.0115109	0.00797696		0.0118038	0.0661571	-0.0170881	-0.0605781	0.0153358	0.060476	0.104763	0.172155	0.256506	0.32436	0.339778	0.31238	0.257549	0.20731	0.144553	0.0807169		0.0118038	0.00235133	0.000117408	-0.00845086	0.0135807	0.034448	0.0710786	0.11091	0.147257	0.165203	0.15305	0.137702	0.120481	0.0987942	0.0864423
	0.0124746	0.0164512	-0.00733832	-0.0169151	-0.0164922	-0.0314428	-0.0223808	-0.0146742	-0.0191745	-0.0352417	-0.0287867	-0.0308354	-0.021135	-0.0180442	-0.012681	0.00639106		0.0124746	0.0677287	-0.0170325	-0.0623102	0.00999676	0.0516844	0.0917814	0.152885	0.228945	0.286434	0.293986	0.26164	0.204912	0.152763	0.0887078	0.023151		0.0124746	0.00373569	0.000187521	-0.00976919	0.0089079	0.026157	0.057491	0.0921295	0.122911	0.134906	0.114725	0.092417	0.0700224	0.0451333	0.0300839
	0.0131836	0.0162987	-0.00709777	-0.0167572	-0.0164138	-0.0310013	-0.0221389	-0.014535	-0.0191726	-0.0349176	-0.0286546	-0.0309357	-0.0218031	-0.0189903	-0.013846	0.00480426		0.0131836	0.0692869	-0.0169823	-0.0640443	0.00463974	0.042868	0.0787763	0.133608	0.201394	0.24856	0.248284	0.211015	0.152393	0.0983399	0.0329979	-0.0342688		0.0131836	0.00510707	0.000250334	-0.011087	0.00423958	0.0178684	0.0439139	0.0733701	0.0986002	0.104661	0.07648	0.0472361	0.0196857	-0.00838332	-0.0261175
	0.0139329	0.0161392	-0.00686461	-0.0166026	-0.0163374	-0.0305554	-0.0218928	-0.0143932	-0.0191684	-0.0345986	-0.0285249	-0.031032	-0.0224544	-0.019919	-0.0150023	0.00321771		0.0139329	0.0708293	-0.0169368	-0.0657774	-0.000738968	0.0340201	0.065742	0.114322	0.17386	0.210762	0.202709	0.160555	0.100042	0.0440934	-0.022521	-0.0914814		0.0139329	0.00646321	0.000305804	-0.0124015	-0.000420414	0.00958426	0.0303521	0.0546405	0.0743374	0.074489	0.0383468	0.00220238	-0.0304783	-0.061695	-0.0820964
	0.0147248	0.0159724	-0.0066391	-0.0164506	-0.016262	-0.0301017	-0.0216396	-0.0142464	-0.0191594	-0.0342849	-0.0283976	-0.0311217	-0.0230816	-0.0208231	-0.0161458	0.00163253		0.0147248	0.0723526	-0.0168947	-0.0675058	-0.00614397	0.0251323	0.0526704	0.0950265	0.146349	0.173069	0.15731	0.110324	0.0479212	-0.00991167	-0.0777784	-0.14841		0.0147248	0.00780141	0.000353942	-0.0137095	-0.00506751	0.00130645	0.0168108	0.0359504	0.0501397	0.0444152	0.000365269	-0.0426309	-0.0804063	-0.114725	-0.137769
	0.0155617	0.0157977	-0.00642143	-0.0163008	-0.0161865	-0.0296361	-0.0213757	-0.014092	-0.0191425	-0.0339774	-0.0282731	-0.0312015	-0.0236759	-0.0216935	-0.0172715	4.9697e-05		0.0155617	0.0738528	-0.0168543	-0.0692241	-0.011581	0.0161939	0.0395513	0.0757211	0.118873	0.13552	0.112152	0.0604018	-0.00388803	-0.0635921	-0.132684	-0.204956		0.0155617	0.00911831	0.000394833	-0.0150067	-0.00969632	-0.0069637	0.00329569	0.0173106	0.026027	0.0144703	-0.0374148	-0.0871959	-0.130017	-0.167375	-0.193029
	0.0164461	0.0156146	-0.00621162	-0.0161523	-0.0161093	-0.0291538	-0.0210971	-0.0139266	-0.0191138	-0.0336775	-0.0281528	-0.031268	-0.0242265	-0.0225192	-0.0183739	-0.00153006		0.0164461	0.0753243	-0.0168138	-0.0709255	-0.0170575	0.00719114	0.0263714	0.0564037	0.0914425	0.0981628	0.0673146	0.010895	-0.0552808	-0.11684	-0.187123	-0.260991		0.0164461	0.0104097	0.000428675	-0.0162883	-0.0143005	-0.0152259	-0.0101879	-0.00126707	0.00202334	-0.0153078	-0.0749308	-0.131406	-0.179205	-0.219516	-0.247736
	0.0173808	0.0154223	-0.00600949	-0.0160046	-0.0160289	-0.0286486	-0.0207989	-0.0137468	-0.0190689	-0.0333874	-0.028039	-0.0313167	-0.0247195	-0.0232867	-0.0194462	-0.0031065		0.0173808	0.0767598	-0.0167705	-0.0726003	-0.0225828	-0.00189418	0.0131132	0.0370717	0.0640723	0.0610615	0.0229068	-0.038057	-0.10612	-0.169516	-0.240943	-0.316349		0.0173808	0.0116705	0.000455808	-0.0175479	-0.0188727	-0.0234819	-0.0236349	-0.0197699	-0.0218422	-0.0448721	-0.112103	-0.175149	-0.227833	-0.270981	-0.301707
	0.0183687	0.0152198	-0.0058145	-0.0158572	-0.0159436	-0.0281132	-0.0204757	-0.0135485	-0.0190021	-0.0331109	-0.0279363	-0.031343	-0.0251379	-0.0239786	-0.0204805	-0.00468019		0.0183687	0.0781492	-0.016721	-0.0742361	-0.0281691	-0.0110858	-0.000246771	0.0177208	0.0367809	0.0242992	-0.0209299	-0.0862704	-0.156224	-0.221435	-0.293947	-0.37081		0.0183687	0.0128941	0.000476763	-0.0187783	-0.0234044	-0.0317361	-0.0370416	-0.0381848	-0.0455347	-0.0741646	-0.14883	-0.21828	-0.275724	-0.321548	-0.3547
	0.0194126	0.0150061	-0.00562564	-0.01571	-0.0158515	-0.0275387	-0.0201218	-0.0133277	-0.0189068	-0.032854	-0.0278519	-0.0313415	-0.02546	-0.0245736	-0.0214676	-0.00625303		0.0194126	0.0794795	-0.0166612	-0.0758156	-0.0338325	-0.0204152	-0.0137392	-0.0016547	0.00959117	-0.0120147	-0.0640083	-0.133501	-0.205355	-0.272356	-0.345875	-0.424085		0.0194126	0.0140721	0.000492274	-0.0199704	-0.0278862	-0.0399984	-0.050407	-0.0564993	-0.0690122	-0.103113	-0.184982	-0.260611	-0.322644	-0.370924	-0.406398
	0.020516	0.0147796	-0.00544121	-0.0155635	-0.0157512	-0.0269147	-0.0197309	-0.0130806	-0.0187755	-0.0326258	-0.0277978	-0.0313062	-0.0256586	-0.0250446	-0.0223968	-0.007829		0.020516	0.0807328	-0.0165858	-0.0773162	-0.0395941	-0.0299239	-0.0274052	-0.0210637	-0.0174688	-0.0477367	-0.10608	-0.179426	-0.253199	-0.321963	-0.396387	-0.475792		0.020516	0.0151943	0.000503238	-0.0211139	-0.0323084	-0.0482862	-0.063735	-0.0747034	-0.0922246	-0.131629	-0.220394	-0.301897	-0.368285	-0.418726	-0.456378
	0.021682	0.0145384	-0.00525901	-0.0154186	-0.0156414	-0.0262323	-0.0192993	-0.012805	-0.0186018	-0.032437	-0.027787	-0.0312322	-0.0257074	-0.0253658	-0.023258	-0.0094122		0.021682	0.0818918	-0.0164896	-0.0787163	-0.0454767	-0.0396555	-0.0412863	-0.0405142	-0.0443671	-0.0827129	-0.14688	-0.223701	-0.29942	-0.369916	-0.445119	-0.525528		0.021682	0.0162496	0.000510081	-0.0221996	-0.0366629	-0.056621	-0.0770309	-0.0927881	-0.115118	-0.159617	-0.254889	-0.341878	-0.412319	-0.464539	-0.504193
	0.0229143	0.0142776	-0.00507949	-0.0152672	-0.0155228	-0.0255058	-0.0188379	-0.0125065	-0.0183979	-0.0322752	-0.0277943	-0.0311216	-0.0256449	-0.0255723	-0.0240559	-0.010983		0.0229143	0.0829898	-0.0163778	-0.0800596	-0.051469	-0.0495629	-0.0553221	-0.0599748	-0.0710921	-0.117051	-0.186624	-0.266629	-0.344282	-0.416475	-0.492366	-0.57363		0.0229143	0.0172484	0.000509558	-0.0232385	-0.0409564	-0.0649662	-0.0902506	-0.11071	-0.137675	-0.187097	-0.288557	-0.380721	-0.454972	-0.50868	-0.550195
	0.0242166	0.0139917	-0.00490221	-0.0151023	-0.0153965	-0.0247485	-0.0183583	-0.0121913	-0.0181753	-0.0321322	-0.0277996	-0.0309763	-0.0255034	-0.0256934	-0.0247932	-0.0125234		0.0242166	0.0840556	-0.0162543	-0.0813844	-0.057567	-0.0596129	-0.0694648	-0.079417	-0.0976225	-0.150809	-0.225441	-0.308401	-0.387944	-0.461793	-0.538304	-0.620309		0.0242166	0.0181999	0.00049969	-0.024239	-0.0451943	-0.0732944	-0.103354	-0.128425	-0.15986	-0.21406	-0.321432	-0.418513	-0.496366	-0.55133	-0.594592
	0.0255929	0.0136738	-0.00472591	-0.0149162	-0.0152633	-0.0239719	-0.0178717	-0.0118655	-0.017944	-0.0320025	-0.0277851	-0.0307966	-0.0253102	-0.0257532	-0.0254694	-0.0140149		0.0255929	0.0851158	-0.0161213	-0.0827262	-0.0637743	-0.0697836	-0.083676	-0.0988136	-0.123925	-0.184004	-0.263388	-0.349119	-0.430469	-0.505929	-0.583015	-0.66567		0.0255929	0.019113	0.000479649	-0.0252068	-0.0493803	-0.0815839	-0.116299	-0.145885	-0.181621	-0.240465	-0.353494	-0.455263	-0.536522	-0.592549	-0.637462
	0.0270475	0.0133158	-0.00454861	-0.0147	-0.0151239	-0.0231862	-0.017389	-0.0115335	-0.0177128	-0.031882	-0.0277325	-0.0305809	-0.0250897	-0.0257725	-0.0260803	-0.0154359		0.0270475	0.0861972	-0.0159803	-0.0841211	-0.0701024	-0.0800628	-0.0979244	-0.118137	-0.149954	-0.216609	-0.300456	-0.388799	-0.471836	-0.54885	-0.626487	-0.709714		0.0270475	0.0199976	0.000449565	-0.0261456	-0.0535165	-0.0898152	-0.129038	-0.16303	-0.202878	-0.266238	-0.384669	-0.490901	-0.575367	-0.632284	-0.67876
	0.0285847	0.0129073	-0.00436772	-0.0144428	-0.0149784	-0.0224	-0.0169202	-0.0111981	-0.0174891	-0.0317665	-0.027621	-0.0303251	-0.0248646	-0.0257697	-0.0266165	-0.0167598		0.0285847	0.0873287	-0.0158314	-0.0856088	-0.0765716	-0.090448	-0.112184	-0.137357	-0.175646	-0.248556	-0.336568	-0.427379	-0.511931	-0.590434	-0.668618	-0.752348		0.0285847	0.0208652	0.000410257	-0.027057	-0.0576032	-0.0979696	-0.141514	-0.179785	-0.223522	-0.291263	-0.414818	-0.525277	-0.612726	-0.670359	-0.718312
	0.0302093	0.0124353	-0.00418009	-0.0141306	-0.0148263	-0.021621	-0.016474	-0.0108593	-0.017278	-0.0316516	-0.0274245	-0.0300214	-0.024657	-0.0257621	-0.0270624	-0.0179516		0.0302093	0.0885439	-0.0156735	-0.0872362	-0.0832137	-0.100947	-0.126434	-0.156444	-0.200917	-0.27973	-0.371572	-0.46471	-0.550548	-0.630458	-0.709207	-0.793377		0.0302093	0.0217308	0.00036282	-0.0279415	-0.0616399	-0.106028	-0.153653	-0.196056	-0.243404	-0.315375	-0.443732	-0.558143	-0.648306	-0.706463	-0.755802
	0.0319263	0.0118832	-0.00398215	-0.0137453	-0.0146668	-0.0208554	-0.0160577	-0.0105128	-0.0170827	-0.0315307	-0.0271086	-0.0296578	-0.0244902	-0.0257667	-0.0273939	-0.0189649		0.0319263	0.0898838	-0.015505	-0.0890618	-0.0900747	-0.111578	-0.140656	-0.175362	-0.225657	-0.309963	-0.405236	-0.500549	-0.587365	-0.668579	-0.747938	-0.832486		0.0319263	0.0226138	0.000307889	-0.0287993	-0.0656265	-0.11397	-0.165364	-0.211721	-0.262328	-0.338347	-0.47111	-0.589138	-0.681672	-0.740126	-0.790744
	0.0337408	0.0112625	-0.00377562	-0.0132966	-0.014504	-0.0201083	-0.0156742	-0.01016	-0.0168987	-0.0313965	-0.0266804	-0.0292404	-0.0243685	-0.0257854	-0.027617	-0.0198015		0.0337408	0.091324	-0.0153289	-0.0910556	-0.0971121	-0.122271	-0.154771	-0.194025	-0.24978	-0.339177	-0.437504	-0.534853	-0.622361	-0.704764	-0.784775	-0.869651		0.0337408	0.0235282	0.000247657	-0.0296453	-0.0695584	-0.121763	-0.176607	-0.226731	-0.280264	-0.360145	-0.496915	-0.618209	-0.712743	-0.771278	-0.823064
	0.0356584	0.010607	-0.00356631	-0.0128156	-0.0143465	-0.019384	-0.0153225	-0.00980614	-0.0167149	-0.0312401	-0.0261786	-0.0287896	-0.0242817	-0.0258087	-0.0277608	-0.0204993		0.0356584	0.0927887	-0.0151505	-0.0931153	-0.104211	-0.132876	-0.168634	-0.212291	-0.273204	-0.367349	-0.468436	-0.56771	-0.655723	-0.739198	-0.819877	-0.905047		0.0356584	0.0244854	0.000184465	-0.0305087	-0.0734282	-0.12936	-0.187376	-0.241085	-0.297303	-0.380875	-0.521298	-0.645518	-0.741676	-0.800131	-0.852974
	0.0376851	0.00994949	-0.00335955	-0.012331	-0.0142024	-0.0186862	-0.0150016	-0.00945267	-0.016517	-0.0310489	-0.025635	-0.0283229	-0.0242224	-0.0258277	-0.0278474	-0.0210852		0.0376851	0.0942069	-0.0149733	-0.0951419	-0.111261	-0.143238	-0.182089	-0.229993	-0.295795	-0.394378	-0.497989	-0.599095	-0.687513	-0.771929	-0.853265	-0.938717		0.0376851	0.0255039	0.000119013	-0.0314238	-0.0772301	-0.136708	-0.197637	-0.254743	-0.313476	-0.400569	-0.544301	-0.671091	-0.768454	-0.82671	-0.880487
	0.0398269	0.00932313	-0.00316025	-0.0118705	-0.0140808	-0.0180194	-0.0147117	-0.00909943	-0.0162877	-0.0308068	-0.0250778	-0.0278575	-0.0241861	-0.0258349	-0.0278953	-0.021579		0.0398269	0.0955054	-0.0147993	-0.0970312	-0.118144	-0.15318	-0.194946	-0.246922	-0.317354	-0.420072	-0.526009	-0.628871	-0.717668	-0.80287	-0.884831	-0.970569		0.0398269	0.0266119	5.09601e-05	-0.0324329	-0.0809585	-0.143742	-0.207322	-0.267618	-0.328754	-0.419179	-0.565866	-0.694816	-0.792887	-0.850849	-0.905421
	0.0420904	0.00876396	-0.00297321	-0.0114641	-0.0139918	-0.0173898	-0.0144566	-0.00874616	-0.0160067	-0.030494	-0.024536	-0.0274125	-0.0241722	-0.0258239	-0.0279223	-0.0219968		0.0420904	0.0966029	-0.01463	-0.0986652	-0.124727	-0.162491	-0.206966	-0.262806	-0.3376	-0.444133	-0.552223	-0.656772	-0.745995	-0.831791	-0.914318	-1.00037		0.0420904	0.0278487	-2.11459e-05	-0.0335894	-0.0846079	-0.150378	-0.216324	-0.279565	-0.34304	-0.436579	-0.585818	-0.716428	-0.814584	-0.872186	-0.92738
	0.0444826	0.00829364	-0.00280163	-0.0111297	-0.013936	-0.0167944	-0.0142311	-0.00839143	-0.015658	-0.0300956	-0.0240297	-0.0270016	-0.0241768	-0.0257893	-0.0279461	-0.0223605		0.0444826	0.0974372	-0.0144672	-0.0999538	-0.130894	-0.171007	-0.217968	-0.277434	-0.35631	-0.466321	-0.576414	-0.682584	-0.772334	-0.858502	-0.941514	-1.02792		0.0444826	0.0292299	-0.00010004	-0.0349213	-0.0881676	-0.15655	-0.224559	-0.29048	-0.356265	-0.452651	-0.603992	-0.735682	-0.833213	-0.890406	-0.946021
	0.0470108	0.00786373	-0.00264143	-0.0108274	-0.0138683	-0.0161841	-0.0139794	-0.00802403	-0.0152496	-0.0296264	-0.0235327	-0.0266011	-0.0241676	-0.0257218	-0.0279781	-0.0227187		0.0470108	0.0980656	-0.0143135	-0.100981	-0.136668	-0.178895	-0.228178	-0.291078	-0.373803	-0.486993	-0.599006	-0.706718	-0.797069	-0.883437	-0.966863	-1.05364		0.0470108	0.0306356	-0.000187456	-0.0363051	-0.0916013	-0.162314	-0.232167	-0.300596	-0.368675	-0.467592	-0.62062	-0.752913	-0.849336	-0.906058	-0.961909
	0.0496826	0.00742954	-0.00248819	-0.0105196	-0.013742	-0.0155085	-0.0136458	-0.00763345	-0.0147865	-0.0290977	-0.0230223	-0.0261908	-0.0241145	-0.0256124	-0.028034	-0.0231235		0.0496826	0.09853	-0.0141711	-0.101809	-0.142039	-0.186273	-0.237756	-0.303926	-0.390298	-0.506384	-0.620295	-0.729452	-0.820461	-0.906889	-0.990661	-1.07781		0.0496826	0.0319529	-0.000283661	-0.0376215	-0.0948638	-0.167695	-0.239243	-0.310086	-0.380448	-0.481506	-0.635805	-0.768281	-0.863299	-0.919479	-0.975376
	0.0525063	0.00694742	-0.00233687	-0.0101684	-0.0135054	-0.0147114	-0.0131698	-0.00720817	-0.0142706	-0.0285172	-0.0224759	-0.0257524	-0.0239869	-0.025451	-0.0281331	-0.0236331		0.0525063	0.0988602	-0.0140419	-0.102476	-0.146961	-0.193215	-0.246813	-0.31611	-0.405939	-0.524631	-0.640479	-0.750958	-0.842666	-0.929039	-1.01308	-1.10058		0.0525063	0.0330648	-0.000387092	-0.0387435	-0.0978948	-0.172685	-0.245835	-0.319073	-0.391714	-0.494408	-0.649526	-0.781784	-0.875261	-0.930813	-0.986552
	0.0554905	0.0063755	-0.00218221	-0.00973648	-0.0131044	-0.0137343	-0.0124869	-0.00673423	-0.0137007	-0.0278895	-0.021869	-0.0252652	-0.0237511	-0.0252243	-0.0282936	-0.0243016		0.0554905	0.0990787	-0.013927	-0.103012	-0.15137	-0.199764	-0.255425	-0.327705	-0.420806	-0.541793	-0.659667	-0.771314	-0.863755	-0.949968	-1.03421	-1.12202		0.0554905	0.0338494	-0.000493386	-0.0395378	-0.10062	-0.177244	-0.251955	-0.327631	-0.402547	-0.506237	-0.661653	-0.793284	-0.885222	-0.940045	-0.995394
	0.0586443	0.00574069	-0.00202556	-0.00925483	-0.0126067	-0.0126597	-0.0116536	-0.00618867	-0.0130657	-0.0271848	-0.0211645	-0.0246764	-0.0233631	-0.0249047	-0.0284122	-0.0249428		0.0586443	0.0992325	-0.0138221	-0.103479	-0.155468	-0.205969	-0.263647	-0.338692	-0.434911	-0.557983	-0.677846	-0.790482	-0.883657	-0.969613	-1.05401	-1.14205		0.0586443	0.0343821	-0.000567381	-0.0400975	-0.103095	-0.181351	-0.257567	-0.33562	-0.412725	-0.516944	-0.672256	-0.802946	-0.893242	-0.947259	-1.0021
	0.0619773	0.00506733	-0.00186754	-0.00875133	-0.0120734	-0.0115627	-0.0107148	-0.00554446	-0.0123517	-0.0263701	-0.0203193	-0.0239267	-0.0227696	-0.0244587	-0.0283827	-0.0253668		0.0619773	0.099363	-0.0137231	-0.103934	-0.159436	-0.211851	-0.271513	-0.349011	-0.448217	-0.573247	-0.694926	-0.808336	-0.902217	-0.987818	-1.07236	-1.16052		0.0619773	0.0347171	-0.000570151	-0.0404942	-0.105352	-0.184943	-0.262594	-0.342854	-0.421971	-0.52639	-0.681275	-0.810781	-0.899221	-0.952367	-1.00669
	0.0654998	0.0043788	-0.00170826	-0.00825277	-0.0115646	-0.0105184	-0.00970789	-0.00476999	-0.011542	-0.0254067	-0.0192817	-0.0229464	-0.0219037	-0.0238446	-0.0280872	-0.0253648		0.0654998	0.099509	-0.0136251	-0.104434	-0.163446	-0.217411	-0.279032	-0.358552	-0.460631	-0.587565	-0.710739	-0.824652	-0.91918	-1.00431	-1.08903	-1.17714		0.0654998	0.0348928	-0.000455639	-0.0407859	-0.107408	-0.187914	-0.266912	-0.349089	-0.429939	-0.534328	-0.688517	-0.816645	-0.902881	-0.955105	-1.00902
	0.0692224	0.00367429	-0.0015477	-0.00775023	-0.0110425	-0.00948221	-0.00860186	-0.00380952	-0.0105544	-0.0242207	-0.0179886	-0.0217054	-0.0207466	-0.0230271	-0.0274922	-0.0249383		0.0692224	0.0996415	-0.013514	-0.104952	-0.167477	-0.22264	-0.286121	-0.367324	-0.472184	-0.600985	-0.725348	-0.839592	-0.934628	-1.01922	-1.10414	-1.19212		0.0692224	0.0348906	-0.000236294	-0.0409612	-0.109207	-0.190283	-0.270503	-0.354353	-0.436676	-0.540876	-0.694076	-0.820693	-0.904456	-0.95575	-1.00936
	0.0731567	0.00293984	-0.00138549	-0.00721508	-0.0104159	-0.00834438	-0.00732444	-0.00258584	-0.00926303	-0.022709	-0.0163602	-0.0201851	-0.019295	-0.0219664	-0.0265962	-0.0241841		0.0731567	0.0996936	-0.0133679	-0.105412	-0.171408	-0.227513	-0.292629	-0.375365	-0.482945	-0.613559	-0.738891	-0.853478	-0.948767	-1.03278	-1.11791	-1.20588		0.0731567	0.0346545	4.8361e-05	-0.0409679	-0.11065	-0.192115	-0.273383	-0.358779	-0.442392	-0.546288	-0.698134	-0.823171	-0.904371	-0.954793	-1.00819
	0.0773145	0.00215948	-0.00122042	-0.00661536	-0.0095852	-0.00698649	-0.00578881	-0.00100051	-0.00751753	-0.0207433	-0.0142924	-0.0183466	-0.017525	-0.0206049	-0.0253756	-0.023174		0.0773145	0.099591	-0.0131589	-0.105734	-0.175106	-0.23197	-0.298358	-0.382656	-0.492921	-0.625272	-0.751421	-0.86655	-0.961696	-1.04516	-1.1305	-1.21875		0.0773145	0.0341099	0.000364843	-0.0407404	-0.111605	-0.193429	-0.275505	-0.362431	-0.447215	-0.55072	-0.700743	-0.82419	-0.902905	-0.952584	-1.00582
	0.0817087	0.00132171	-0.00104195	-0.00595849	-0.00859185	-0.00545573	-0.00406139	0.000848262	-0.00543893	-0.018441	-0.0118942	-0.0162609	-0.0155174	-0.0189825	-0.0238925	-0.0219581		0.0817087	0.0992937	-0.0129126	-0.10584	-0.178494	-0.236059	-0.303509	-0.38929	-0.502056	-0.635994	-0.762867	-0.878641	-0.973452	-1.05646	-1.14189	-1.2306		0.0817087	0.0334157	0.000669344	-0.0403852	-0.112175	-0.194272	-0.276887	-0.365288	-0.451195	-0.554302	-0.70213	-0.823928	-0.90024	-0.949225	-1.00237
	0.0863525	0.000412052	-0.000835601	-0.00525881	-0.00750586	-0.00383309	-0.00223843	0.00282454	-0.00320332	-0.0159683	-0.00931558	-0.0140147	-0.0133696	-0.0171514	-0.0222188	-0.0205699		0.0863525	0.0987571	-0.0126666	-0.105636	-0.181493	-0.239833	-0.308358	-0.395355	-0.510226	-0.645497	-0.773053	-0.889412	-0.983987	-1.06671	-1.152	-1.24117		0.0863525	0.0327921	0.00091589	-0.0400481	-0.112503	-0.194667	-0.277518	-0.367254	-0.45431	-0.5571	-0.702495	-0.822502	-0.896455	-0.944677	-0.99779
	0.0912604	-0.00057213	-0.000602033	-0.00452082	-0.00636935	-0.00217936	-0.000401928	0.00481657	-0.000957262	-0.0134654	-0.00669383	-0.0116901	-0.0111584	-0.0151719	-0.0204171	-0.0190372		0.0912604	0.0979863	-0.0124299	-0.10512	-0.184058	-0.243292	-0.313026	-0.40093	-0.517408	-0.653715	-0.781928	-0.898707	-0.993326	-1.07595	-1.16075	-1.25021		0.0912604	0.0323177	0.00108466	-0.0397599	-0.112605	-0.194545	-0.277347	-0.368253	-0.456529	-0.559115	-0.701885	-0.819883	-0.891528	-0.938894	-0.992026
	0.0964471	-0.00159743	-0.000380776	-0.00373207	-0.00517549	-0.000527867	0.00137699	0.00674129	0.00118819	-0.0110435	-0.00417051	-0.00938378	-0.00893588	-0.0131516	-0.0185552	-0.0173976		0.0964471	0.0971298	-0.0121463	-0.104527	-0.186262	-0.246346	-0.317303	-0.40615	-0.523915	-0.661084	-0.789869	-0.906939	-1.00181	-1.08433	-1.16835	-1.25779		0.0964471	0.0317339	0.00121606	-0.0392916	-0.112232	-0.193674	-0.276311	-0.368358	-0.457911	-0.560285	-0.700124	-0.815842	-0.885331	-0.931951	-0.985039
	0.101929	-0.00262364	-0.00020694	-0.00289088	-0.00393462	0.00108156	0.00303056	0.00852862	0.00314069	-0.00879642	-0.00186655	-0.00717941	-0.00674709	-0.011177	-0.016686	-0.0156832		0.101929	0.0963022	-0.01177	-0.104044	-0.188152	-0.248899	-0.320987	-0.411095	-0.529978	-0.667924	-0.797145	-0.914405	-1.00966	-1.0919	-1.1749	-1.26392		0.101929	0.0308345	0.00134598	-0.038466	-0.111194	-0.191864	-0.274384	-0.367639	-0.458482	-0.560517	-0.697017	-0.810143	-0.877712	-0.923863	-0.976741
	0.107722	-0.00352417	-7.84495e-05	-0.00212499	-0.00284379	0.00254483	0.00453928	0.0102305	0.00499598	-0.00664885	0.00029552	-0.00507343	-0.00461255	-0.0091989	-0.0147959	-0.0139615		0.107722	0.0954161	-0.0113567	-0.103534	-0.18978	-0.251039	-0.324131	-0.415615	-0.53556	-0.674112	-0.803712	-0.921106	-1.01661	-1.09848	-1.18076	-1.26921		0.107722	0.0298801	0.00150861	-0.0376059	-0.109993	-0.189677	-0.272302	-0.366632	-0.45849	-0.559898	-0.692873	-0.80335	-0.869041	-0.914756	-0.967229
	0.113844	-0.00420741	9.7434e-06	-0.00152823	-0.00203836	0.00379937	0.00589404	0.01189	0.00682832	-0.00454275	0.00237953	-0.0030549	-0.00254915	-0.00718873	-0.0128709	-0.0122648		0.113844	0.0944124	-0.010947	-0.102893	-0.191211	-0.25283	-0.326739	-0.41954	-0.540568	-0.67949	-0.809461	-0.926952	-1.02238	-1.10389	-1.18607	-1.27404		0.113844	0.0290542	0.00172974	-0.0369364	-0.108986	-0.18754	-0.270615	-0.365713	-0.4581	-0.558484	-0.687912	-0.795856	-0.859587	-0.904758	-0.956646
	0.120314	-0.00482649	9.24512e-05	-0.000986355	-0.00125694	0.0050705	0.00720318	0.0135289	0.00862219	-0.00249259	0.00441609	-0.00104307	-0.000545945	-0.00524916	-0.0109147	-0.0104355		0.120314	0.0934062	-0.0105249	-0.102243	-0.192695	-0.254388	-0.328748	-0.422753	-0.544784	-0.68392	-0.814177	-0.931615	-1.02693	-1.10822	-1.19022	-1.27761		0.120314	0.0281051	0.00196698	-0.0361419	-0.107758	-0.185289	-0.268883	-0.364445	-0.457253	-0.556495	-0.682298	-0.787581	-0.8495	-0.894408	-0.945863
	0.127152	-0.00550008	0.000189223	-0.000402957	-0.000302772	0.00655551	0.00862073	0.0152501	0.0104695	-0.000415712	0.00647172	0.00103478	0.00145987	-0.00334677	-0.00887256	-0.00833448		0.127152	0.0924359	-0.0100964	-0.1016	-0.19427	-0.255793	-0.330215	-0.425246	-0.548125	-0.687407	-0.817708	-0.934873	-1.03016	-1.11135	-1.19285	-1.27956		0.127152	0.0269524	0.00218598	-0.0351047	-0.106174	-0.182872	-0.266853	-0.36267	-0.45591	-0.553991	-0.676162	-0.778526	-0.838926	-0.883932	-0.935144
	0.134379	-0.00630143	0.000296447	0.00029958	0.000929255	0.0084183	0.0103922	0.0173015	0.0126514	0.00194057	0.00867953	0.0032444	0.0036269	-0.00121374	-0.00658976	-0.00585092		0.134379	0.0914109	-0.00970643	-0.10081	-0.195609	-0.257083	-0.331433	-0.427239	-0.550777	-0.690251	-0.820048	-0.936724	-1.03193	-1.11283	-1.19402	-1.28017		0.134379	0.025804	0.00236274	-0.0340354	-0.104563	-0.180414	-0.264574	-0.360704	-0.454088	-0.550788	-0.669621	-0.76888	-0.828053	-0.873072	-0.923757
	0.142016	-0.00717385	0.000414762	0.00107103	0.00229506	0.0104579	0.0123772	0.0195096	0.0150365	0.00448757	0.0110092	0.00555924	0.00592374	0.0010645	-0.00425429	-0.00328179		0.142016	0.0903548	-0.00940186	-0.0999076	-0.196648	-0.258031	-0.332465	-0.428871	-0.553071	-0.692799	-0.821835	-0.93787	-1.03271	-1.11298	-1.19373	-1.27932		0.142016	0.0245758	0.00252735	-0.0328902	-0.102905	-0.177931	-0.261901	-0.35834	-0.451761	-0.54707	-0.662588	-0.758466	-0.816612	-0.861615	-0.911787
	0.150088	-0.00802519	0.000546466	0.0018232	0.00359019	0.0123917	0.0143295	0.0216315	0.0173951	0.00705023	0.0133649	0.00789231	0.00822176	0.0033013	-0.00208161	-0.000926596		0.150088	0.0893004	-0.00918602	-0.0989802	-0.197448	-0.258511	-0.333314	-0.430279	-0.555255	-0.695214	-0.823498	-0.938804	-1.03292	-1.11227	-1.19215	-1.27702		0.150088	0.0231879	0.00271549	-0.0316285	-0.101205	-0.175452	-0.258821	-0.355421	-0.44897	-0.543078	-0.655015	-0.747238	-0.804447	-0.849478	-0.899543
	0.158618	-0.00877145	0.000694196	0.00246996	0.00465288	0.0140211	0.016031	0.0235948	0.0195739	0.00950171	0.0156006	0.0100572	0.0102733	0.00532662	-6.40984e-05	0.00126416		0.158618	0.0882101	-0.00893191	-0.0981058	-0.198235	-0.258952	-0.334022	-0.431693	-0.557239	-0.697114	-0.824335	-0.93884	-1.03233	-1.11105	-1.1901	-1.27414		0.158618	0.0218468	0.00293594	-0.0304521	-0.0998436	-0.173134	-0.255892	-0.352448	-0.44603	-0.538927	-0.647186	-0.735898	-0.792174	-0.836945	-0.887273
	0.167633	-0.00946958	0.000854803	0.00306208	0.0056091	0.0154624	0.0176324	0.0255024	0.0217336	0.011827	0.0177341	0.0121369	0.0123801	0.00739194	0.00198249	0.00348435		0.167633	0.0872641	-0.00876063	-0.0973234	-0.199163	-0.259485	-0.334683	-0.433125	-0.559119	-0.698741	-0.824674	-0.93829	-1.03099	-1.10903	-1.18735	-1.27025		0.167633	0.0206831	0.0032248	-0.029524	-0.0986786	-0.170879	-0.25292	-0.349273	-0.442763	-0.534361	-0.639289	-0.724608	-0.779728	-0.824319	-0.875098
	0.17716	-0.0101087	0.000981831	0.00363078	0.00648034	0.0167645	0.0191917	0.0273409	0.0238049	0.0140107	0.0198367	0.0142008	0.0145487	0.0094942	0.00404603	0.00565923		0.17716	0.0862753	-0.00860547	-0.0964558	-0.199913	-0.259852	-0.335033	-0.43406	-0.560379	-0.699545	-0.824021	-0.936632	-1.02845	-1.10583	-1.18363	-1.2653		0.17716	0.0197744	0.00347724	-0.0287954	-0.0973382	-0.168194	-0.249432	-0.345438	-0.438722	-0.528802	-0.630608	-0.712758	-0.766601	-0.811282	-0.862232
	0.187229	-0.0107665	0.00106857	0.00426063	0.00735047	0.0180609	0.0208055	0.0291738	0.0257588	0.0160803	0.0219476	0.0163061	0.0166858	0.0115513	0.006063	0.00772646		0.187229	0.0850912	-0.00831602	-0.0954702	-0.200288	-0.259904	-0.334902	-0.434207	-0.560603	-0.699068	-0.821946	-0.933415	-1.02438	-1.10128	-1.17878	-1.25935		0.187229	0.019095	0.0036686	-0.0282269	-0.0958335	-0.164963	-0.245301	-0.340868	-0.433835	-0.5222	-0.620876	-0.70009	-0.752629	-0.797524	-0.848152
	0.19787	-0.0115811	0.00117971	0.00502346	0.00840244	0.0195991	0.0226203	0.0311705	0.0277883	0.0181002	0.0240131	0.018475	0.0188526	0.0136505	0.00814672	0.00989442		0.19787	0.0839531	-0.00794081	-0.0945822	-0.200538	-0.259792	-0.334449	-0.433941	-0.56013	-0.697763	-0.818984	-0.929131	-1.01906	-1.09539	-1.17267	-1.25229		0.19787	0.0185441	0.00390715	-0.0278643	-0.0945691	-0.161778	-0.240977	-0.336037	-0.428488	-0.51518	-0.610912	-0.687248	-0.738364	-0.783269	-0.833394
	0.209116	-0.0122891	0.00130074	0.0056745	0.0094153	0.0212259	0.0244022	0.0331155	0.0297676	0.0200184	0.0259464	0.0205285	0.0209212	0.0157383	0.01034	0.0121431		0.209116	0.0829574	-0.00772024	-0.0936543	-0.200514	-0.25928	-0.333491	-0.433183	-0.55915	-0.695701	-0.815273	-0.923879	-1.01252	-1.08817	-1.16525	-1.2443		0.209116	0.0180836	0.00400168	-0.0274437	-0.0931463	-0.158672	-0.236657	-0.330908	-0.422478	-0.507525	-0.600454	-0.674121	-0.723915	-0.768496	-0.818061
	0.221001	-0.0128147	0.00142123	0.00615984	0.0101372	0.0225834	0.0260297	0.0349144	0.0315465	0.0217926	0.0276959	0.0222916	0.0227425	0.0175713	0.01226	0.0141059		0.221001	0.0822081	-0.00755559	-0.092962	-0.200469	-0.258792	-0.332392	-0.43212	-0.557809	-0.69284	-0.810543	-0.917625	-1.00495	-1.08004	-1.15662	-1.23515		0.221001	0.0175183	0.00399512	-0.0268789	-0.0915906	-0.155716	-0.232657	-0.325903	-0.416264	-0.499643	-0.589811	-0.660905	-0.709181	-0.753191	-0.802513
	0.233562	-0.0133689	0.00152247	0.00669109	0.0108366	0.0238143	0.0276073	0.0366986	0.0332857	0.023502	0.0294386	0.0240885	0.0246243	0.0195248	0.0142568	0.0160336		0.233562	0.0816981	-0.00750192	-0.0924161	-0.200603	-0.258562	-0.331687	-0.43137	-0.556578	-0.689868	-0.805447	-0.910961	-0.997008	-1.07112	-1.14723	-1.22561		0.233562	0.0167499	0.00395926	-0.0260545	-0.0896461	-0.152478	-0.2285	-0.32046	-0.409573	-0.491091	-0.578417	-0.647068	-0.693853	-0.737315	-0.786273
	0.246836	-0.0138596	0.00163531	0.00714438	0.0114282	0.0248461	0.0289596	0.0382322	0.0347871	0.0250526	0.0311407	0.0258121	0.0264086	0.0213422	0.0159602	0.0176649		0.246836	0.0812489	-0.00748023	-0.091933	-0.200888	-0.258539	-0.331383	-0.43081	-0.555223	-0.686535	-0.799886	-0.90374	-0.988466	-1.06166	-1.13701	-1.21491		0.246836	0.0158869	0.00388556	-0.0250823	-0.087487	-0.14904	-0.224074	-0.314701	-0.402404	-0.481809	-0.566408	-0.63262	-0.678105	-0.721078	-0.769557
	0.260865	-0.0143639	0.00177843	0.00757348	0.0120419	0.0257835	0.0301329	0.0396182	0.0361909	0.0265584	0.0328151	0.0274005	0.0279982	0.02293	0.0175282	0.0192948		0.260865	0.0807825	-0.00743797	-0.0914084	-0.200972	-0.258399	-0.330882	-0.429913	-0.553251	-0.682473	-0.793544	-0.895782	-0.979307	-1.05152	-1.12546	-1.20215		0.260865	0.0150052	0.00372449	-0.0240362	-0.0851372	-0.145427	-0.219298	-0.308526	-0.394637	-0.47167	-0.553835	-0.617736	-0.661865	-0.704409	-0.752316
	0.275691	-0.0148277	0.0019367	0.00795219	0.0125985	0.0266996	0.0313257	0.0410185	0.0376475	0.0281105	0.0344634	0.0288826	0.029449	0.0244745	0.0191371	0.0209634		0.275691	0.0802879	-0.007331	-0.0908799	-0.200996	-0.2579	-0.329958	-0.428545	-0.550511	-0.677503	-0.786458	-0.886978	-0.969259	-1.04038	-1.11281	-1.18827		0.275691	0.0141364	0.00356173	-0.023017	-0.0828163	-0.141963	-0.214639	-0.302347	-0.38665	-0.461759	-0.541452	-0.603015	-0.64572	-0.687758	-0.735402
	0.29136	-0.0152589	0.00212858	0.00825189	0.0129854	0.0273529	0.0321719	0.0420969	0.0388188	0.0294326	0.0357845	0.0300698	0.0306198	0.0257317	0.0202967	0.0220009		0.29136	0.0800453	-0.00726029	-0.0907013	-0.201482	-0.257856	-0.329283	-0.427067	-0.547595	-0.671979	-0.77881	-0.877405	-0.958368	-1.02832	-1.09952	-1.17355		0.29136	0.0135999	0.00334274	-0.0222187	-0.0802074	-0.137999	-0.209466	-0.295873	-0.378349	-0.451224	-0.52855	-0.587571	-0.628714	-0.670343	-0.718089
	0.30792	-0.0156352	0.00230644	0.00850996	0.013271	0.0279062	0.0329113	0.0430856	0.0398775	0.0306101	0.0370258	0.0312521	0.03179	0.0269383	0.0213344	0.0227209		0.30792	0.0797165	-0.00726007	-0.0902977	-0.201666	-0.257733	-0.328619	-0.425452	-0.544154	-0.665608	-0.769993	-0.8664	-0.945828	-1.01476	-1.08476	-1.15772		0.30792	0.0129697	0.00314064	-0.021384	-0.0773913	-0.133712	-0.20421	-0.289158	-0.369603	-0.440091	-0.515051	-0.571696	-0.611638	-0.652607	-0.700325
	0.32542	-0.0158287	0.00246581	0.00860742	0.0134906	0.0284179	0.03364	0.0440393	0.0408751	0.031707	0.0380978	0.0323277	0.0328874	0.0279688	0.0221851	0.0233274		0.32542	0.0792214	-0.00712511	-0.0897938	-0.20154	-0.257275	-0.327369	-0.423273	-0.540272	-0.658487	-0.759915	-0.854333	-0.93208	-0.999706	-1.06919	-1.14184		0.32542	0.0127431	0.00299363	-0.0210028	-0.0751211	-0.129703	-0.198925	-0.28229	-0.36067	-0.428548	-0.501062	-0.555701	-0.594369	-0.634673	-0.682597
	0.343915	-0.0159702	0.00259323	0.0086795	0.0137103	0.0289335	0.0344949	0.0450949	0.0419955	0.0327798	0.039154	0.0333446	0.0339443	0.0290557	0.0231954	0.0242336		0.343915	0.078735	-0.00693312	-0.0892946	-0.201316	-0.257005	-0.326302	-0.421037	-0.536034	-0.650781	-0.74922	-0.841727	-0.917656	-0.983789	-1.05236	-1.1245		0.343915	0.0123905	0.00278936	-0.0204686	-0.0727118	-0.125584	-0.193407	-0.275092	-0.351236	-0.416117	-0.486149	-0.538916	-0.576626	-0.616444	-0.664208
	0.363462	-0.0160066	0.00269682	0.00865955	0.0138131	0.0293014	0.035302	0.04617	0.0430057	0.0336503	0.0399185	0.0340184	0.0346758	0.0298446	0.0240873	0.0252227		0.363462	0.0783929	-0.0068173	-0.0888821	-0.201242	-0.256717	-0.325313	-0.418864	-0.531133	-0.642475	-0.737834	-0.828219	-0.902202	-0.96694	-1.03475	-1.10647		0.363462	0.0118363	0.00262394	-0.0197978	-0.0700208	-0.121239	-0.187455	-0.267562	-0.341314	-0.403131	-0.470593	-0.521391	-0.558285	-0.597652	-0.645849
	0.384119	-0.0161894	0.00282464	0.0087716	0.0139375	0.0296433	0.0360285	0.0471631	0.0439333	0.0344473	0.0405827	0.0346413	0.035319	0.0306057	0.0248761	0.0259187		0.384119	0.0780471	-0.00672513	-0.0884413	-0.200893	-0.256335	-0.324172	-0.416314	-0.525703	-0.633459	-0.725861	-0.814	-0.886095	-0.949478	-1.01695	-1.08893		0.384119	0.0116718	0.00240222	-0.0194904	-0.0677445	-0.117438	-0.181829	-0.260241	-0.331115	-0.389568	-0.454742	-0.503611	-0.540047	-0.579113	-0.627184
	0.40595	-0.0163008	0.00294432	0.00880999	0.01399	0.0299401	0.0366565	0.0479232	0.0446216	0.0350179	0.0410057	0.0350047	0.0357022	0.0311633	0.0253992	0.0261985		0.40595	0.0777908	-0.00656074	-0.0881498	-0.200535	-0.255796	-0.322935	-0.413684	-0.52037	-0.624457	-0.714014	-0.79969	-0.870339	-0.932438	-0.99921	-1.0714		0.40595	0.0113643	0.00219436	-0.0190387	-0.065247	-0.113507	-0.175738	-0.252192	-0.320217	-0.375644	-0.438794	-0.485739	-0.521651	-0.560196	-0.608042
	0.429022	-0.0165473	0.00307184	0.00897645	0.014124	0.0302925	0.03727	0.0485958	0.0453103	0.0356539	0.041559	0.0354864	0.036085	0.0316826	0.0259093	0.0265468		0.429022	0.0778969	-0.00655544	-0.0881728	-0.20024	-0.255324	-0.32157	-0.41102	-0.514996	-0.615688	-0.702283	-0.785764	-0.854904	-0.916084	-0.982559	-1.05426		0.429022	0.0111467	0.00197195	-0.0186699	-0.0628035	-0.109166	-0.169417	-0.243849	-0.309157	-0.361665	-0.422812	-0.468006	-0.503004	-0.540885	-0.58836
	0.453405	-0.0168177	0.00319331	0.00917558	0.0142397	0.0305609	0.0377392	0.0491393	0.0459531	0.036311	0.0421723	0.0360458	0.036492	0.032188	0.0264498	0.0270127		0.453405	0.0781936	-0.006637	-0.0883452	-0.199887	-0.254834	-0.320149	-0.408226	-0.509429	-0.606641	-0.690124	-0.771607	-0.839404	-0.899926	-0.966231	-1.03702		0.453405	0.0107075	0.00179959	-0.0180746	-0.0601354	-0.104428	-0.162826	-0.235217	-0.298029	-0.348045	-0.407005	-0.450392	-0.484259	-0.521512	-0.568589
	0.479175	-0.0170031	0.003296	0.00931486	0.0142344	0.030598	0.0379227	0.0495029	0.0464995	0.0369458	0.0427787	0.0366465	0.0369475	0.0327007	0.0270656	0.0276544		0.479175	0.0785253	-0.00673913	-0.0885134	-0.199349	-0.254239	-0.318737	-0.405195	-0.503503	-0.596789	-0.676962	-0.756589	-0.82345	-0.883497	-0.949479	-1.01919		0.479175	0.00972272	0.00174343	-0.0169298	-0.0569521	-0.0992823	-0.155915	-0.226287	-0.286941	-0.335253	-0.391621	-0.43291	-0.46558	-0.502428	-0.549198
	0.506408	-0.017083	0.00335105	0.00940298	0.0141186	0.0305702	0.0379842	0.0496789	0.0468492	0.0373957	0.0432273	0.0372429	0.0374029	0.0332286	0.0277202	0.0283334		0.506408	0.0789816	-0.00693651	-0.0887333	-0.198836	-0.253642	-0.317381	-0.401988	-0.497036	-0.586094	-0.663076	-0.740735	-0.806572	-0.866117	-0.931628	-1.00031		0.506408	0.00866965	0.0017856	-0.0157557	-0.0537226	-0.0939662	-0.148846	-0.217062	-0.275647	-0.322174	-0.375726	-0.415177	-0.446875	-0.483371	-0.529801
	0.53519	-0.0170486	0.00332893	0.00947042	0.014131	0.0307097	0.0382109	0.0499443	0.0472951	0.0379773	0.0437518	0.0379494	0.0380858	0.0339632	0.0285569	0.0290388		0.53519	0.0793491	-0.00711588	-0.0888129	-0.198228	-0.252909	-0.315548	-0.398105	-0.4899	-0.57483	-0.64856	-0.724315	-0.788948	-0.84795	-0.912782	-0.980573		0.53519	0.00738275	0.00182353	-0.0143551	-0.0504516	-0.0885843	-0.141816	-0.207634	-0.264141	-0.308596	-0.359387	-0.396897	-0.428082	-0.464489	-0.51057
	0.565607	-0.017102	0.0032989	0.00963766	0.0142478	0.0309245	0.0384574	0.0501426	0.0476337	0.0384259	0.0441741	0.0385743	0.0387193	0.0345823	0.0293381	0.0298431		0.565607	0.0798329	-0.00724448	-0.089061	-0.197816	-0.252576	-0.313889	-0.394222	-0.482458	-0.563233	-0.633478	-0.707323	-0.770848	-0.829276	-0.893246	-0.960026		0.565607	0.00623524	0.00183108	-0.0130669	-0.0473533	-0.08325	-0.134768	-0.198327	-0.25262	-0.294945	-0.342998	-0.378583	-0.409243	-0.445572	-0.49153
	0.597753	-0.0170793	0.00324705	0.00977072	0.0144119	0.0311845	0.0387734	0.0503392	0.047999	0.0388939	0.0445714	0.0390906	0.0392111	0.0350749	0.0299048	0.0305062		0.597753	0.0803502	-0.0072429	-0.0894288	-0.197769	-0.252618	-0.312702	-0.390537	-0.475111	-0.551494	-0.618586	-0.690507	-0.752985	-0.810794	-0.874164	-0.940752		0.597753	0.00522788	0.00185146	-0.0119442	-0.0443043	-0.0781288	-0.12786	-0.189264	-0.241286	-0.281643	-0.327065	-0.360924	-0.390805	-0.426781	-0.472514
	0.631726	-0.0169719	0.00315785	0.00984337	0.0145067	0.031341	0.0390354	0.0505138	0.0483494	0.0392868	0.0448747	0.0394995	0.039655	0.0355514	0.0303965	0.0310576		0.631726	0.0806657	-0.0071976	-0.0895759	-0.197608	-0.252465	-0.311323	-0.386578	-0.467455	-0.539431	-0.60346	-0.673564	-0.735157	-0.792033	-0.854579	-0.920788		0.631726	0.00438153	0.00183678	-0.0109661	-0.0415466	-0.0734713	-0.121389	-0.180623	-0.230305	-0.268482	-0.311194	-0.343506	-0.372578	-0.40835	-0.453845
	0.66763	-0.0168476	0.0030895	0.00987635	0.0145537	0.0313858	0.0391495	0.0505927	0.0486738	0.039646	0.0451434	0.039805	0.0399106	0.0358322	0.030683	0.0313645		0.66763	0.081086	-0.00719475	-0.0898302	-0.197442	-0.252069	-0.30977	-0.382396	-0.459543	-0.52706	-0.587847	-0.655995	-0.71655	-0.772638	-0.834569	-0.900075		0.66763	0.00369433	0.00176453	-0.0101276	-0.0387249	-0.0687794	-0.115025	-0.171953	-0.219114	-0.255287	-0.295398	-0.326088	-0.354271	-0.389869	-0.435231
	0.705575	-0.0166512	0.0030106	0.00983944	0.0145001	0.0313045	0.0391165	0.050594	0.0488876	0.0397495	0.0451625	0.0398522	0.0399979	0.0359802	0.0308244	0.0315378		0.705575	0.0816354	-0.0072064	-0.0902548	-0.197091	-0.251417	-0.308164	-0.378101	-0.451524	-0.514558	-0.571923	-0.638206	-0.697717	-0.753077	-0.814258	-0.87885		0.705575	0.00312585	0.00165011	-0.0093856	-0.0359968	-0.0643603	-0.108773	-0.163388	-0.208016	-0.242045	-0.279828	-0.308995	-0.336402	-0.371758	-0.416915
	0.745676	-0.0163749	0.0029161	0.00973972	0.014337	0.0310863	0.0389369	0.0503969	0.0488505	0.0396569	0.045029	0.0397418	0.0399025	0.0359451	0.0307897	0.031496		0.745676	0.0821005	-0.00721188	-0.0905677	-0.196478	-0.250522	-0.306216	-0.37355	-0.44309	-0.50172	-0.555797	-0.62009	-0.678565	-0.733191	-0.793779	-0.857676		0.745676	0.00253719	0.00149255	-0.00860355	-0.033351	-0.060176	-0.102625	-0.155098	-0.197283	-0.229154	-0.264674	-0.292267	-0.318824	-0.353852	-0.398923
	0.788056	-0.0160626	0.00284064	0.00958271	0.0140673	0.0307192	0.0385812	0.0500193	0.0485433	0.0393466	0.0447142	0.0394015	0.0395321	0.0356059	0.0305618	0.0313391		0.788056	0.0825189	-0.00725541	-0.0907924	-0.195568	-0.249266	-0.303676	-0.36842	-0.434362	-0.488638	-0.539694	-0.602276	-0.659547	-0.713279	-0.772967	-0.836153		0.788056	0.00200828	0.00138069	-0.00793535	-0.0307884	-0.056061	-0.0966113	-0.146945	-0.186545	-0.216355	-0.249674	-0.275948	-0.301804	-0.336561	-0.381507
	0.832845	-0.0157117	0.00277904	0.0093747	0.0136866	0.0302416	0.0381262	0.0495216	0.048073	0.038946	0.0442585	0.0389512	0.03903	0.0351557	0.0303268	0.0312244		0.832845	0.0829155	-0.00733531	-0.0909933	-0.194594	-0.248065	-0.301202	-0.363242	-0.425536	-0.475503	-0.523819	-0.584725	-0.640725	-0.693615	-0.7527	-0.815338		0.832845	0.00159688	0.00126668	-0.00737041	-0.028462	-0.0521899	-0.0907153	-0.138819	-0.176127	-0.203835	-0.235018	-0.260132	-0.285277	-0.319721	-0.36458
	0.88018	-0.0152078	0.00266934	0.00906179	0.0132421	0.0296321	0.0375043	0.0488575	0.0474423	0.0383591	0.0436148	0.0383377	0.0383353	0.0345041	0.0298593	0.0308858		0.88018	0.0831638	-0.00744925	-0.0909809	-0.193421	-0.246758	-0.298535	-0.357833	-0.416521	-0.46237	-0.507943	-0.567208	-0.621998	-0.674137	-0.732695	-0.794903		0.88018	0.00138543	0.00114128	-0.0069837	-0.0263095	-0.0486173	-0.0851624	-0.131187	-0.16626	-0.191935	-0.220931	-0.244796	-0.269235	-0.303306	-0.348238
	0.930205	-0.0147299	0.00255014	0.00877573	0.0128267	0.0290175	0.0367782	0.0480855	0.0466674	0.0376161	0.0428364	0.0375865	0.0374466	0.0336597	0.0292379	0.0304799		0.930205	0.0834558	-0.00754568	-0.0910613	-0.192278	-0.245212	-0.295693	-0.352328	-0.407476	-0.44936	-0.492255	-0.550052	-0.603816	-0.655115	-0.713203	-0.774904		0.930205	0.00128201	0.00102183	-0.00670553	-0.0242433	-0.0450224	-0.0796654	-0.123517	-0.156592	-0.180345	-0.207266	-0.229914	-0.25367	-0.287418	-0.332389
	0.983072	-0.0141876	0.00242079	0.00843931	0.0123609	0.0283318	0.0360154	0.0472139	0.0458082	0.0367918	0.041927	0.0366959	0.0364904	0.0327868	0.0285418	0.0299331		0.983072	0.0838328	-0.00767123	-0.0912287	-0.191203	-0.243741	-0.292999	-0.346925	-0.398674	-0.436812	-0.4771	-0.53343	-0.586315	-0.636671	-0.694291	-0.755376		0.983072	0.00111109	0.000919898	-0.00640799	-0.0222604	-0.0415391	-0.0743782	-0.115954	-0.147161	-0.169053	-0.194023	-0.215495	-0.238629	-0.272153	-0.317218
	1.03895	-0.0136339	0.00227003	0.00810799	0.0118639	0.0275735	0.0352523	0.0463467	0.0449128	0.0358978	0.0409527	0.0357074	0.0354616	0.0318683	0.0277892	0.0293251		1.03895	0.0841716	-0.00774327	-0.0914096	-0.190192	-0.242242	-0.290269	-0.341527	-0.390144	-0.424602	-0.46221	-0.517253	-0.569479	-0.619183	-0.676253	-0.736564		1.03895	0.000930416	0.00074814	-0.00603634	-0.0201511	-0.0380175	-0.069136	-0.108526	-0.137834	-0.157863	-0.181167	-0.201506	-0.224006	-0.257402	-0.302396
	1.09799	-0.013097	0.00214128	0.00776692	0.0113842	0.0268407	0.0345063	0.0454499	0.0440138	0.0350097	0.0399759	0.0347394	0.0344922	0.0309864	0.0270343	0.0286125		1.09799	0.0847278	-0.00787095	-0.0918197	-0.189323	-0.24079	-0.287616	-0.33639	-0.381944	-0.412739	-0.447714	-0.501374	-0.552961	-0.60212	-0.658563	-0.718105		1.09799	0.000771366	0.000558465	-0.00567725	-0.0182267	-0.0348403	-0.064258	-0.101707	-0.129022	-0.147353	-0.169162	-0.188288	-0.210356	-0.243644	-0.288569
	1.1604	-0.0125094	0.00201235	0.00738169	0.0108324	0.0259936	0.0335967	0.044375	0.0429583	0.0339953	0.0388732	0.0336366	0.0333567	0.029938	0.0261123	0.0277012		1.1604	0.0853229	-0.00801769	-0.0922379	-0.188386	-0.239357	-0.285145	-0.331606	-0.374216	-0.401544	-0.434112	-0.486195	-0.536954	-0.585589	-0.641413	-0.700477		1.1604	0.000712666	0.000346344	-0.00538904	-0.0164376	-0.0318627	-0.0597825	-0.0953256	-0.120669	-0.137397	-0.157889	-0.175977	-0.197676	-0.230882	-0.275715
	1.22635	-0.0119489	0.00189524	0.00700053	0.0102874	0.0250722	0.0325792	0.0432006	0.0418308	0.0329049	0.0377086	0.0325414	0.0322316	0.0288231	0.02505	0.0266896		1.22635	0.085941	-0.00815258	-0.0926965	-0.18746	-0.238121	-0.282758	-0.327044	-0.36674	-0.390732	-0.421023	-0.47164	-0.521588	-0.569699	-0.624844	-0.683366		1.22635	0.000523055	0.000208347	-0.00504081	-0.014769	-0.0292301	-0.0557693	-0.0895292	-0.112896	-0.128062	-0.147338	-0.164464	-0.18585	-0.219016	-0.26384
	1.29605	-0.0113479	0.00177363	0.00659038	0.00971301	0.0241078	0.0315025	0.0419763	0.0406716	0.0317743	0.0365205	0.0314005	0.0310278	0.0276404	0.0240106	0.0257243		1.29605	0.0864769	-0.00821674	-0.0931399	-0.186538	-0.236967	-0.280575	-0.322769	-0.359508	-0.380426	-0.408518	-0.457672	-0.506807	-0.554362	-0.608969	-0.666866		1.29605	0.000588452	5.48045e-07	-0.00488403	-0.0134086	-0.026851	-0.0520716	-0.0841335	-0.105723	-0.11939	-0.137401	-0.15373	-0.174922	-0.208057	-0.252888
	1.36971	-0.0107512	0.00164822	0.00618095	0.0091026	0.0230601	0.030365	0.040669	0.039387	0.0305658	0.0352694	0.0301761	0.0297142	0.0263419	0.0228275	0.024584		1.36971	0.087013	-0.00836774	-0.0935197	-0.185558	-0.235709	-0.278362	-0.318564	-0.352525	-0.370458	-0.396431	-0.444263	-0.492621	-0.539638	-0.593675	-0.651016		1.36971	0.000727548	-0.000191954	-0.00481686	-0.012173	-0.0246616	-0.048601	-0.0791204	-0.0992083	-0.111455	-0.12822	-0.143909	-0.165002	-0.197981	-0.242677
	1.44755	-0.0101886	0.0015182	0.00580231	0.00849687	0.0220172	0.0292045	0.0393032	0.0380605	0.0292814	0.0339198	0.0288358	0.0283117	0.0249679	0.02155	0.0233053		1.44755	0.0877194	-0.00862275	-0.0940033	-0.184638	-0.234437	-0.275997	-0.314284	-0.345602	-0.360969	-0.384969	-0.431457	-0.478974	-0.525396	-0.57903	-0.636009		1.44755	0.00105176	-0.000413757	-0.00490348	-0.0110543	-0.0226651	-0.0454651	-0.0744574	-0.0930936	-0.104082	-0.119873	-0.135061	-0.155965	-0.188849	-0.233417
	1.52983	-0.00955144	0.0014035	0.00533323	0.00777946	0.02082	0.0278688	0.0377446	0.0364983	0.0277391	0.0322963	0.027217	0.0266842	0.0233989	0.0200853	0.0219045		1.52983	0.088333	-0.00881972	-0.0944477	-0.183774	-0.233275	-0.273867	-0.310359	-0.339088	-0.351971	-0.374028	-0.419392	-0.466104	-0.511965	-0.565114	-0.621673		1.52983	0.00154156	-0.000639625	-0.00515821	-0.0102196	-0.0210792	-0.0428708	-0.0703963	-0.0876609	-0.0974786	-0.112413	-0.127148	-0.147872	-0.180802	-0.225269
	1.61677	-0.00891399	0.00128182	0.0048621	0.00705841	0.0195642	0.0264538	0.0361427	0.0349089	0.0261396	0.0305803	0.0254486	0.0248949	0.0216682	0.0184535	0.0203401		1.61677	0.0889145	-0.00904578	-0.0948213	-0.182924	-0.232224	-0.27191	-0.30673	-0.332993	-0.343503	-0.363831	-0.408228	-0.454118	-0.49946	-0.552179	-0.608304		1.61677	0.0020408	-0.000842679	-0.00545723	-0.00960366	-0.0197747	-0.0406486	-0.0668708	-0.0829254	-0.0917439	-0.105863	-0.120098	-0.140575	-0.173489	-0.21777
	1.70866	-0.00827086	0.00116119	0.0043777	0.00629947	0.0182643	0.0249872	0.0344608	0.0332414	0.0244677	0.0287923	0.0236187	0.023057	0.0198325	0.0167171	0.0186081		1.70866	0.0894495	-0.009248	-0.0951645	-0.18198	-0.231141	-0.270106	-0.303323	-0.327357	-0.33581	-0.354453	-0.397844	-0.443236	-0.488055	-0.540642	-0.596089		1.70866	0.00255723	-0.00107142	-0.00574171	-0.00908213	-0.0187428	-0.0387757	-0.0637899	-0.0786023	-0.0864027	-0.0997703	-0.113698	-0.1341	-0.16704	-0.21129
	1.80577	-0.00760857	0.00103507	0.00387327	0.00554948	0.0169562	0.0235343	0.0328	0.0315732	0.0228412	0.0270565	0.0218473	0.0212278	0.018002	0.0149261	0.0168102		1.80577	0.0899378	-0.00941396	-0.095508	-0.181243	-0.230237	-0.268475	-0.300468	-0.322633	-0.329288	-0.346467	-0.389136	-0.433958	-0.478248	-0.530415	-0.585349		1.80577	0.00304277	-0.00128246	-0.00602062	-0.00858244	-0.0178882	-0.0371726	-0.0609841	-0.0746795	-0.0816639	-0.0943448	-0.107986	-0.128428	-0.161398	-0.205645
	1.9084	-0.00696741	0.000881227	0.00340747	0.00497875	0.0158134	0.0222644	0.0313209	0.0300788	0.0213838	0.0255283	0.020344	0.0196969	0.0165223	0.0135327	0.0154366		1.9084	0.0904835	-0.0095886	-0.095925	-0.180524	-0.229325	-0.266727	-0.297511	-0.317924	-0.322856	-0.33865	-0.380571	-0.424878	-0.468702	-0.520643	-0.575189		1.9084	0.00313244	-0.00140272	-0.00602103	-0.00753811	-0.0164562	-0.0349705	-0.0575566	-0.0703086	-0.0765422	-0.0884317	-0.101744	-0.121933	-0.15494	-0.199231
	2.01687	-0.00641141	0.000775045	0.00297705	0.00446175	0.0147873	0.0210538	0.0299515	0.0287335	0.0201118	0.0241735	0.0190462	0.0185163	0.0154283	0.0127431	0.014814		2.01687	0.0910564	-0.00975744	-0.0963736	-0.179845	-0.228472	-0.265125	-0.294844	-0.313754	-0.317008	-0.331516	-0.37268	-0.416463	-0.459712	-0.511392	-0.565614		2.01687	0.00342708	-0.0015629	-0.00617215	-0.00683476	-0.0154195	-0.0329661	-0.0544977	-0.0660847	-0.0716076	-0.083058	-0.0962545	-0.116188	-0.14879	-0.192526
	2.13149	-0.0058744	0.000679212	0.0025523	0.00392972	0.0136865	0.0197531	0.0284688	0.0272326	0.0186433	0.022599	0.0174733	0.0169644	0.0138763	0.0113057	0.0134235		2.13149	0.0916748	-0.00995323	-0.0968599	-0.179205	-0.227638	-0.263609	-0.292333	-0.309825	-0.311542	-0.324888	-0.365312	-0.408629	-0.45143	-0.502922	-0.556934		2.13149	0.00390854	-0.00175556	-0.00647579	-0.00640128	-0.0146083	-0.0313233	-0.0519759	-0.0626342	-0.0675243	-0.0785332	-0.091505	-0.11137	-0.144033	-0.187695
	2.25264	-0.00536204	0.000571958	0.00216039	0.00343712	0.0126155	0.0184471	0.0269709	0.0257317	0.0171507	0.0209927	0.0158477	0.0153439	0.0122453	0.00975348	0.0118717		2.25264	0.0922234	-0.0100996	-0.0973181	-0.178655	-0.226939	-0.262351	-0.290247	-0.306471	-0.306776	-0.318919	-0.35871	-0.401603	-0.444104	-0.495395	-0.549389		2.25264	0.00443299	-0.00192972	-0.00684322	-0.00613634	-0.0140646	-0.0301771	-0.0500318	-0.0599021	-0.0642807	-0.0749646	-0.0878164	-0.107631	-0.14031	-0.184053
	2.38067	-0.00485279	0.000471319	0.00176332	0.00292802	0.0114975	0.0171157	0.0254391	0.024166	0.0155921	0.0193219	0.0141537	0.0136397	0.0105604	0.00814448	0.0102599		2.38067	0.0927969	-0.0102766	-0.0977775	-0.178089	-0.226294	-0.261225	-0.288439	-0.303688	-0.302718	-0.313731	-0.352906	-0.395399	-0.437619	-0.488797	-0.542661		2.38067	0.00496424	-0.00206837	-0.00726091	-0.00596792	-0.01368	-0.0293165	-0.0484383	-0.0577153	-0.0616621	-0.0721303	-0.0847721	-0.104531	-0.137213	-0.181053
	2.51597	-0.00431103	0.000383917	0.00131897	0.00237042	0.0103861	0.0158037	0.0239063	0.0225877	0.0140025	0.0176029	0.0124384	0.0119526	0.00887481	0.00647551	0.00853884		2.51597	0.0932377	-0.0103814	-0.0981664	-0.177582	-0.225753	-0.260402	-0.287	-0.301312	-0.299233	-0.309319	-0.347892	-0.389946	-0.431896	-0.483054	-0.536807		2.51597	0.0056135	-0.00222427	-0.00777823	-0.00602803	-0.0135942	-0.0288449	-0.0473545	-0.0561152	-0.0596662	-0.0699883	-0.0825906	-0.102363	-0.135075	-0.17906
	2.65896	-0.0038157	0.000306074	0.000906309	0.00184912	0.00926743	0.0144634	0.022384	0.0210186	0.0124212	0.0159187	0.0107347	0.0102549	0.00717851	0.00477126	0.00675572		2.65896	0.0936894	-0.010496	-0.0985618	-0.177122	-0.225248	-0.259715	-0.285826	-0.299275	-0.296297	-0.305556	-0.343474	-0.385238	-0.426858	-0.477894	-0.531374		2.65896	0.00625963	-0.00239592	-0.0082819	-0.00617407	-0.0136068	-0.0284779	-0.0464721	-0.0548524	-0.0581082	-0.068335	-0.0808853	-0.100668	-0.133487	-0.177573
	2.81009	-0.00334922	0.000228567	0.000521156	0.00136359	0.00819081	0.0131809	0.0209186	0.0194991	0.0108945	0.0142836	0.00907438	0.00859617	0.0054943	0.00306681	0.00500751		2.81009	0.0941266	-0.0106398	-0.0989246	-0.176678	-0.224826	-0.259142	-0.284876	-0.297624	-0.293825	-0.302432	-0.339725	-0.381182	-0.422442	-0.473342	-0.526628		2.81009	0.00689965	-0.00256531	-0.00878317	-0.0064192	-0.0138374	-0.0283593	-0.0459081	-0.054018	-0.0570631	-0.0672999	-0.0798696	-0.099695	-0.132656	-0.176836
	2.9698	-0.00289287	0.000154626	0.000142712	0.000880874	0.00713113	0.0119405	0.0194862	0.0180223	0.00940689	0.0126871	0.00745318	0.00694766	0.00383254	0.00142713	0.00333409		2.9698	0.0946229	-0.0107849	-0.0993495	-0.176425	-0.224536	-0.25883	-0.28428	-0.296488	-0.291957	-0.29994	-0.336729	-0.377848	-0.418828	-0.469592	-0.522793		2.9698	0.0075798	-0.0027409	-0.00931786	-0.00669821	-0.0142215	-0.0285109	-0.0457289	-0.0535395	-0.0564949	-0.0667291	-0.0794846	-0.0993842	-0.132435	-0.176637
	3.13858	-0.00243442	7.69469e-05	-0.000238247	0.000379464	0.00606875	0.010716	0.0180878	0.0165906	0.00796876	0.0111259	0.00586468	0.00532559	0.00219005	-0.000217807	0.00167342		3.13858	0.095086	-0.0109465	-0.0997002	-0.176147	-0.224374	-0.258737	-0.283902	-0.295678	-0.290522	-0.297995	-0.334255	-0.375126	-0.415814	-0.466453	-0.519576		3.13858	0.00821198	-0.00292153	-0.00979168	-0.00701252	-0.0146515	-0.0288097	-0.0458272	-0.0534922	-0.0564378	-0.0667143	-0.0796301	-0.0995954	-0.132684	-0.176866
	3.31696	-0.00198568	-7.72002e-06	-0.000602585	-0.000117791	0.00504063	0.0095245	0.0166978	0.0151534	0.00654195	0.00960505	0.00431239	0.00370057	0.000516524	-0.00188092	3.41799e-05		3.31696	0.0954881	-0.0110933	-0.100003	-0.175847	-0.224328	-0.258742	-0.283726	-0.295134	-0.289473	-0.296446	-0.332272	-0.372932	-0.413432	-0.463857	-0.516701		3.31696	0.00884754	-0.00307614	-0.0102911	-0.00743645	-0.015285	-0.0294126	-0.046332	-0.0539666	-0.0569247	-0.0673034	-0.0803638	-0.100401	-0.133563	-0.177768
	3.50548	-0.00154395	-9.20118e-05	-0.000958233	-0.000597097	0.00405775	0.00838376	0.015342	0.0137578	0.0051457	0.00809025	0.00276955	0.00210442	-0.00110615	-0.00351976	-0.00160819		3.50548	0.0959354	-0.0112663	-0.100344	-0.17569	-0.224331	-0.258849	-0.283751	-0.294854	-0.288856	-0.295395	-0.330946	-0.371383	-0.411589	-0.46183	-0.514446		3.50548	0.00942487	-0.00321377	-0.0107627	-0.00792068	-0.016078	-0.0302271	-0.047131	-0.0547936	-0.0578095	-0.0683634	-0.0815346	-0.101638	-0.134833	-0.179032
	3.70472	-0.00110745	-0.000180096	-0.00130728	-0.00105605	0.00309003	0.00722884	0.0139735	0.0123644	0.00371069	0.00652538	0.00118701	0.000489708	-0.00272391	-0.0051491	-0.0032652		3.70472	0.0963618	-0.0114462	-0.100654	-0.175634	-0.224491	-0.259159	-0.284047	-0.294958	-0.288665	-0.294796	-0.330141	-0.370385	-0.410378	-0.460437	-0.512754		3.70472	0.00996006	-0.00333478	-0.0112118	-0.00839908	-0.0169556	-0.0312159	-0.0481426	-0.0559721	-0.0590898	-0.0698919	-0.0831427	-0.103324	-0.136515	-0.180735
	3.91527	-0.000707336	-0.000265173	-0.00162381	-0.00144057	0.0022031	0.00615249	0.0127136	0.0110764	0.00236399	0.00503623	-0.000353031	-0.00105092	-0.00425638	-0.00669222	-0.00486923		3.91527	0.096762	-0.0115816	-0.100983	-0.175718	-0.224774	-0.259592	-0.284493	-0.295311	-0.288791	-0.294494	-0.329665	-0.369776	-0.409639	-0.459535	-0.51171		3.91527	0.0106101	-0.00345813	-0.0117747	-0.00892017	-0.0178753	-0.0323115	-0.0493565	-0.0574056	-0.0606454	-0.0717646	-0.0851317	-0.105475	-0.138615	-0.182784
	4.13779	-0.000383507	-0.0003449	-0.00186579	-0.00171092	0.0015001	0.00524305	0.0115972	0.00993777	0.00117208	0.00370005	-0.00169522	-0.0023913	-0.00561321	-0.00803977	-0.00623961		4.13779	0.0971843	-0.011696	-0.101359	-0.175874	-0.225083	-0.260175	-0.285156	-0.295885	-0.289285	-0.294677	-0.329692	-0.369652	-0.409363	-0.459094	-0.511249		4.13779	0.0112201	-0.00355811	-0.0123263	-0.00951288	-0.0188928	-0.0334692	-0.0506901	-0.0590132	-0.0624991	-0.0739353	-0.0873852	-0.10786	-0.140969	-0.185107
	4.37296	-9.88812e-05	-0.000425186	-0.00206817	-0.00193184	0.000866754	0.00441185	0.0105731	0.00888537	7.13765e-05	0.00245497	-0.00295273	-0.00366569	-0.00692314	-0.00935351	-0.00760332		4.37296	0.0976663	-0.0118175	-0.10181	-0.176157	-0.225596	-0.260989	-0.286107	-0.296867	-0.290277	-0.295344	-0.330225	-0.370023	-0.40956	-0.459153	-0.511223		4.37296	0.0117672	-0.00365065	-0.0128217	-0.0101296	-0.019956	-0.034701	-0.0521114	-0.0607096	-0.064489	-0.0762342	-0.0898555	-0.11041	-0.143515	-0.187664
	4.6215	0.000170242	-0.000504537	-0.00225607	-0.00214552	0.000244615	0.00360692	0.00956221	0.00781362	-0.001025	0.0012614	-0.00413766	-0.00486521	-0.0081919	-0.0106308	-0.00891508		4.6215	0.0981432	-0.0119319	-0.102262	-0.176439	-0.226168	-0.261871	-0.287141	-0.297986	-0.291392	-0.296322	-0.331064	-0.370665	-0.410001	-0.459506	-0.511486		4.6215	0.0122717	-0.00370717	-0.0133109	-0.0108636	-0.0211177	-0.0361413	-0.0537508	-0.062615	-0.0667053	-0.0788085	-0.0926592	-0.113283	-0.146399	-0.190488
	4.88416	0.000444395	-0.000580325	-0.00245276	-0.00236557	-0.000373193	0.00284978	0.00862197	0.0067938	-0.00206994	0.000116261	-0.00528896	-0.00601798	-0.00941575	-0.0118695	-0.010167		4.88416	0.0985627	-0.0120468	-0.102651	-0.176705	-0.226793	-0.262828	-0.288255	-0.299274	-0.292775	-0.297652	-0.332161	-0.371499	-0.410631	-0.460046	-0.511873		4.88416	0.0128228	-0.00377693	-0.013828	-0.0116164	-0.022289	-0.0376081	-0.0554829	-0.0646951	-0.0691008	-0.0816024	-0.0956756	-0.116458	-0.149602	-0.1937
	5.16175	0.00072049	-0.000640649	-0.00266943	-0.0026203	-0.000992065	0.00210156	0.00771772	0.00582992	-0.00307127	-0.00100099	-0.00641857	-0.00716489	-0.0106224	-0.0130823	-0.0113948		5.16175	0.0989553	-0.0121205	-0.103051	-0.177	-0.22749	-0.263914	-0.289575	-0.300834	-0.294445	-0.299227	-0.333528	-0.372704	-0.411622	-0.460928	-0.512647		5.16175	0.0133547	-0.0038388	-0.0143319	-0.0123411	-0.0233803	-0.0390261	-0.057227	-0.0668241	-0.0715412	-0.0844685	-0.0987901	-0.119713	-0.152889	-0.197021
	5.45512	0.000962367	-0.000698428	-0.00285634	-0.00284611	-0.00156481	0.00137924	0.00683702	0.00488124	-0.00403622	-0.00208356	-0.00751707	-0.00827684	-0.0117633	-0.0142607	-0.0126028		5.45512	0.0993436	-0.012164	-0.103478	-0.177357	-0.22822	-0.264954	-0.290888	-0.302368	-0.296037	-0.300824	-0.335017	-0.374114	-0.412901	-0.462066	-0.513632		5.45512	0.0137969	-0.00387159	-0.0147775	-0.0130723	-0.0245726	-0.0405748	-0.0590626	-0.0690477	-0.0740403	-0.0874028	-0.101988	-0.123085	-0.156327	-0.200412
	5.76516	0.00114559	-0.00074976	-0.00299316	-0.0030454	-0.00205807	0.000751872	0.00605961	0.00403228	-0.00491084	-0.00305069	-0.00850789	-0.00930225	-0.0128059	-0.0153453	-0.0137551		5.76516	0.099641	-0.0121972	-0.10381	-0.177682	-0.228918	-0.265911	-0.29214	-0.303867	-0.297716	-0.302593	-0.336712	-0.375751	-0.414429	-0.463393	-0.514762		5.76516	0.0141583	-0.00388765	-0.0151617	-0.0138136	-0.0257865	-0.0421787	-0.060965	-0.071277	-0.0765618	-0.0903831	-0.105225	-0.126499	-0.15985	-0.203932
	6.09282	0.0013026	-0.000793486	-0.00311072	-0.00323487	-0.002548	0.000123807	0.00531308	0.00320468	-0.0057712	-0.00398269	-0.00946118	-0.0102974	-0.013828	-0.0163806	-0.0148325		6.09282	0.0999037	-0.0122138	-0.104113	-0.178036	-0.229645	-0.266887	-0.293399	-0.305392	-0.299419	-0.304412	-0.338537	-0.377517	-0.416051	-0.464822	-0.516021		6.09282	0.0144778	-0.00391539	-0.0154916	-0.014477	-0.0269059	-0.0437106	-0.0627952	-0.0734769	-0.0789832	-0.0933079	-0.108449	-0.129927	-0.163342	-0.207382
	6.4391	0.0014689	-0.00084088	-0.0032345	-0.00342728	-0.00302039	-0.000471975	0.00459671	0.00242451	-0.00656367	-0.00483389	-0.0103346	-0.0112125	-0.0147882	-0.0173693	-0.0158874		6.4391	0.100139	-0.0122328	-0.104381	-0.178411	-0.230428	-0.267999	-0.294824	-0.307086	-0.30138	-0.306425	-0.340523	-0.379492	-0.417949	-0.46654	-0.517557		6.4391	0.0147535	-0.00394385	-0.0157721	-0.0150835	-0.0279559	-0.0451788	-0.0645734	-0.0755915	-0.0813252	-0.0961245	-0.111576	-0.133278	-0.166833	-0.210807
	6.80507	0.00161565	-0.000885658	-0.00334257	-0.00358115	-0.0034551	-0.00100164	0.00395316	0.00170817	-0.00731763	-0.00563827	-0.0111914	-0.0121053	-0.015711	-0.0183267	-0.0169065		6.80507	0.100346	-0.0122402	-0.104621	-0.178748	-0.231215	-0.269102	-0.296225	-0.308849	-0.303403	-0.308509	-0.342583	-0.381589	-0.420036	-0.468588	-0.519491		6.80507	0.0150355	-0.00398983	-0.0160354	-0.0157262	-0.0290311	-0.0466925	-0.0664619	-0.077904	-0.084176	-0.0992163	-0.114826	-0.13668	-0.170389	-0.214484
	7.19183	0.00176481	-0.000928225	-0.00345338	-0.00374826	-0.00389779	-0.00155266	0.00328161	0.000958418	-0.00810297	-0.00648595	-0.0120781	-0.0130108	-0.0166424	-0.0192841	-0.0179266		7.19183	0.100555	-0.0122429	-0.104865	-0.179128	-0.232051	-0.270278	-0.297711	-0.310633	-0.305485	-0.310648	-0.344681	-0.383695	-0.42208	-0.470623	-0.52145		7.19183	0.0152941	-0.00400756	-0.0163049	-0.0163423	-0.0301059	-0.0481468	-0.0682724	-0.0801196	-0.0869255	-0.102214	-0.117943	-0.139938	-0.173784	-0.218015
	7.60058	0.00188228	-0.000968588	-0.00353509	-0.00389114	-0.00429291	-0.00204859	0.00266991	0.000275277	-0.00883285	-0.00727865	-0.0128902	-0.0138518	-0.0174979	-0.0201831	-0.0188889		7.60058	0.100789	-0.0122252	-0.105167	-0.179609	-0.232958	-0.271492	-0.29924	-0.312397	-0.307518	-0.312725	-0.346754	-0.385789	-0.424135	-0.472633	-0.523404		7.60058	0.0155842	-0.0040313	-0.0166026	-0.016986	-0.0311559	-0.0495028	-0.0700064	-0.0822955	-0.0895858	-0.105105	-0.120999	-0.14314	-0.177101	-0.221485
	8.03255	0.00200942	-0.0010053	-0.0036298	-0.00402748	-0.00465388	-0.00253105	0.00208235	-0.000389799	-0.00953555	-0.00804262	-0.0136777	-0.0146546	-0.0183088	-0.0210415	-0.0198163		8.03255	0.101037	-0.012219	-0.105482	-0.180095	-0.23379	-0.27261	-0.300671	-0.314071	-0.309464	-0.314767	-0.34878	-0.387786	-0.426097	-0.474655	-0.525375		8.03255	0.0158622	-0.00406334	-0.0168792	-0.0175765	-0.0321149	-0.0507571	-0.0716351	-0.0843469	-0.0921148	-0.10789	-0.123949	-0.146257	-0.180307	-0.224771
	8.48908	0.00214266	-0.0010268	-0.00374341	-0.00416986	-0.00498831	-0.00297536	0.00151566	-0.00102676	-0.0102033	-0.00876261	-0.0144276	-0.0154055	-0.0190569	-0.02181	-0.0206494		8.48908	0.10122	-0.0122177	-0.105705	-0.180452	-0.234508	-0.273621	-0.302012	-0.315714	-0.311369	-0.316778	-0.350784	-0.389757	-0.427959	-0.476573	-0.527271		8.48908	0.0161107	-0.0040889	-0.0171297	-0.0181476	-0.0330232	-0.0519389	-0.0731682	-0.0862568	-0.0944581	-0.110464	-0.126681	-0.149189	-0.183336	-0.227863
	8.97155	0.00227933	-0.00105216	-0.00385674	-0.00429696	-0.00530744	-0.00338562	0.000984678	-0.00162866	-0.0108261	-0.00941671	-0.0151046	-0.0161031	-0.0197475	-0.022524	-0.0214141		8.97155	0.10142	-0.0122286	-0.105937	-0.180775	-0.235188	-0.274571	-0.303226	-0.317206	-0.313092	-0.31864	-0.352679	-0.391613	-0.429699	-0.478364	-0.528998		8.97155	0.0163059	-0.00411761	-0.0173183	-0.0186141	-0.0337879	-0.0529714	-0.0745618	-0.0880033	-0.0966357	-0.112884	-0.129251	-0.151957	-0.186165	-0.230804
	9.48145	0.00239477	-0.00107523	-0.0039528	-0.00440829	-0.00559964	-0.00376104	0.000502939	-0.00216784	-0.0113856	-0.0100035	-0.0157007	-0.0167239	-0.0203723	-0.0231833	-0.0221413		9.48145	0.101633	-0.012253	-0.106176	-0.181106	-0.235828	-0.275527	-0.304396	-0.318663	-0.314761	-0.320413	-0.354496	-0.393475	-0.431455	-0.480165	-0.530783		9.48145	0.0164648	-0.00412292	-0.0174928	-0.0190859	-0.0345265	-0.0539748	-0.0758615	-0.0896031	-0.0985915	-0.115078	-0.131612	-0.154427	-0.188717	-0.233462
	10.0203	0.00249744	-0.00109556	-0.00403951	-0.00451036	-0.00586418	-0.00411603	5.19835e-05	-0.0026722	-0.011917	-0.0105496	-0.0162652	-0.0173168	-0.020978	-0.0238268	-0.0228487		10.0203	0.10178	-0.0122656	-0.106343	-0.181384	-0.236437	-0.276459	-0.305567	-0.320055	-0.316395	-0.322115	-0.356199	-0.395181	-0.433071	-0.481808	-0.532345		10.0203	0.0166551	-0.00413304	-0.0176904	-0.019558	-0.0352605	-0.0550255	-0.0772044	-0.0911849	-0.100523	-0.117203	-0.133918	-0.15687	-0.191245	-0.236037
	10.5898	0.00261258	-0.00112571	-0.00412826	-0.00461266	-0.00613891	-0.00448344	-0.000412201	-0.00318077	-0.0124453	-0.0110786	-0.0168034	-0.0178689	-0.0215459	-0.0244355	-0.0235247		10.5898	0.101908	-0.0122827	-0.106475	-0.181651	-0.237035	-0.277354	-0.306671	-0.321351	-0.317956	-0.323701	-0.35776	-0.396747	-0.43455	-0.483293	-0.533781		10.5898	0.0168968	-0.00414916	-0.0179342	-0.0200541	-0.0359994	-0.0560569	-0.0785041	-0.0927398	-0.102421	-0.119275	-0.136184	-0.159272	-0.19373	-0.238581
	11.1917	0.00273554	-0.00115934	-0.00422007	-0.0047237	-0.00642236	-0.00484336	-0.000878714	-0.00367603	-0.0129532	-0.0116144	-0.017343	-0.0184388	-0.0221353	-0.0250633	-0.0242141		11.1917	0.102025	-0.0122839	-0.10661	-0.181944	-0.23764	-0.278218	-0.307757	-0.322587	-0.319446	-0.325203	-0.359303	-0.398286	-0.436042	-0.484798	-0.535235		11.1917	0.0171355	-0.00416991	-0.0181686	-0.0205109	-0.0367079	-0.0569998	-0.0797125	-0.0941867	-0.104194	-0.121263	-0.138317	-0.161515	-0.196057	-0.240977
	11.8278	0.00285511	-0.00119451	-0.00430835	-0.00483429	-0.00671427	-0.00520497	-0.00132853	-0.00416571	-0.0134504	-0.0121397	-0.0178759	-0.0189885	-0.0227126	-0.0256755	-0.0248829		11.8278	0.102178	-0.0122862	-0.106792	-0.182317	-0.238353	-0.279198	-0.308985	-0.323984	-0.32108	-0.326867	-0.360996	-0.400002	-0.437752	-0.486524	-0.536989		11.8278	0.0173562	-0.00419633	-0.0183855	-0.020999	-0.0374617	-0.0580022	-0.0809768	-0.0957203	-0.106061	-0.123307	-0.140512	-0.163838	-0.198514	-0.24349
	12.5	0.00299237	-0.00122767	-0.00441726	-0.00497375	-0.00703336	-0.00559936	-0.00181827	-0.0047103	-0.0140235	-0.0127518	-0.0185023	-0.0196325	-0.0233673	-0.0263614	-0.0256319		12.5	0.102309	-0.0122799	-0.106957	-0.182629	-0.239068	-0.280214	-0.310248	-0.325494	-0.322907	-0.328741	-0.362886	-0.401954	-0.439669	-0.488495	-0.53895		12.5	0.0175864	-0.00420691	-0.0186253	-0.0215344	-0.0382685	-0.0590818	-0.0824073	-0.0974537	-0.108202	-0.125614	-0.143004	-0.166501	-0.201299	-0.246336
[truncated: 17 more columns]

## Sheet: Supplementary Data 4
Fig. 4b
	Control
	baseline	0	0	0	0	0	0	0	0	0	0	0	0	0	0	0	0	0	0	0	0	0	0	0	0	0	0	0	0	0	0	0	0	0	0	0	0	0	0	0	0	0	0	0	0	0	0	0	0
		0	0	0	0	0	0	0	0	0	0	0	0	0	0	0	0	0	0	0	0	0	0	0	0	0	0	0	0	0	0	0	0	0	0	0	0	0	0	0	0	0	0	0	0	0	0	0	0
		0	0	0	0	0	0	0	0	0	0	0	0	0	0	0	0	0	0	0	0	0	0	0	0	0	0	0	0	0	0	0	0	0	0	0	0	0	0	0	0	0	0	0	0	0	0	0	0
		0	0	0	0	0	0	0	0	0	0	0	0	0	0	0	0	0	0	0	0	0	0	0	0	0	0	0	0	0	0	0	0	0	0	0	0	0	0	0	0	0	0	0	0	0	0	0	0
		0	0	0	0	0	0	0	0	0	0	0	0	0	0	0	0	0	0	0	0	0	0	0	0	0	0	0	0	0	0	0	0	0	0	0	0	0	0	0	0	0	0	0	0	0	0	0	0
		0	0	0	0	0	0	0	0	0	0	0	0	0	0	0	0	0	0	0	0	0	0	0	0	0	0	0	0	0	0	0	0	0	0	0	0	0	0	0	0	0	0	0	0	0	0	0	0
		0	0	0	0	0	0	0	0	0	0	0	0	0	0	0	0	0	0	0	0	0	0	0	0	0	0	0	0	0	0	0	0	0	0	0	0	0	0	0	0	0	0	0	0	0	0	0	0
		0	0	0	0	0	0	0	0	0	0	0	0	0	0	0	0	0	0	0	0	0	0	0	0	0	0	0	0	0	0	0	0	0	0	0	0	0	0	0	0	0	0	0	0	0	0	0	0
		0	0	0	0	0	0	0	0	0	0	0	0	0	0	0	0	0	0	0	0	0	0	0	0	0	0	0	0	0	0	0	0	0	0	0	0	0	0	0	0	0	0	0	0	0	0	0	0
		0	0	0	0	0	0	0	0	0	0	0	0	0	0	0	0	0	0	0	0	0	0	0	0	0	0	0	0	0	0	0	0	0	0	0	0	0	0	0	0	0	0	0	0	0	0	0	0
		0	0	0	0	0	0	0	0	0	0	0	0	0	0	0	0	0	0	0	0	0	0	0	0	0	0	0	0	0	0	0	0	0	0	0	0	0	0	0	0	0	0	0	0	0	0	0	0
		0	0	0	0	0	0	0	0	0	0	0	0	0	0	0	0	0	0	0	0	0	0	0	0	0	0	0	0	0	0	0	0	0	0	0	0	0	0	0	0	0	0	0	0	0	0	0	0
		0	0	0	0	0	0	0	0	0	0	0	0	0	0	0	0	0	0	0	0	0	0	0	0	0	0	0	0	0	0	0	0	0	0	0	0	0	0	0	0	0	0	0	0	0	0	0	0
		0	0	0	0	0	0	0	0	0	0	0	0	0	0	0	0	0	0	0	0	0	0	0	0	0	0	0	0	0	0	0	0	0	0	0	0	0	0	0	0	0	0	0	0	0	0	0	0
		0	0	0	0	0	0	0	0	0	0	0	0	0	0	0	0	0	0	0	0	0	0	0	0	0	0	0	0	0	0	0	0	0	0	0	0	0	0	0	0	0	0	0	0	0	0	0	0
		0	0	0	0	0	0	0	0	0	0	0	0	0	0	0	0	0	0	0	0	0	0	0	0	0	0	0	0	0	0	0	0	0	0	0	0	0	0	0	0	0	0	0	0	0	0	0	0
		0	0	0	0	0	0	0	0	0	0	0	0	0	0	0	0	0	0	0	0	0	0	0	0	0	0	0	0	0	0	0	0	0	0	0	0	0	0	0	0	0	0	0	0	0	0	0	0
		0	0	0	0	0	0	0	0	0	0	0	0	0	0	0	0	0	0	0	0	0	0	0	0	0	0	0	0	0	0	0	0	0	0	0	0	0	0	0	0	0	0	0	0	0	0	0	0
		0	0	0	0	0	0	0	0	0	0	0	0	0	0	0	0	0	0	0	0	0	0	0	0	0	0	0	0	0	0	0	0	0	0	0	0	0	0	0	0	0	0	0	0	0	0	0	0
		0	0	0	0	0	0	0	0	0	0	0	0	0	0	0	0	0	0	0	0	0	0	0	0	0	0	0	0	0	0	0	0	0	0	0	0	0	0	0	0	0	0	0	0	0	0	0	0
		0	0	0	0	0	0	0	0	0	0	0	0	0	0	0	0	0	0	0	0	0	0	0	0	0	0	0	0	0	0	0	0	0	0	0	0	0	0	0	0	0	0	0	0	0	0	0	0
		0	0	0	0	0	0	0	0	0	0	0	0	0	0	0	0	0	0	0	0	0	0	0	0	0	0	0	0	0	0	0	0	0	0	0	0	0	0	0	0	0	0	0	0	0	0	0	0
		0	0	0	0	0	0	0	0	0	0	0	0	0	0	0	0	0	0	0	0	0	0	0	0	0	0	0	0	0	0	0	0	0	0	0	0	0	0	0	0	0	0	0	0	0	0	0	0
		0	0	0	0	0	0	0	0	0	0	0	0	0	0	0	0	0	0	0	0	0	0	0	0	0	0	0	0	0	0	0	0	0	0	0	0	0	0	0	0	0	0	0	0	0	0	0	0
		0	0	0	0	0	0	0	0	0	0	0	0	0	0	0	0	0	0	0	0	0	0	0	0	0	0	0	0	0	0	0	0	0	0	0	0	0	0	0	0	0	0	0	0	0	0	0	0
		0	0	0	0	0	0	0	0	0	0	0	0	0	0	0	0	0	0	0	0	0	0	0	0	0	0	0	0	0	0	0	0	0	0	0	0	0	0	0	0	0	0	0	0	0	0	0	0
		0	0	0	0	0	0	0	0	0	0	0	0	0	0	0	0	0	0	0	0	0	0	0	0	0	0	0	0	0	0	0	0	0	0	0	0	0	0	0	0	0	0	0	0	0	0	0	0
		0	0	0	0	0	0	0	0	0	0	0	0	0	0	0	0	0	0	0	0	0	0	0	0	0	0	0	0	0	0	0	0	0	0	0	0	0	0	0	0	0	0	0	0	0	0	0	0
		0	0	0	0	0	0	0	0	0	0	0	0	0	0	0	0	0	0	0	0	0	0	0	0	0	0	0	0	0	0	0	0	0	0	0	0	0	0	0	0	0	0	0	0	0	0	0	0
		0	0	0	0	0	0	0	0	0	0	0	0	0	0	0	0	0	0	0	0	0	0	0	0	0	0	0	0	0	0	0	0	0	0	0	0	0	0	0	0	0	0	0	0	0	0	0	0
		0	0	0	0	0	0	0	0	0	0	0	0	0	0	0	0	0	0	0	0	0	0	0	0	0	0	0	0	0	0	0	0	0	0	0	0	0	0	0	0	0	0	0	0	0	0	0	0.119572
		0	0	0	0	0	0	0	0	0	0	0	0	0	0	0	0	0	0	0	0	0	0	0	0	0	0	0	0	0	0	0	0	0	0	0	0	0	0	0	0	0	0	0	0	0	0	0.191677	0.113874
		0	0	0	0	0	0	0	0	0	0	0	0	0	0	0	0	0	0	0	0	0	0	0	0	0	0	0	0	0	0	0	0	0	0	0	0	0	0	0	0	0	0	0	0	0	0.142587	0.152583	0.185683
		0	0	0	0	0	0	0	0	0	0	0	0	0	0	0	0	0	0	0	0	0	0	0	0	0	0	0	0	0	0	0	0	0	0	0	0	0	0	0	0	0	0	0	0	0.221395	0.220279	0.124262	0.151705
		0	0	0	0	0	0	0	0	0	0	0	0	0	0	0	0	0	0	0	0	0	0	0	0	0	0	0	0	0	0	0	0	0	0	0	0	0	0	0	0	0	0	0	0.175382	0.147282	0.135025	0.102719	0.215385
		0	0	0	0	0	0	0	0	0	0	0	0	0	0	0	0	0	0	0	0	0	0	0	0	0	0	0	0	0	0	0	0	0	0	0	0	0	0	0	0	0	0	0	0.208369	0.15037	0.10707	0.190745	0.147908
		0	0	0	0	0	0	0	0	0	0	0	0	0	0	0	0	0	0	0	0	0	0	0	0	0	0	0	0	0	0	0	0	0	0	0	0	0	0	0	0	0	0	0.137905	0.102364	0.162738	0.159887	0.0701487	0.0865258
		0	0	0	0	0	0	0	0	0	0	0	0	0	0	0	0	0	0	0	0	0	0	0	0	0	0	0	0	0	0	0	0	0	0	0	0	0	0	0	0	0	0.177681	0.15701	0.159955	0.0775725	0.064997	0.0934778	0.0565473
		0	0	0	0	0	0	0	0	0	0	0	0	0	0	0	0	0	0	0	0	0	0	0	0	0	0	0	0	0	0	0	0	0	0	0	0	0	0	0	0	0	0.166896	0.223976	0.139193	0.0462894	0.0736689	0.0639875	0.0444611
		0	0	0	0	0	0	0	0	0	0	0	0	0	0	0	0	0	0	0	0	0	0	0	0	0	0	0	0	0	0	0	0	0	0	0	0	0	0	0	0	0	0.179482	0.143405	0.181479	0.138039	0.0979414	0.11817	0.0785835
		0	0	0	0	0	0	0	0	0	0	0	0	0	0	0	0	0	0	0	0	0	0	0	0	0	0	0	0	0	0	0	0	0	0	0	0	0	0	0	0	0	0.210372	0.155125	0.148824	0.145418	0.160248	0.0568285	0.12781
		0	0	0	0	0	0	0	0	0	0	0	0	0	0	0	0	0	0	0	0	0	0	0	0	0	0	0	0	0	0	0	0	0	0	0	0	0	0	0	0	0.134717	0.155788	0.15682	0.148402	0.115537	0.06781	0.0653247	0.0568919
		0	0	0	0	0	0	0	0	0	0	0	0	0	0	0	0	0	0	0	0	0	0	0	0	0	0	0	0	0	0	0	0	0	0	0	0	0	0	0	0	0.164321	0.225365	0.153247	0.0976525	0.0103709	0.108698	0.0405198	0.0692554
		0	0	0	0	0	0	0	0	0	0	0	0	0	0	0	0	0	0	0	0	0	0	0	0	0	0	0	0	0	0	0	0	0	0	0	0	0	0	0	0	0.190215	0.205053	0.206971	0.0830649	0.11484	0.163027	0.120226	0.0731689
		0	0	0	0	0	0	0	0	0	0	0	0	0	0	0	0	0	0	0	0	0	0	0	0	0	0	0	0	0	0	0	0	0	0	0	0	0	0	0	0	0.185312	0.168403	0.0773017	0.0672031	0.142988	0.104112	0.0946952	0.0452987
		0	0	0	0	0	0	0	0	0	0	0	0	0	0	0	0	0	0	0	0	0	0	0	0	0	0	0	0	0	0	0	0	0	0	0	0	0	0	0	0.144303	0.171519	0.120866	0.166979	0.12946	0.0159132	0.0227986	0.025188	0.0740068
		0	0	0	0	0	0	0	0	0	0	0	0	0	0	0	0	0	0	0	0	0	0	0	0	0	0	0	0	0	0	0	0	0	0	0	0	0	0	0	0.177978	0.149443	0.149307	0.135077	0.177732	0.0490018	0.0959376	0.0516242	0.0237696
		0	0	0	0	0	0	0	0	0	0	0	0	0	0	0	0	0	0	0	0	0	0	0	0	0	0	0	0	0	0	0	0	0	0	0	0	0	0	0	0.141398	0.129884	0.0669793	0.0510439	0.0732455	0.0894111	0.0805931	0.0744217	0.0483182
		0	0	0	0	0	0	0	0	0	0	0	0	0	0	0	0	0	0	0	0	0	0	0	0	0	0	0	0	0	0	0	0	0	0	0	0	0	0	0	0.143925	0.186341	0.1769	0.120312	0.0632447	0.0444765	0.0205253	0.111012	0.098212
		0	0	0	0	0	0	0	0	0	0	0	0	0	0	0	0	0	0	0	0	0	0	0	0	0	0	0	0	0	0	0	0	0	0	0	0	0	0	0	0.154206	0.0548994	0.0787629	0.164747	0.124208	0.054046	0.00849434	0.0896362	0.110588
		0	0	0	0	0	0	0	0	0	0	0	0	0	0	0	0	0	0	0	0	0	0	0	0	0	0	0	0	0	0	0	0	0	0	0	0	0	0	0	0.176816	0.213849	0.116053	0.158178	0.137048	0.0847025	0.0763988	0.130414	0.0708983
		0	0	0	0	0	0	0	0	0	0	0	0	0	0	0	0	0	0	0	0	0	0	0	0	0	0	0	0	0	0	0	0	0	0	0	0	0	0	0	0.0848387	0.114984	0.137483	0.100926	0.161281	0.114464	0.0819189	0.0374021	0.043645
		0	0	0	0	0	0	0	0	0	0	0	0	0	0	0	0	0	0	0	0	0	0	0	0	0	0	0	0	0	0	0	0	0	0	0	0	0	0	0	0	0.210157	0.21838	0.187609	0.256264	0.125434	0.0673426	0.042746	0.000986157
		0	0	0	0	0	0	0	0	0	0	0	0	0	0	0	0	0	0	0	0	0	0	0	0	0	0	0	0	0	0	0	0	0	0	0	0	0	0	0	0	0.179749	0.174206	0.177006	0.139364	0.0968918	0.143106	0.00803318	0.0830284
		0	0	0	0	0	0	0	0	0	0	0	0	0	0	0	0	0	0	0	0	0	0	0	0	0	0	0	0	0	0	0	0	0	0	0	0	0	0	0	0	0.149282	0.222009	0.110803	0.111306	0.0454308	0.0507289	0.00715721	0.0170102
		0	0	0	0	0	0	0	0	0	0	0	0	0	0	0	0	0	0	0	0	0	0	0	0	0	0	0	0	0	0	0	0	0	0	0	0	0	0	0	0	0	0.205689	0.152944	0.0953319	0.162395	0.0527813	0.0249717	0.0852385
		0	0	0	0	0	0	0	0	0	0	0	0	0	0	0	0	0	0	0	0	0	0	0	0	0	0	0	0	0	0	0	0	0	0	0	0	0	0	0	0	0	0	0.167178	0.150181	0.206607	0.160956	0.060614	0.228597
		0	0	0	0	0	0	0	0	0	0	0	0	0	0	0	0	0	0	0	0	0	0	0	0	0	0	0	0	0	0	0	0	0	0	0	0	0	0	0	0	0	0	0.191846	0.263177	0.129827	0.187416	0.0650874	0.0749843
		0	0	0	0	0	0	0	0	0	0	0	0	0	0	0	0	0	0	0	0	0	0	0	0	0	0	0	0	0	0	0	0	0	0	0	0	0	0	0	0	0	0	0	0.181732	0.137835	0.106057	0.138186	0.0804743
		0	0	0	0	0	0	0	0	0	0	0	0	0	0	0	0	0	0	0	0	0	0	0	0	0	0	0	0	0	0	0	0	0	0	0	0	0	0	0	0	0	0	0	0.154454	0.120608	0.154336	0.098901	0.122765
		0	0	0	0	0	0	0	0	0	0	0	0	0	0	0	0	0	0	0	0	0	0	0	0	0	0	0	0	0	0	0	0	0	0	0	0	0	0	0	0	0	0	0	0	0.17938	0.170916	0.121534	0.119117
		0	0	0	0	0	0	0	0	0	0	0	0	0	0	0	0	0	0	0	0	0	0	0	0	0	0	0	0	0	0	0	0	0	0	0	0	0	0	0	0	0	0	0	0	0	0.198419	0.120367	0.174027
		0	0	0	0	0	0	0	0	0	0	0	0	0	0	0	0	0	0	0	0	0	0	0	0	0	0	0	0	0	0	0	0	0	0	0	0	0	0	0	0	0	0	0	0	0	0	0.197941	0.213912
		0	0	0	0	0	0	0	0	0	0	0	0	0	0	0	0	0	0	0	0	0	0	0	0	0	0	0	0	0	0	0	0	0	0	0	0	0	0	0	0	0	0	0	0	0	0	0	0
		0	0	0	0	0	0	0	0	0	0	0	0	0	0	0	0	0	0	0	0	0	0	0	0	0	0	0	0	0	0	0	0	0	0	0	0	0	0	0	0	0	0	0	0	0	0	0	0
		0	0	0	0	0	0	0	0	0	0	0	0	0	0	0	0	0	0	0	0	0	0	0	0	0	0	0	0	0	0	0	0	0	0	0	0	0	0	0	0	0	0	0	0	0	0	0	0
		0	0	0	0	0	0	0	0	0	0	0	0	0	0	0	0	0	0	0	0	0	0	0	0	0	0	0	0	0	0	0	0	0	0	0	0	0	0	0	0	0	0	0	0	0	0	0	0
		0	0	0	0	0	0	0	0	0	0	0	0	0	0	0	0	0	0	0	0	0	0	0	0	0	0	0	0	0	0	0	0	0	0	0	0	0	0	0	0	0	0	0	0	0	0	0	0
		0	0	0	0	0	0	0	0	0	0	0	0	0	0	0	0	0	0	0	0	0	0	0	0	0	0	0	0	0	0	0	0	0	0	0	0	0	0	0	0	0	0	0	0	0	0	0	0
		0	0	0	0	0	0	0	0	0	0	0	0	0	0	0	0	0	0	0	0	0	0	0	0	0	0	0	0	0	0	0	0	0	0	0	0	0	0	0	0	0	0	0	0	0	0	0	0
		0	0	0	0	0	0	0	0	0	0	0	0	0	0	0	0	0	0	0	0	0	0	0	0	0	0	0	0	0	0	0	0	0	0	0	0	0	0	0	0	0	0	0	0	0	0	0	0
		0	0	0	0	0	0	0	0	0	0	0	0	0	0	0	0	0	0	0	0	0	0	0	0	0	0	0	0	0	0	0	0	0	0	0	0	0	0	0	0	0	0	0	0	0	0	0	0
		0	0	0	0	0	0	0	0	0	0	0	0	0	0	0	0	0	0	0	0	0	0	0	0	0	0	0	0	0	0	0	0	0	0	0	0	0	0	0	0	0	0	0	0	0	0	0	0
		0	0	0	0	0	0	0	0	0	0	0	0	0	0	0	0	0	0	0	0	0	0	0	0	0	0	0	0	0	0	0	0	0	0	0	0	0	0	0	0	0	0	0	0	0	0	0	0
		0	0	0	0	0	0	0	0	0	0	0	0	0	0	0	0	0	0	0	0	0	0	0	0	0	0	0	0	0	0	0	0	0	0	0	0	0	0	0	0	0	0	0	0	0	0	0	0
		0	0	0	0	0	0	0	0	0	0	0	0	0	0	0	0	0	0	0	0	0	0	0	0	0	0	0	0	0	0	0	0	0	0	0	0	0	0	0	0	0	0	0	0	0	0	0	0
		0	0	0	0	0	0	0	0	0	0	0	0	0	0	0	0	0	0	0	0	0	0	0	0	0	0	0	0	0	0	0	0	0	0	0	0	0	0	0	0	0	0	0	0	0	0	0	0
		0	0	0	0	0	0	0	0	0	0	0	0	0	0	0	0	0	0	0	0	0	0	0	0	0	0	0	0	0	0	0	0	0	0	0	0	0	0	0	0	0	0	0	0	0	0	0	0
		0	0	0	0	0	0	0	0	0	0	0	0	0	0	0	0	0	0	0	0	0	0	0	0	0	0	0	0	0	0	0	0	0	0	0	0	0	0	0	0	0	0	0	0	0	0	0	0
		0	0	0	0	0	0	0	0	0	0	0	0	0	0	0	0	0	0	0	0	0	0	0	0	0	0	0	0	0	0	0	0	0	0	0	0	0	0	0	0	0	0	0	0	0	0	0	0
		0	0	0	0	0	0	0	0	0	0	0	0	0	0	0	0	0	0	0	0	0	0	0	0	0	0	0	0	0	0	0	0	0	0	0	0	0	0	0	0	0	0	0	0	0	0	0	0
		0	0	0	0	0	0	0	0	0	0	0	0	0	0	0	0	0	0	0	0	0	0	0	0	0	0	0	0	0	0	0	0	0	0	0	0	0	0	0	0	0	0	0	0	0	0	0	0
		0	0	0	0	0	0	0	0	0	0	0	0	0	0	0	0	0	0	0	0	0	0	0	0	0	0	0	0	0	0	0	0	0	0	0	0	0	0	0	0	0	0	0	0	0	0	0	0
		0	0	0	0	0	0	0	0	0	0	0	0	0	0	0	0	0	0	0	0	0	0	0	0	0	0	0	0	0	0	0	0	0	0	0	0	0	0	0	0	0	0	0	0	0	0	0	0
		0	0	0	0	0	0	0	0	0	0	0	0	0	0	0	0	0	0	0	0	0	0	0	0	0	0	0	0	0	0	0	0	0	0	0	0	0	0	0	0	0	0	0	0	0	0	0	0
		0	0	0	0	0	0	0	0	0	0	0	0	0	0	0	0	0	0	0	0	0	0	0	0	0	0	0	0	0	0	0	0	0	0	0	0	0	0	0	0	0	0	0	0	0	0	0	0
		0	0	0	0	0	0	0	0	0	0	0	0	0	0	0	0	0	0	0	0	0	0	0	0	0	0	0	0	0	0	0	0	0	0	0	0	0	0	0	0	0	0	0	0	0	0	0	0
		0	0	0	0	0	0	0	0	0	0	0	0	0	0	0	0	0	0	0	0	0	0	0	0	0	0	0	0	0	0	0	0	0	0	0	0	0	0	0	0	0	0	0	0	0	0	0	0
		0	0	0	0	0	0	0	0	0	0	0	0	0	0	0	0	0	0	0	0	0	0	0	0	0	0	0	0	0	0	0	0	0	0	0	0	0	0	0	0	0	0	0	0	0	0	0	0
		0	0	0	0	0	0	0	0	0	0	0	0	0	0	0	0	0	0	0	0	0	0	0	0	0	0	0	0	0	0	0	0	0	0	0	0	0	0	0	0	0	0	0	0	0	0	0	0
		0	0	0	0	0	0	0	0	0	0	0	0	0	0	0	0	0	0	0	0	0	0	0	0	0	0	0	0	0	0	0	0	0	0	0	0	0	0	0	0	0	0	0	0	0	0	0	0
		0	0	0	0	0	0	0	0	0	0	0	0	0	0	0	0	0	0	0	0	0	0	0	0	0	0	0	0	0	0	0	0	0	0	0	0	0	0	0	0	0	0	0	0	0	0	0	0
		0	0	0	0	0	0	0	0	0	0	0	0	0	0	0	0	0	0	0	0	0	0	0	0	0	0	0	0	0	0	0	0	0	0	0	0	0	0	0	0	0	0	0	0	0	0	0	0
		0	0	0	0	0	0	0	0	0	0	0	0	0	0	0	0	0	0	0	0	0	0	0	0	0	0	0	0	0	0	0	0	0	0	0	0	0	0	0	0	0	0	0	0	0	0	0	0
		0	0	0	0	0	0	0	0	0	0	0	0	0	0	0	0	0	0	0	0	0	0	0	0	0	0	0	0	0	0	0	0	0	0	0	0	0	0	0	0	0	0	0	0	0	0	0	0
		0	0	0	0	0	0	0	0	0	0	0	0	0	0	0	0	0	0	0	0	0	0	0	0	0	0	0	0	0	0	0	0	0	0	0	0	0	0	0	0	0	0	0	0	0	0	0	0
		0	0	0	0	0	0	0	0	0	0	0	0	0	0	0	0	0	0	0	0	0	0	0	0	0	0	0	0	0	0	0	0	0	0	0	0	0	0	0	0	0	0	0	0	0	0	0	0
		0	0	0	0	0	0	0	0	0	0	0	0	0	0	0	0	0	0	0	0	0	0	0	0	0	0	0	0	0	0	0	0	0	0	0	0	0	0	0	0	0	0	0	0	0	0	0	0
		0	0	0	0	0	0	0	0	0	0	0	0	0	0	0	0	0	0	0	0	0	0	0	0	0	0	0	0	0	0	0	0	0	0	0	0	0	0	0	0	0	0	0	0	0	0	0	0
		0	0	0	0	0	0	0	0	0	0	0	0	0	0	0	0	0	0	0	0	0	0	0	0	0	0	0	0	0	0	0	0	0	0	0	0	0	0	0	0	0	0	0	0	0	0	0	0
		0	0	0	0	0	0	0	0	0	0	0	0	0	0	0	0	0	0	0	0	0	0	0	0	0	0	0	0	0	0	0	0	0	0	0	0	0	0	0	0	0	0	0	0	0	0	0	0
		0	0	0	0	0	0	0	0	0	0	0	0	0	0	0	0	0	0	0	0	0	0	0	0	0	0	0	0	0	0	0	0	0	0	0	0	0	0	0	0	0	0	0	0	0	0	0	0
		0	0	0	0	0	0	0	0	0	0	0	0	0	0	0	0	0	0	0	0	0	0	0	0	0	0	0	0	0	0	0	0	0	0	0	0	0	0	0	0	0	0	0	0	0	0	0	0
		0	0	0	0	0	0	0	0	0	0	0	0	0	0	0	0	0	0	0	0	0	0	0	0	0	0	0	0	0	0	0	0	0	0	0	0	0	0	0	0	0	0	0	0	0	0	0	0
		0	0	0	0	0	0	0	0	0	0	0	0	0	0	0	0	0	0	0	0	0	0	0	0	0	0	0	0	0	0	0	0	0	0	0	0	0	0	0	0	0	0	0	0	0	0	0	0
		0	0	0	0	0	0	0	0	0	0	0	0	0	0	0	0	0	0	0	0	0	0	0	0	0	0	0	0	0	0	0	0	0	0	0	0	0	0	0	0	0	0	0	0	0	0	0	0
		0	0	0	0	0	0	0	0	0	0	0	0	0	0	0	0	0	0	0	0	0	0	0	0	0	0	0	0	0	0	0	0	0	0	0	0	0	0	0	0	0	0	0	0	0	0	0	0
		0	0	0	0	0	0	0	0	0	0	0	0	0	0	0	0	0	0	0	0	0	0	0	0	0	0	0	0	0	0	0	0	0	0	0	0	0	0	0	0	0	0	0	0	0	0	0	0
		0	0	0	0	0	0	0	0	0	0	0	0	0	0	0	0	0	0	0	0	0	0	0	0	0	0	0	0	0	0	0	0	0	0	0	0	0	0	0	0	0	0	0	0	0	0	0	0
		0	0	0	0	0	0	0	0	0	0	0	0	0	0	0	0	0	0	0	0	0	0	0	0	0	0	0	0	0	0	0	0	0	0	0	0	0	0	0	0	0	0	0	0	0	0	0	0
		0	0	0	0	0	0	0	0	0	0	0	0	0	0	0	0	0	0	0	0	0	0	0	0	0	0	0	0	0	0	0	0	0	0	0	0	0	0	0	0	0	0	0	0	0	0	0	0
		0	0	0	0	0	0	0	0	0	0	0	0	0	0	0	0	0	0	0	0	0	0	0	0	0	0	0	0	0	0	0	0	0	0	0	0	0	0	0	0	0	0	0	0	0	0	0	0
		0	0	0	0	0	0	0	0	0	0	0	0	0	0	0	0	0	0	0	0	0	0	0	0	0	0	0	0	0	0	0	0	0	0	0	0	0	0	0	0	0	0	0	0	0	0	0	0
		0	0	0	0	0	0	0	0	0	0	0	0	0	0	0	0	0	0	0	0	0	0	0	0	0	0	0	0	0	0	0	0	0	0	0	0	0	0	0	0	0	0	0	0	0	0	0	0
		0	0	0	0	0	0	0	0	0	0	0	0	0	0	0	0	0	0	0	0	0	0	0	0	0	0	0	0	0	0	0	0	0	0	0	0	0	0	0	0	0	0	0	0	0	0	0	0
		0	0	0	0	0	0	0	0	0	0	0	0	0	0	0	0	0	0	0	0	0	0	0	0	0	0	0	0	0	0	0	0	0	0	0	0	0	0	0	0	0	0	0	0	0	0	0	0
		0	0	0	0	0	0	0	0	0	0	0	0	0	0	0	0	0	0	0	0	0	0	0	0	0	0	0	0	0	0	0	0	0	0	0	0	0	0	0	0	0	0	0	0	0	0	0	0
		0	0	0	0	0	0	0	0	0	0	0	0	0	0	0	0	0	0	0	0	0	0	0	0	0	0	0	0	0	0	0	0	0	0	0	0	0	0	0	0	0	0	0	0	0	0	0	0
		0	0	0	0	0	0	0	0	0	0	0	0	0	0	0	0	0	0	0	0	0	0	0	0	0	0	0	0	0	0	0	0	0	0	0	0	0	0	0	0	0	0	0	0	0	0	0	0
		0	0	0	0	0	0	0	0	0	0	0	0	0	0	0	0	0	0	0	0	0	0	0	0	0	0	0	0	0	0	0	0	0	0	0	0	0	0	0	0	0	0	0	0	0	0	0	0
		0	0	0	0	0	0	0	0	0	0	0	0	0	0	0	0	0	0	0	0	0	0	0	0	0	0	0	0	0	0	0	0	0	0	0	0	0	0	0	0	0	0	0	0	0	0	0	0
		0	0	0	0	0	0	0	0	0	0	0	0	0	0	0	0	0	0	0	0	0	0	0	0	0	0	0	0	0	0	0	0	0	0	0	0	0	0	0	0	0	0	0	0	0	0	0	0
		0	0	0	0	0	0	0	0	0	0	0	0	0	0	0	0	0	0	0	0	0	0	0	0	0	0	0	0	0	0	0	0	0	0	0	0	0	0	0	0	0	0	0	0	0	0	0	0
		0	0	0	0	0	0	0	0	0	0	0	0	0	0	0	0	0	0	0	0	0	0	0	0	0	0	0	0	0	0	0	0	0	0	0	0	0	0	0	0	0	0	0	0	0	0	0	0
		0	0	0	0	0	0	0	0	0	0	0	0	0	0	0	0	0	0	0	0	0	0	0	0	0	0	0	0	0	0	0	0	0	0	0	0	0	0	0	0	0	0	0	0	0	0	0	0
		0	0	0	0	0	0	0	0	0	0	0	0	0	0	0	0	0	0	0	0	0	0	0	0	0	0	0	0	0	0	0	0	0	0	0	0	0	0	0	0	0	0	0	0	0	0	0	0
		0	0	0	0	0	0	0	0	0	0	0	0	0	0	0	0	0	0	0	0	0	0	0	0	0	0	0	0	0	0	0	0	0	0	0	0	0	0	0	0	0	0	0	0	0	0	0	0
		0	0	0	0	0	0	0	0	0	0	0	0	0	0	0	0	0	0	0	0	0	0	0	0	0	0	0	0	0	0	0	0	0	0	0	0	0	0	0	0	0	0	0	0	0	0	0	0
	inoculation	0	0	0	0	0	0	0	0	0	0	0	0	0	0	0	0	0	0	0	0	0	0	0	0	0	0	0	0	0	0	0	0	0	0	0	0	0	0	0	0	0	0	0	0	0	0	0	0
		0	0	0	0	0	0	0	0	0	0	0	0	0	0	0	0	0	0	0	0	0	0	0	0	0	0	0	0	0	0	0	0	0	0	0	0	0	0	0	0	0	0	0	0	0	0	0	0
		0	0	0	0	0	0	0	0	0	0	0	0	0	0	0	0	0	0	0	0	0	0	0	0	0	0	0	0	0	0	0	0	0	0	0	0	0	0	0	0	0	0	0	0	0	0	0	0
		0	0	0	0	0	0	0	0	0	0	0	0	0	0	0	0	0	0	0	0	0	0	0	0	0	0	0	0	0	0	0	0	0	0	0	0	0	0	0	0	0	0	0	0	0	0	0	0
		0	0	0	0	0	0	0	0	0	0	0	0	0	0	0	0	0	0	0	0	0	0	0	0	0	0	0	0	0	0	0	0	0	0	0	0	0	0	0	0	0	0	0	0	0	0	0	0
		0	0	0	0	0	0	0	0	0	0	0	0	0	0	0	0	0	0	0	0	0	0	0	0	0	0	0	0	0	0	0	0	0	0	0	0	0	0	0	0	0	0	0	0	0	0	0	0
		0	0	0	0	0	0	0	0	0	0	0	0	0	0	0	0	0	0	0	0	0	0	0	0	0	0	0	0	0	0	0	0	0	0	0	0	0	0	0	0	0	0	0	0	0	0	0	0
		0	0	0	0	0	0	0	0	0	0	0	0	0	0	0	0	0	0	0	0	0	0	0	0	0	0	0	0	0	0	0	0	0	0	0	0	0	0	0	0	0	0	0	0	0	0	0	0
		0	0	0	0	0	0	0	0	0	0	0	0	0	0	0	0	0	0	0	0	0	0	0	0	0	0	0	0	0	0	0	0	0	0	0	0	0	0	0	0	0	0	0	0	0	0	0	0
		0	0	0	0	0	0	0	0	0	0	0	0	0	0	0	0	0	0	0	0	0	0	0	0	0	0	0	0	0	0	0	0	0	0	0	0	0	0	0	0	0	0	0	0	0	0	0	0
		0	0	0	0	0	0	0	0	0	0	0	0	0	0	0	0	0	0	0	0	0	0	0	0	0	0	0	0	0	0	0	0	0	0	0	0	0	0	0	0	0	0	0	0	0	0	0	0
		0	0	0	0	0	0	0	0	0	0	0	0	0	0	0	0	0	0	0	0	0	0	0	0	0	0	0	0	0	0	0	0	0	0	0	0	0	0	0	0	0	0	0	0	0	0	0	0
		0	0	0	0	0	0	0	0	0	0	0	0	0	0	0	0	0	0	0	0	0	0	0	0	0	0	0	0	0	0	0	0	0	0	0	0	0	0	0	0	0	0	0	0	0	0	0	0
		0	0	0	0	0	0	0	0	0	0	0	0	0	0	0	0	0	0	0	0	0	0	0	0	0	0	0	0	0	0	0	0	0	0	0	0	0	0	0	0	0	0	0	0	0	0	0	0
		0	0	0	0	0	0	0	0	0	0	0	0	0	0	0	0	0	0	0	0	0	0	0	0	0	0	0	0	0	0	0	0	0	0	0	0	0	0	0	0	0	0	0	0	0	0	0	0
		0	0	0	0	0	0	0	0	0	0	0	0	0	0	0	0	0	0	0	0	0	0	0	0	0	0	0	0	0	0	0	0	0	0	0	0	0	0	0	0	0	0	0	0	0	0	0	0
		0	0	0	0	0	0	0	0	0	0	0	0	0	0	0	0	0	0	0	0	0	0	0	0	0	0	0	0	0	0	0	0	0	0	0	0	0	0	0	0	0	0	0	0	0	0	0	0
		0	0	0	0	0	0	0	0	0	0	0	0	0	0	0	0	0	0	0	0	0	0	0	0	0	0	0	0	0	0	0	0	0	0	0	0	0	0	0	0	0	0	0	0	0	0	0	0
		0	0	0	0	0	0	0	0	0	0	0	0	0	0	0	0	0	0	0	0	0	0	0	0	0	0	0	0	0	0	0	0	0	0	0	0	0	0	0	0	0	0	0	0	0	0	0	0
		0	0	0	0	0	0	0	0	0	0	0	0	0	0	0	0	0	0	0	0	0	0	0	0	0	0	0	0	0	0	0	0	0	0	0	0	0	0	0	0	0	0	0	0	0	0	0	0
		0	0	0	0	0	0	0	0	0	0	0	0	0	0	0	0	0	0	0	0	0	0	0	0	0	0	0	0	0	0	0	0	0	0	0	0	0	0	0	0	0	0	0	0	0	0	0	0
		0	0	0	0	0	0	0	0	0	0	0	0	0	0	0	0	0	0	0	0	0	0	0	0	0	0	0	0	0	0	0	0	0	0	0	0	0	0	0	0	0	0	0	0	0	0	0	0
		0	0	0	0	0	0	0	0	0	0	0	0	0	0	0	0	0	0	0	0	0	0	0	0	0	0	0	0	0	0	0	0	0	0	0	0	0	0	0	0	0	0	0	0	0	0	0	0
		0	0	0	0	0	0	0	0	0	0	0	0	0	0	0	0	0	0	0	0	0	0	0	0	0	0	0	0	0	0	0	0	0	0	0	0	0	0	0	0	0	0	0	0	0	0	0	0
		0	0	0	0	0	0	0	0	0	0	0	0	0	0	0	0	0	0	0	0	0	0	0	0	0	0	0	0	0	0	0	0	0	0	0	0	0	0	0	0	0	0	0	0	0	0	0	0
		0	0	0	0	0	0	0	0	0	0	0	0	0	0	0	0	0	0	0	0	0	0	0	0	0	0	0	0	0	0	0	0	0	0	0	0	0	0	0	0	0	0	0	0	0	0	0	0
		0	0	0	0	0	0	0	0	0	0	0	0	0	0	0	0	0	0	0	0	0	0	0	0	0	0	0	0	0	0	0	0	0	0	0	0	0	0	0	0	0	0	0	0	0	0	0	0
		0	0	0	0	0	0	0	0	0	0	0	0	0	0	0	0	0	0	0	0	0	0	0	0	0	0	0	0	0	0	0	0	0	0	0	0	0	0	0	0	0	0	0	0	0	0	0	0
		0	0	0	0	0	0	0	0	0	0	0	0	0	0	0	0	0	0	0	0	0	0	0	0	0	0	0	0	0	0	0	0	0	0	0	0	0	0	0	0	0	0	0	0	0	0	0	0
		0	0	0	0	0	0	0	0	0	0	0	0	0	0	0	0	0	0	0	0	0	0	0	0	0	0	0	0	0	0	0	0	0	0	0	0	0	0	0	0	0	0	0	0	0	0	0	0
		0	0	0	0	0	0	0	0	0	0	0	0	0	0	0	0	0	0	0	0	0	0	0	0	0	0	0	0	0	0	0	0	0	0	0	0	0	0	0	0	0	0	0	0	0	0	0	0.180394
		0	0	0	0	0	0	0	0	0	0	0	0	0	0	0	0	0	0	0	0	0	0	0	0	0	0	0	0	0	0	0	0	0	0	0	0	0	0	0	0	0	0	0	0	0	0	0.125314	0.137643
		0	0	0	0	0	0	0	0	0	0	0	0	0	0	0	0	0	0	0	0	0	0	0	0	0	0	0	0	0	0	0	0	0	0	0	0	0	0	0	0	0	0	0	0	0	0.21567	0.155581	0.138735
		0	0	0	0	0	0	0	0	0	0	0	0	0	0	0	0	0	0	0	0	0	0	0	0	0	0	0	0	0	0	0	0	0	0	0	0	0	0	0	0	0	0	0	0	0.138738	0.105359	0.116587	0.169421
		0	0	0	0	0	0	0	0	0	0	0	0	0	0	0	0	0	0	0	0	0	0	0	0	0	0	0	0	0	0	0	0	0	0	0	0	0	0	0	0	0	0	0	0.137054	0.144142	0.227361	0.165084	0.0904294
		0	0	0	0	0	0	0	0	0	0	0	0	0	0	0	0	0	0	0	0	0	0	0	0	0	0	0	0	0	0	0	0	0	0	0	0	0	0	0	0	0	0	0	0.216597	0.0913323	0.0591452	0.0589623	0.129339
		0	0	0	0	0	0	0	0	0	0	0	0	0	0	0	0	0	0	0	0	0	0	0	0	0	0	0	0	0	0	0	0	0	0	0	0	0	0	0	0	0	0	0.151416	0.206781	0.107492	0.186194	0.109202	0.0863532
		0	0	0	0	0	0	0	0	0	0	0	0	0	0	0	0	0	0	0	0	0	0	0	0	0	0	0	0	0	0	0	0	0	0	0	0	0	0	0	0	0	0.224416	0.234157	0.185173	0.104849	0.0929096	0.0966628	0.170925
		0	0	0	0	0	0	0	0	0	0	0	0	0	0	0	0	0	0	0	0	0	0	0	0	0	0	0	0	0	0	0	0	0	0	0	0	0	0	0	0	0	0.0833071	0.123443	0.112165	0.132749	0.045938	0.0619397	0.0336635
		0	0	0	0	0	0	0	0	0	0	0	0	0	0	0	0	0	0	0	0	0	0	0	0	0	0	0	0	0	0	0	0	0	0	0	0	0	0	0	0	0	0.197326	0.209618	0.139949	0.0594757	0.114909	-0.00336057	0.0815201
		0	0	0	0	0	0	0	0	0	0	0	0	0	0	0	0	0	0	0	0	0	0	0	0	0	0	0	0	0	0	0	0	0	0	0	0	0	0	0	0	0	0.177735	0.116605	0.154549	0.120697	0.173571	0.0719343	0.168827
		0	0	0	0	0	0	0	0	0	0	0	0	0	0	0	0	0	0	0	0	0	0	0	0	0	0	0	0	0	0	0	0	0	0	0	0	0	0	0	0	0.113542	0.128135	0.193423	0.176684	0.115942	0.0112924	0.0156615	-0.0059115
		0	0	0	0	0	0	0	0	0	0	0	0	0	0	0	0	0	0	0	0	0	0	0	0	0	0	0	0	0	0	0	0	0	0	0	0	0	0	0	0	0.203642	0.129851	0.0857378	0.201215	0.0254407	0.154371	0.0719129	0.0822244
		0	0	0	0	0	0	0	0	0	0	0	0	0	0	0	0	0	0	0	0	0	0	0	0	0	0	0	0	0	0	0	0	0	0	0	0	0	0	0	0	0.196478	0.142587	0.123474	0.115897	0.0853474	0.0676961	0.0821941	0.0851239
		0	0	0	0	0	0	0	0	0	0	0	0	0	0	0	0	0	0	0	0	0	0	0	0	0	0	0	0	0	0	0	0	0	0	0	0	0	0	0	0	0.174722	0.138699	0.105063	0.129541	-0.0195893	0.0217054	-0.022288	0.00643718
		0	0	0	0	0	0	0	0	0	0	0	0	0	0	0	0	0	0	0	0	0	0	0	0	0	0	0	0	0	0	0	0	0	0	0	0	0	0	0	0.0935627	0.184645	0.135609	0.0898582	0.00946205	0.0155048	0.127374	0.00704499	0.0063962
		0	0	0	0	0	0	0	0	0	0	0	0	0	0	0	0	0	0	0	0	0	0	0	0	0	0	0	0	0	0	0	0	0	0	0	0	0	0	0	0.238743	0.137476	0.0563648	0.143363	0.0686043	0.112289	0.130638	0.0780621	0.0507936
		0	0	0	0	0	0	0	0	0	0	0	0	0	0	0	0	0	0	0	0	0	0	0	0	0	0	0	0	0	0	0	0	0	0	0	0	0	0	0	0.143852	0.262973	0.211758	0.132925	0.13262	0.0864422	0.0288903	0.0423496	0.0889598
		0	0	0	0	0	0	0	0	0	0	0	0	0	0	0	0	0	0	0	0	0	0	0	0	0	0	0	0	0	0	0	0	0	0	0	0	0	0	0	0.14497	0.207291	0.24701	0.22495	0.0772118	0.0721491	0.0185775	0.015691	0.1577
		0	0	0	0	0	0	0	0	0	0	0	0	0	0	0	0	0	0	0	0	0	0	0	0	0	0	0	0	0	0	0	0	0	0	0	0	0	0	0	0.110151	0.179302	0.137667	0.168927	0.129339	0.142106	-0.0015317	-0.0527903	0.0646247
		0	0	0	0	0	0	0	0	0	0	0	0	0	0	0	0	0	0	0	0	0	0	0	0	0	0	0	0	0	0	0	0	0	0	0	0	0	0	0	0.250847	0.122566	0.0368572	0.0768389	0.000218678	0.0339923	0.0875309	0.0308895	0.0409636
		0	0	0	0	0	0	0	0	0	0	0	0	0	0	0	0	0	0	0	0	0	0	0	0	0	0	0	0	0	0	0	0	0	0	0	0	0	0	0	0.173119	0.113067	0.147979	0.0706168	0.00850294	-0.0553584	-0.0784111	0.0730496	0.0156528
		0	0	0	0	0	0	0	0	0	0	0	0	0	0	0	0	0	0	0	0	0	0	0	0	0	0	0	0	0	0	0	0	0	0	0	0	0	0	0	0	0.107368	0.116377	0.101789	0.0830127	-0.000341728	-0.0335576	0.127776	0.0926585
		0	0	0	0	0	0	0	0	0	0	0	0	0	0	0	0	0	0	0	0	0	0	0	0	0	0	0	0	0	0	0	0	0	0	0	0	0	0	0	0	0.0797024	0.159399	0.111928	0.043606	0.0998366	0.0932248	0.0401181	0.0792752
		0	0	0	0	0	0	0	0	0	0	0	0	0	0	0	0	0	0	0	0	0	0	0	0	0	0	0	0	0	0	0	0	0	0	0	0	0	0	0	0	0.154344	0.208101	0.0970029	0.0847632	0.0266951	0.0726415	0.0480301	-0.0078478
		0	0	0	0	0	0	0	0	0	0	0	0	0	0	0	0	0	0	0	0	0	0	0	0	0	0	0	0	0	0	0	0	0	0	0	0	0	0	0	0	0	0.172616	0.120857	0.044223	0.0433267	0.0427399	0.108129	0.0201561
		0	0	0	0	0	0	0	0	0	0	0	0	0	0	0	0	0	0	0	0	0	0	0	0	0	0	0	0	0	0	0	0	0	0	0	0	0	0	0	0	0	0	0.0853995	0.136253	0.108225	0.0554909	0.141619	0.0972374
		0	0	0	0	0	0	0	0	0	0	0	0	0	0	0	0	0	0	0	0	0	0	0	0	0	0	0	0	0	0	0	0	0	0	0	0	0	0	0	0	0	0	0.126115	0.0701642	0.134853	0.125203	0.086019	0.0623441
		0	0	0	0	0	0	0	0	0	0	0	0	0	0	0	0	0	0	0	0	0	0	0	0	0	0	0	0	0	0	0	0	0	0	0	0	0	0	0	0	0	0	0	0.135014	0.150383	0.223561	0.159405	0.0587972
		0	0	0	0	0	0	0	0	0	0	0	0	0	0	0	0	0	0	0	0	0	0	0	0	0	0	0	0	0	0	0	0	0	0	0	0	0	0	0	0	0	0	0	0.134313	0.135561	0.102617	0.12531	0.0808965
		0	0	0	0	0	0	0	0	0	0	0	0	0	0	0	0	0	0	0	0	0	0	0	0	0	0	0	0	0	0	0	0	0	0	0	0	0	0	0	0	0	0	0	0	0.112564	0.154435	0.0712652	0.040779
		0	0	0	0	0	0	0	0	0	0	0	0	0	0	0	0	0	0	0	0	0	0	0	0	0	0	0	0	0	0	0	0	0	0	0	0	0	0	0	0	0	0	0	0	0	0.216883	0.0826298	0.0504442
		0	0	0	0	0	0	0	0	0	0	0	0	0	0	0	0	0	0	0	0	0	0	0	0	0	0	0	0	0	0	0	0	0	0	0	0	0	0	0	0	0	0	0	0	0	0	0.198623	0.120164
		0	0	0	0	0	0	0	0	0	0	0	0	0	0	0	0	0	0	0	0	0	0	0	0	0	0	0	0	0	0	0	0	0	0	0	0	0	0	0	0	0	0	0	0	0	0	0	0
		0	0	0	0	0	0	0	0	0	0	0	0	0	0	0	0	0	0	0	0	0	0	0	0	0	0	0	0	0	0	0	0	0	0	0	0	0	0	0	0	0	0	0	0	0	0	0	0
		0	0	0	0	0	0	0	0	0	0	0	0	0	0	0	0	0	0	0	0	0	0	0	0	0	0	0	0	0	0	0	0	0	0	0	0	0	0	0	0	0	0	0	0	0	0	0	0
		0	0	0	0	0	0	0	0	0	0	0	0	0	0	0	0	0	0	0	0	0	0	0	0	0	0	0	0	0	0	0	0	0	0	0	0	0	0	0	0	0	0	0	0	0	0	0	0
		0	0	0	0	0	0	0	0	0	0	0	0	0	0	0	0	0	0	0	0	0	0	0	0	0	0	0	0	0	0	0	0	0	0	0	0	0	0	0	0	0	0	0	0	0	0	0	0
		0	0	0	0	0	0	0	0	0	0	0	0	0	0	0	0	0	0	0	0	0	0	0	0	0	0	0	0	0	0	0	0	0	0	0	0	0	0	0	0	0	0	0	0	0	0	0	0
		0	0	0	0	0	0	0	0	0	0	0	0	0	0	0	0	0	0	0	0	0	0	0	0	0	0	0	0	0	0	0	0	0	0	0	0	0	0	0	0	0	0	0	0	0	0	0	0
		0	0	0	0	0	0	0	0	0	0	0	0	0	0	0	0	0	0	0	0	0	0	0	0	0	0	0	0	0	0	0	0	0	0	0	0	0	0	0	0	0	0	0	0	0	0	0	0
		0	0	0	0	0	0	0	0	0	0	0	0	0	0	0	0	0	0	0	0	0	0	0	0	0	0	0	0	0	0	0	0	0	0	0	0	0	0	0	0	0	0	0	0	0	0	0	0
		0	0	0	0	0	0	0	0	0	0	0	0	0	0	0	0	0	0	0	0	0	0	0	0	0	0	0	0	0	0	0	0	0	0	0	0	0	0	0	0	0	0	0	0	0	0	0	0
		0	0	0	0	0	0	0	0	0	0	0	0	0	0	0	0	0	0	0	0	0	0	0	0	0	0	0	0	0	0	0	0	0	0	0	0	0	0	0	0	0	0	0	0	0	0	0	0
		0	0	0	0	0	0	0	0	0	0	0	0	0	0	0	0	0	0	0	0	0	0	0	0	0	0	0	0	0	0	0	0	0	0	0	0	0	0	0	0	0	0	0	0	0	0	0	0
		0	0	0	0	0	0	0	0	0	0	0	0	0	0	0	0	0	0	0	0	0	0	0	0	0	0	0	0	0	0	0	0	0	0	0	0	0	0	0	0	0	0	0	0	0	0	0	0
		0	0	0	0	0	0	0	0	0	0	0	0	0	0	0	0	0	0	0	0	0	0	0	0	0	0	0	0	0	0	0	0	0	0	0	0	0	0	0	0	0	0	0	0	0	0	0	0
		0	0	0	0	0	0	0	0	0	0	0	0	0	0	0	0	0	0	0	0	0	0	0	0	0	0	0	0	0	0	0	0	0	0	0	0	0	0	0	0	0	0	0	0	0	0	0	0
		0	0	0	0	0	0	0	0	0	0	0	0	0	0	0	0	0	0	0	0	0	0	0	0	0	0	0	0	0	0	0	0	0	0	0	0	0	0	0	0	0	0	0	0	0	0	0	0
		0	0	0	0	0	0	0	0	0	0	0	0	0	0	0	0	0	0	0	0	0	0	0	0	0	0	0	0	0	0	0	0	0	0	0	0	0	0	0	0	0	0	0	0	0	0	0	0
		0	0	0	0	0	0	0	0	0	0	0	0	0	0	0	0	0	0	0	0	0	0	0	0	0	0	0	0	0	0	0	0	0	0	0	0	0	0	0	0	0	0	0	0	0	0	0	0
		0	0	0	0	0	0	0	0	0	0	0	0	0	0	0	0	0	0	0	0	0	0	0	0	0	0	0	0	0	0	0	0	0	0	0	0	0	0	0	0	0	0	0	0	0	0	0	0
		0	0	0	0	0	0	0	0	0	0	0	0	0	0	0	0	0	0	0	0	0	0	0	0	0	0	0	0	0	0	0	0	0	0	0	0	0	0	0	0	0	0	0	0	0	0	0	0
		0	0	0	0	0	0	0	0	0	0	0	0	0	0	0	0	0	0	0	0	0	0	0	0	0	0	0	0	0	0	0	0	0	0	0	0	0	0	0	0	0	0	0	0	0	0	0	0
		0	0	0	0	0	0	0	0	0	0	0	0	0	0	0	0	0	0	0	0	0	0	0	0	0	0	0	0	0	0	0	0	0	0	0	0	0	0	0	0	0	0	0	0	0	0	0	0
		0	0	0	0	0	0	0	0	0	0	0	0	0	0	0	0	0	0	0	0	0	0	0	0	0	0	0	0	0	0	0	0	0	0	0	0	0	0	0	0	0	0	0	0	0	0	0	0
		0	0	0	0	0	0	0	0	0	0	0	0	0	0	0	0	0	0	0	0	0	0	0	0	0	0	0	0	0	0	0	0	0	0	0	0	0	0	0	0	0	0	0	0	0	0	0	0
		0	0	0	0	0	0	0	0	0	0	0	0	0	0	0	0	0	0	0	0	0	0	0	0	0	0	0	0	0	0	0	0	0	0	0	0	0	0	0	0	0	0	0	0	0	0	0	0
		0	0	0	0	0	0	0	0	0	0	0	0	0	0	0	0	0	0	0	0	0	0	0	0	0	0	0	0	0	0	0	0	0	0	0	0	0	0	0	0	0	0	0	0	0	0	0	0
		0	0	0	0	0	0	0	0	0	0	0	0	0	0	0	0	0	0	0	0	0	0	0	0	0	0	0	0	0	0	0	0	0	0	0	0	0	0	0	0	0	0	0	0	0	0	0	0
		0	0	0	0	0	0	0	0	0	0	0	0	0	0	0	0	0	0	0	0	0	0	0	0	0	0	0	0	0	0	0	0	0	0	0	0	0	0	0	0	0	0	0	0	0	0	0	0
		0	0	0	0	0	0	0	0	0	0	0	0	0	0	0	0	0	0	0	0	0	0	0	0	0	0	0	0	0	0	0	0	0	0	0	0	0	0	0	0	0	0	0	0	0	0	0	0
		0	0	0	0	0	0	0	0	0	0	0	0	0	0	0	0	0	0	0	0	0	0	0	0	0	0	0	0	0	0	0	0	0	0	0	0	0	0	0	0	0	0	0	0	0	0	0	0
		0	0	0	0	0	0	0	0	0	0	0	0	0	0	0	0	0	0	0	0	0	0	0	0	0	0	0	0	0	0	0	0	0	0	0	0	0	0	0	0	0	0	0	0	0	0	0	0
		0	0	0	0	0	0	0	0	0	0	0	0	0	0	0	0	0	0	0	0	0	0	0	0	0	0	0	0	0	0	0	0	0	0	0	0	0	0	0	0	0	0	0	0	0	0	0	0
		0	0	0	0	0	0	0	0	0	0	0	0	0	0	0	0	0	0	0	0	0	0	0	0	0	0	0	0	0	0	0	0	0	0	0	0	0	0	0	0	0	0	0	0	0	0	0	0
		0	0	0	0	0	0	0	0	0	0	0	0	0	0	0	0	0	0	0	0	0	0	0	0	0	0	0	0	0	0	0	0	0	0	0	0	0	0	0	0	0	0	0	0	0	0	0	0
		0	0	0	0	0	0	0	0	0	0	0	0	0	0	0	0	0	0	0	0	0	0	0	0	0	0	0	0	0	0	0	0	0	0	0	0	0	0	0	0	0	0	0	0	0	0	0	0
		0	0	0	0	0	0	0	0	0	0	0	0	0	0	0	0	0	0	0	0	0	0	0	0	0	0	0	0	0	0	0	0	0	0	0	0	0	0	0	0	0	0	0	0	0	0	0	0
		0	0	0	0	0	0	0	0	0	0	0	0	0	0	0	0	0	0	0	0	0	0	0	0	0	0	0	0	0	0	0	0	0	0	0	0	0	0	0	0	0	0	0	0	0	0	0	0
		0	0	0	0	0	0	0	0	0	0	0	0	0	0	0	0	0	0	0	0	0	0	0	0	0	0	0	0	0	0	0	0	0	0	0	0	0	0	0	0	0	0	0	0	0	0	0	0
		0	0	0	0	0	0	0	0	0	0	0	0	0	0	0	0	0	0	0	0	0	0	0	0	0	0	0	0	0	0	0	0	0	0	0	0	0	0	0	0	0	0	0	0	0	0	0	0
		0	0	0	0	0	0	0	0	0	0	0	0	0	0	0	0	0	0	0	0	0	0	0	0	0	0	0	0	0	0	0	0	0	0	0	0	0	0	0	0	0	0	0	0	0	0	0	0
		0	0	0	0	0	0	0	0	0	0	0	0	0	0	0	0	0	0	0	0	0	0	0	0	0	0	0	0	0	0	0	0	0	0	0	0	0	0	0	0	0	0	0	0	0	0	0	0
		0	0	0	0	0	0	0	0	0	0	0	0	0	0	0	0	0	0	0	0	0	0	0	0	0	0	0	0	0	0	0	0	0	0	0	0	0	0	0	0	0	0	0	0	0	0	0	0
		0	0	0	0	0	0	0	0	0	0	0	0	0	0	0	0	0	0	0	0	0	0	0	0	0	0	0	0	0	0	0	0	0	0	0	0	0	0	0	0	0	0	0	0	0	0	0	0
		0	0	0	0	0	0	0	0	0	0	0	0	0	0	0	0	0	0	0	0	0	0	0	0	0	0	0	0	0	0	0	0	0	0	0	0	0	0	0	0	0	0	0	0	0	0	0	0
		0	0	0	0	0	0	0	0	0	0	0	0	0	0	0	0	0	0	0	0	0	0	0	0	0	0	0	0	0	0	0	0	0	0	0	0	0	0	0	0	0	0	0	0	0	0	0	0
		0	0	0	0	0	0	0	0	0	0	0	0	0	0	0	0	0	0	0	0	0	0	0	0	0	0	0	0	0	0	0	0	0	0	0	0	0	0	0	0	0	0	0	0	0	0	0	0
		0	0	0	0	0	0	0	0	0	0	0	0	0	0	0	0	0	0	0	0	0	0	0	0	0	0	0	0	0	0	0	0	0	0	0	0	0	0	0	0	0	0	0	0	0	0	0	0
		0	0	0	0	0	0	0	0	0	0	0	0	0	0	0	0	0	0	0	0	0	0	0	0	0	0	0	0	0	0	0	0	0	0	0	0	0	0	0	0	0	0	0	0	0	0	0	0
		0	0	0	0	0	0	0	0	0	0	0	0	0	0	0	0	0	0	0	0	0	0	0	0	0	0	0	0	0	0	0	0	0	0	0	0	0	0	0	0	0	0	0	0	0	0	0	0
		0	0	0	0	0	0	0	0	0	0	0	0	0	0	0	0	0	0	0	0	0	0	0	0	0	0	0	0	0	0	0	0	0	0	0	0	0	0	0	0	0	0	0	0	0	0	0	0
		0	0	0	0	0	0	0	0	0	0	0	0	0	0	0	0	0	0	0	0	0	0	0	0	0	0	0	0	0	0	0	0	0	0	0	0	0	0	0	0	0	0	0	0	0	0	0	0
		0	0	0	0	0	0	0	0	0	0	0	0	0	0	0	0	0	0	0	0	0	0	0	0	0	0	0	0	0	0	0	0	0	0	0	0	0	0	0	0	0	0	0	0	0	0	0	0
		0	0	0	0	0	0	0	0	0	0	0	0	0	0	0	0	0	0	0	0	0	0	0	0	0	0	0	0	0	0	0	0	0	0	0	0	0	0	0	0	0	0	0	0	0	0	0	0
		0	0	0	0	0	0	0	0	0	0	0	0	0	0	0	0	0	0	0	0	0	0	0	0	0	0	0	0	0	0	0	0	0	0	0	0	0	0	0	0	0	0	0	0	0	0	0	0
		0	0	0	0	0	0	0	0	0	0	0	0	0	0	0	0	0	0	0	0	0	0	0	0	0	0	0	0	0	0	0	0	0	0	0	0	0	0	0	0	0	0	0	0	0	0	0	0
		0	0	0	0	0	0	0	0	0	0	0	0	0	0	0	0	0	0	0	0	0	0	0	0	0	0	0	0	0	0	0	0	0	0	0	0	0	0	0	0	0	0	0	0	0	0	0	0
		0	0	0	0	0	0	0	0	0	0	0	0	0	0	0	0	0	0	0	0	0	0	0	0	0	0	0	0	0	0	0	0	0	0	0	0	0	0	0	0	0	0	0	0	0	0	0	0
		0	0	0	0	0	0	0	0	0	0	0	0	0	0	0	0	0	0	0	0	0	0	0	0	0	0	0	0	0	0	0	0	0	0	0	0	0	0	0	0	0	0	0	0	0	0	0	0
		0	0	0	0	0	0	0	0	0	0	0	0	0	0	0	0	0	0	0	0	0	0	0	0	0	0	0	0	0	0	0	0	0	0	0	0	0	0	0	0	0	0	0	0	0	0	0	0
		0	0	0	0	0	0	0	0	0	0	0	0	0	0	0	0	0	0	0	0	0	0	0	0	0	0	0	0	0	0	0	0	0	0	0	0	0	0	0	0	0	0	0	0	0	0	0	0
		0	0	0	0	0	0	0	0	0	0	0	0	0	0	0	0	0	0	0	0	0	0	0	0	0	0	0	0	0	0	0	0	0	0	0	0	0	0	0	0	0	0	0	0	0	0	0	0
		0	0	0	0	0	0	0	0	0	0	0	0	0	0	0	0	0	0	0	0	0	0	0	0	0	0	0	0	0	0	0	0	0	0	0	0	0	0	0	0	0	0	0	0	0	0	0	0
		0	0	0	0	0	0	0	0	0	0	0	0	0	0	0	0	0	0	0	0	0	0	0	0	0	0	0	0	0	0	0	0	0	0	0	0	0	0	0	0	0	0	0	0	0	0	0	0
		0	0	0	0	0	0	0	0	0	0	0	0	0	0	0	0	0	0	0	0	0	0	0	0	0	0	0	0	0	0	0	0	0	0	0	0	0	0	0	0	0	0	0	0	0	0	0	0
		0	0	0	0	0	0	0	0	0	0	0	0	0	0	0	0	0	0	0	0	0	0	0	0	0	0	0	0	0	0	0	0	0	0	0	0	0	0	0	0	0	0	0	0	0	0	0	0
	E. coli
	baseline	0	0	0	0	0	0	0	0	0	0	0	0	0	0	0	0	0	0	0	0	0	0	0	0	0	0	0	0	0	0	0	0	0	0	0	0	0	0	0	0	0	0	0	0	0	0	0	0
		0	0	0	0	0	0	0	0	0	0	0	0	0	0	0	0	0	0	0	0	0	0	0	0	0	0	0	0	0	0	0	0	0	0	0	0	0	0	0	0	0	0	0	0	0	0	0	0
		0	0	0	0	0	0	0	0	0	0	0	0	0	0	0	0	0	0	0	0	0	0	0	0	0	0	0	0	0	0	0	0	0	0	0	0	0	0	0	0	0	0	0	0	0	0	0	0
		0	0	0	0	0	0	0	0	0	0	0	0	0	0	0	0	0	0	0	0	0	0	0	0	0	0	0	0	0	0	0	0	0	0	0	0	0	0	0	0	0	0	0	0	0	0	0	0
		0	0	0	0	0	0	0	0	0	0	0	0	0	0	0	0	0	0	0	0	0	0	0	0	0	0	0	0	0	0	0	0	0	0	0	0	0	0	0	0	0	0	0	0	0	0	0	0
		0	0	0	0	0	0	0	0	0	0	0	0	0	0	0	0	0	0	0	0	0	0	0	0	0	0	0	0	0	0	0	0	0	0	0	0	0	0	0	0	0	0	0	0	0	0	0	0
		0	0	0	0	0	0	0	0	0	0	0	0	0	0	0	0	0	0	0	0	0	0	0	0	0	0	0	0	0	0	0	0	0	0	0	0	0	0	0	0	0	0	0	0	0	0	0	0
		0	0	0	0	0	0	0	0	0	0	0	0	0	0	0	0	0	0	0	0	0	0	0	0	0	0	0	0	0	0	0	0	0	0	0	0	0	0	0	0	0	0	0	0	0	0	0	0
		0	0	0	0	0	0	0	0	0	0	0	0	0	0	0	0	0	0	0	0	0	0	0	0	0	0	0	0	0	0	0	0	0	0	0	0	0	0	0	0	0	0	0	0	0	0	0	0
		0	0	0	0	0	0	0	0	0	0	0	0	0	0	0	0	0	0	0	0	0	0	0	0	0	0	0	0	0	0	0	0	0	0	0	0	0	0	0	0	0	0	0	0	0	0	0	0
		0	0	0	0	0	0	0	0	0	0	0	0	0	0	0	0	0	0	0	0	0	0	0	0	0	0	0	0	0	0	0	0	0	0	0	0	0	0	0	0	0	0	0	0	0	0	0	0
		0	0	0	0	0	0	0	0	0	0	0	0	0	0	0	0	0	0	0	0	0	0	0	0	0	0	0	0	0	0	0	0	0	0	0	0	0	0	0	0	0	0	0	0	0	0	0	0
		0	0	0	0	0	0	0	0	0	0	0	0	0	0	0	0	0	0	0	0	0	0	0	0	0	0	0	0	0	0	0	0	0	0	0	0	0	0	0	0	0	0	0	0	0	0	0	0
		0	0	0	0	0	0	0	0	0	0	0	0	0	0	0	0	0	0	0	0	0	0	0	0	0	0	0	0	0	0	0	0	0	0	0	0	0	0	0	0	0	0	0	0	0	0	0	0
		0	0	0	0	0	0	0	0	0	0	0	0	0	0	0	0	0	0	0	0	0	0	0	0	0	0	0	0	0	0	0	0	0	0	0	0	0	0	0	0	0	0	0	0	0	0	0	0
		0	0	0	0	0	0	0	0	0	0	0	0	0	0	0	0	0	0	0	0	0	0	0	0	0	0	0	0	0	0	0	0	0	0	0	0	0	0	0	0	0	0	0	0	0	0	0	0
		0	0	0	0	0	0	0	0	0	0	0	0	0	0	0	0	0	0	0	0	0	0	0	0	0	0	0	0	0	0	0	0	0	0	0	0	0	0	0	0	0	0	0	0	0	0	0	0
		0	0	0	0	0	0	0	0	0	0	0	0	0	0	0	0	0	0	0	0	0	0	0	0	0	0	0	0	0	0	0	0	0	0	0	0	0	0	0	0	0	0	0	0	0	0	0	0
		0	0	0	0	0	0	0	0	0	0	0	0	0	0	0	0	0	0	0	0	0	0	0	0	0	0	0	0	0	0	0	0	0	0	0	0	0	0	0	0	0	0	0	0	0	0	0	0
		0	0	0	0	0	0	0	0	0	0	0	0	0	0	0	0	0	0	0	0	0	0	0	0	0	0	0	0	0	0	0	0	0	0	0	0	0	0	0	0	0	0	0	0	0	0	0	0.312478
		0	0	0	0	0	0	0	0	0	0	0	0	0	0	0	0	0	0	0	0	0	0	0	0	0	0	0	0	0	0	0	0	0	0	0	0	0	0	0	0	0	0	0	0	0	0	0.380922	0.351926
		0	0	0	0	0	0	0	0	0	0	0	0	0	0	0	0	0	0	0	0	0	0	0	0	0	0	0	0	0	0	0	0	0	0	0	0	0	0	0	0	0	0	0	0	0	0.293253	0.214087	0.189193
		0	0	0	0	0	0	0	0	0	0	0	0	0	0	0	0	0	0	0	0	0	0	0	0	0	0	0	0	0	0	0	0	0	0	0	0	0	0	0	0	0	0	0	0	0.237203	0.257014	0.233985	0.183894
		0	0	0	0	0	0	0	0	0	0	0	0	0	0	0	0	0	0	0	0	0	0	0	0	0	0	0	0	0	0	0	0	0	0	0	0	0	0	0	0	0	0	0	0.382315	0.327239	0.25499	0.152652	0.154064
		0	0	0	0	0	0	0	0	0	0	0	0	0	0	0	0	0	0	0	0	0	0	0	0	0	0	0	0	0	0	0	0	0	0	0	0	0	0	0	0	0	0	0.287926	0.117978	0.241206	0.298004	0.146412	0.119082
		0	0	0	0	0	0	0	0	0	0	0	0	0	0	0	0	0	0	0	0	0	0	0	0	0	0	0	0	0	0	0	0	0	0	0	0	0	0	0	0	0	0	0.236061	0.119951	0.0660682	0.0879175	0.131864	0.0880457
		0	0	0	0	0	0	0	0	0	0	0	0	0	0	0	0	0	0	0	0	0	0	0	0	0	0	0	0	0	0	0	0	0	0	0	0	0	0	0	0	0	0.286048	0.248346	0.127097	0.109565	0.165867	0.237617	0.135771
		0	0	0	0	0	0	0	0	0	0	0	0	0	0	0	0	0	0	0	0	0	0	0	0	0	0	0	0	0	0	0	0	0	0	0	0	0	0	0	0	0	0.285858	0.223533	0.23924	0.188085	0.196822	0.18774	0.139833
		0	0	0	0	0	0	0	0	0	0	0	0	0	0	0	0	0	0	0	0	0	0	0	0	0	0	0	0	0	0	0	0	0	0	0	0	0	0	0	0	0	0.181279	0.147718	0.233998	0.153373	0.270375	0.170159	0.108244
		0	0	0	0	0	0	0	0	0	0	0	0	0	0	0	0	0	0	0	0	0	0	0	0	0	0	0	0	0	0	0	0	0	0	0	0	0	0	0	0	0	0.284853	0.12907	0.212386	0.222671	0.229736	0.27411	0.262391
		0	0	0	0	0	0	0	0	0	0	0	0	0	0	0	0	0	0	0	0	0	0	0	0	0	0	0	0	0	0	0	0	0	0	0	0	0	0	0	0	0.320737	0.240316	0.228905	0.235591	0.15612	0.35423	0.237922	0.154352
		0	0	0	0	0	0	0	0	0	0	0	0	0	0	0	0	0	0	0	0	0	0	0	0	0	0	0	0	0	0	0	0	0	0	0	0	0	0	0	0	0.321675	0.257133	0.296528	0.290253	0.21548	0.215814	0.187371	0.120581
		0	0	0	0	0	0	0	0	0	0	0	0	0	0	0	0	0	0	0	0	0	0	0	0	0	0	0	0	0	0	0	0	0	0	0	0	0	0	0	0	0	0.331132	0.339684	0.306284	0.134223	0.200847	0.178479	0.157937
		0	0	0	0	0	0	0	0	0	0	0	0	0	0	0	0	0	0	0	0	0	0	0	0	0	0	0	0	0	0	0	0	0	0	0	0	0	0	0	0	0	0.32834	0.317405	0.236082	0.249985	0.228195	0.168119	0.112462
		0	0	0	0	0	0	0	0	0	0	0	0	0	0	0	0	0	0	0	0	0	0	0	0	0	0	0	0	0	0	0	0	0	0	0	0	0	0	0	0	0	0.295639	0.228276	0.260014	0.343897	0.228492	0.224067	0.194802
		0	0	0	0	0	0	0	0	0	0	0	0	0	0	0	0	0	0	0	0	0	0	0	0	0	0	0	0	0	0	0	0	0	0	0	0	0	0	0	0	0	0	0.210809	0.203737	0.287187	0.174075	0.153474	0.153341
		0	0	0	0	0	0	0	0	0	0	0	0	0	0	0	0	0	0	0	0	0	0	0	0	0	0	0	0	0	0	0	0	0	0	0	0	0	0	0	0	0	0	0.244986	0.175844	0.203979	0.266498	0.207028	0.122946
		0	0	0	0	0	0	0	0	0	0	0	0	0	0	0	0	0	0	0	0	0	0	0	0	0	0	0	0	0	0	0	0	0	0	0	0	0	0	0	0	0	0	0.32258	0.202873	0.240684	0.262103	0.198904	0.115695
		0	0	0	0	0	0	0	0	0	0	0	0	0	0	0	0	0	0	0	0	0	0	0	0	0	0	0	0	0	0	0	0	0	0	0	0	0	0	0	0	0	0	0.285988	0.164632	0.28811	0.209538	0.207831	0.204748
		0	0	0	0	0	0	0	0	0	0	0	0	0	0	0	0	0	0	0	0	0	0	0	0	0	0	0	0	0	0	0	0	0	0	0	0	0	0	0	0	0	0	0	0.29784	0.211751	0.221948	0.33227	0.177526
		0	0	0	0	0	0	0	0	0	0	0	0	0	0	0	0	0	0	0	0	0	0	0	0	0	0	0	0	0	0	0	0	0	0	0	0	0	0	0	0	0	0	0	0.283827	0.263584	0.302604	0.33153	0.192401
		0	0	0	0	0	0	0	0	0	0	0	0	0	0	0	0	0	0	0	0	0	0	0	0	0	0	0	0	0	0	0	0	0	0	0	0	0	0	0	0	0	0	0	0.300537	0.279243	0.236847	0.290783	0.194806
		0	0	0	0	0	0	0	0	0	0	0	0	0	0	0	0	0	0	0	0	0	0	0	0	0	0	0	0	0	0	0	0	0	0	0	0	0	0	0	0	0	0	0	0	0.266558	0.309983	0.3379	0.284284
		0	0	0	0	0	0	0	0	0	0	0	0	0	0	0	0	0	0	0	0	0	0	0	0	0	0	0	0	0	0	0	0	0	0	0	0	0	0	0	0	0	0	0	0	0.353323	0.365824	0.297351	0.275839
		0	0	0	0	0	0	0	0	0	0	0	0	0	0	0	0	0	0	0	0	0	0	0	0	0	0	0	0	0	0	0	0	0	0	0	0	0	0	0	0	0	0	0	0	0	0.38536	0.374344	0.1633
		0	0	0	0	0	0	0	0	0	0	0	0	0	0	0	0	0	0	0	0	0	0	0	0	0	0	0	0	0	0	0	0	0	0	0	0	0	0	0	0	0	0	0	0	0	0.334738	0.370921	0.209391
		0	0	0	0	0	0	0	0	0	0	0	0	0	0	0	0	0	0	0	0	0	0	0	0	0	0	0	0	0	0	0	0	0	0	0	0	0	0	0	0	0	0	0	0	0	0.314281	0.2942	0.267192
		0	0	0	0	0	0	0	0	0	0	0	0	0	0	0	0	0	0	0	0	0	0	0	0	0	0	0	0	0	0	0	0	0	0	0	0	0	0	0	0	0	0	0	0	0	0	0.316717	0.235467
		0	0	0	0	0	0	0	0	0	0	0	0	0	0	0	0	0	0	0	0	0	0	0	0	0	0	0	0	0	0	0	0	0	0	0	0	0	0	0	0	0	0	0	0	0	0	0.373161	0.310058
		0	0	0	0	0	0	0	0	0	0	0	0	0	0	0	0	0	0	0	0	0	0	0	0	0	0	0	0	0	0	0	0	0	0	0	0	0	0	0	0	0	0	0	0	0	0	0.362559	0.337629
		0	0	0	0	0	0	0	0	0	0	0	0	0	0	0	0	0	0	0	0	0	0	0	0	0	0	0	0	0	0	0	0	0	0	0	0	0	0	0	0	0	0	0	0	0	0	0.399073	0.29159
		0	0	0	0	0	0	0	0	0	0	0	0	0	0	0	0	0	0	0	0	0	0	0	0	0	0	0	0	0	0	0	0	0	0	0	0	0	0	0	0	0	0	0	0	0	0	0	0.321601
		0	0	0	0	0	0	0	0	0	0	0	0	0	0	0	0	0	0	0	0	0	0	0	0	0	0	0	0	0	0	0	0	0	0	0	0	0	0	0	0	0	0	0	0	0	0	0	0.379192
		0	0	0	0	0	0	0	0	0	0	0	0	0	0	0	0	0	0	0	0	0	0	0	0	0	0	0	0	0	0	0	0	0	0	0	0	0	0	0	0	0	0	0	0	0	0	0	0
		0	0	0	0	0	0	0	0	0	0	0	0	0	0	0	0	0	0	0	0	0	0	0	0	0	0	0	0	0	0	0	0	0	0	0	0	0	0	0	0	0	0	0	0	0	0	0	0
		0	0	0	0	0	0	0	0	0	0	0	0	0	0	0	0	0	0	0	0	0	0	0	0	0	0	0	0	0	0	0	0	0	0	0	0	0	0	0	0	0	0	0	0	0	0	0	0
		0	0	0	0	0	0	0	0	0	0	0	0	0	0	0	0	0	0	0	0	0	0	0	0	0	0	0	0	0	0	0	0	0	0	0	0	0	0	0	0	0	0	0	0	0	0	0	0
		0	0	0	0	0	0	0	0	0	0	0	0	0	0	0	0	0	0	0	0	0	0	0	0	0	0	0	0	0	0	0	0	0	0	0	0	0	0	0	0	0	0	0	0	0	0	0	0
		0	0	0	0	0	0	0	0	0	0	0	0	0	0	0	0	0	0	0	0	0	0	0	0	0	0	0	0	0	0	0	0	0	0	0	0	0	0	0	0	0	0	0	0	0	0	0	0
		0	0	0	0	0	0	0	0	0	0	0	0	0	0	0	0	0	0	0	0	0	0	0	0	0	0	0	0	0	0	0	0	0	0	0	0	0	0	0	0	0	0	0	0	0	0	0	0
		0	0	0	0	0	0	0	0	0	0	0	0	0	0	0	0	0	0	0	0	0	0	0	0	0	0	0	0	0	0	0	0	0	0	0	0	0	0	0	0	0	0	0	0	0	0	0	0
		0	0	0	0	0	0	0	0	0	0	0	0	0	0	0	0	0	0	0	0	0	0	0	0	0	0	0	0	0	0	0	0	0	0	0	0	0	0	0	0	0	0	0	0	0	0	0	0
		0	0	0	0	0	0	0	0	0	0	0	0	0	0	0	0	0	0	0	0	0	0	0	0	0	0	0	0	0	0	0	0	0	0	0	0	0	0	0	0	0	0	0	0	0	0	0	0
		0	0	0	0	0	0	0	0	0	0	0	0	0	0	0	0	0	0	0	0	0	0	0	0	0	0	0	0	0	0	0	0	0	0	0	0	0	0	0	0	0	0	0	0	0	0	0	0
		0	0	0	0	0	0	0	0	0	0	0	0	0	0	0	0	0	0	0	0	0	0	0	0	0	0	0	0	0	0	0	0	0	0	0	0	0	0	0	0	0	0	0	0	0	0	0	0
		0	0	0	0	0	0	0	0	0	0	0	0	0	0	0	0	0	0	0	0	0	0	0	0	0	0	0	0	0	0	0	0	0	0	0	0	0	0	0	0	0	0	0	0	0	0	0	0
		0	0	0	0	0	0	0	0	0	0	0	0	0	0	0	0	0	0	0	0	0	0	0	0	0	0	0	0	0	0	0	0	0	0	0	0	0	0	0	0	0	0	0	0	0	0	0	0
		0	0	0	0	0	0	0	0	0	0	0	0	0	0	0	0	0	0	0	0	0	0	0	0	0	0	0	0	0	0	0	0	0	0	0	0	0	0	0	0	0	0	0	0	0	0	0	0
		0	0	0	0	0	0	0	0	0	0	0	0	0	0	0	0	0	0	0	0	0	0	0	0	0	0	0	0	0	0	0	0	0	0	0	0	0	0	0	0	0	0	0	0	0	0	0	0
		0	0	0	0	0	0	0	0	0	0	0	0	0	0	0	0	0	0	0	0	0	0	0	0	0	0	0	0	0	0	0	0	0	0	0	0	0	0	0	0	0	0	0	0	0	0	0	0
		0	0	0	0	0	0	0	0	0	0	0	0	0	0	0	0	0	0	0	0	0	0	0	0	0	0	0	0	0	0	0	0	0	0	0	0	0	0	0	0	0	0	0	0	0	0	0	0
		0	0	0	0	0	0	0	0	0	0	0	0	0	0	0	0	0	0	0	0	0	0	0	0	0	0	0	0	0	0	0	0	0	0	0	0	0	0	0	0	0	0	0	0	0	0	0	0
		0	0	0	0	0	0	0	0	0	0	0	0	0	0	0	0	0	0	0	0	0	0	0	0	0	0	0	0	0	0	0	0	0	0	0	0	0	0	0	0	0	0	0	0	0	0	0	0
		0	0	0	0	0	0	0	0	0	0	0	0	0	0	0	0	0	0	0	0	0	0	0	0	0	0	0	0	0	0	0	0	0	0	0	0	0	0	0	0	0	0	0	0	0	0	0	0
		0	0	0	0	0	0	0	0	0	0	0	0	0	0	0	0	0	0	0	0	0	0	0	0	0	0	0	0	0	0	0	0	0	0	0	0	0	0	0	0	0	0	0	0	0	0	0	0
		0	0	0	0	0	0	0	0	0	0	0	0	0	0	0	0	0	0	0	0	0	0	0	0	0	0	0	0	0	0	0	0	0	0	0	0	0	0	0	0	0	0	0	0	0	0	0	0
		0	0	0	0	0	0	0	0	0	0	0	0	0	0	0	0	0	0	0	0	0	0	0	0	0	0	0	0	0	0	0	0	0	0	0	0	0	0	0	0	0	0	0	0	0	0	0	0
		0	0	0	0	0	0	0	0	0	0	0	0	0	0	0	0	0	0	0	0	0	0	0	0	0	0	0	0	0	0	0	0	0	0	0	0	0	0	0	0	0	0	0	0	0	0	0	0
		0	0	0	0	0	0	0	0	0	0	0	0	0	0	0	0	0	0	0	0	0	0	0	0	0	0	0	0	0	0	0	0	0	0	0	0	0	0	0	0	0	0	0	0	0	0	0	0
		0	0	0	0	0	0	0	0	0	0	0	0	0	0	0	0	0	0	0	0	0	0	0	0	0	0	0	0	0	0	0	0	0	0	0	0	0	0	0	0	0	0	0	0	0	0	0	0
		0	0	0	0	0	0	0	0	0	0	0	0	0	0	0	0	0	0	0	0	0	0	0	0	0	0	0	0	0	0	0	0	0	0	0	0	0	0	0	0	0	0	0	0	0	0	0	0
		0	0	0	0	0	0	0	0	0	0	0	0	0	0	0	0	0	0	0	0	0	0	0	0	0	0	0	0	0	0	0	0	0	0	0	0	0	0	0	0	0	0	0	0	0	0	0	0
		0	0	0	0	0	0	0	0	0	0	0	0	0	0	0	0	0	0	0	0	0	0	0	0	0	0	0	0	0	0	0	0	0	0	0	0	0	0	0	0	0	0	0	0	0	0	0	0
		0	0	0	0	0	0	0	0	0	0	0	0	0	0	0	0	0	0	0	0	0	0	0	0	0	0	0	0	0	0	0	0	0	0	0	0	0	0	0	0	0	0	0	0	0	0	0	0
		0	0	0	0	0	0	0	0	0	0	0	0	0	0	0	0	0	0	0	0	0	0	0	0	0	0	0	0	0	0	0	0	0	0	0	0	0	0	0	0	0	0	0	0	0	0	0	0
		0	0	0	0	0	0	0	0	0	0	0	0	0	0	0	0	0	0	0	0	0	0	0	0	0	0	0	0	0	0	0	0	0	0	0	0	0	0	0	0	0	0	0	0	0	0	0	0
		0	0	0	0	0	0	0	0	0	0	0	0	0	0	0	0	0	0	0	0	0	0	0	0	0	0	0	0	0	0	0	0	0	0	0	0	0	0	0	0	0	0	0	0	0	0	0	0
		0	0	0	0	0	0	0	0	0	0	0	0	0	0	0	0	0	0	0	0	0	0	0	0	0	0	0	0	0	0	0	0	0	0	0	0	0	0	0	0	0	0	0	0	0	0	0	0
		0	0	0	0	0	0	0	0	0	0	0	0	0	0	0	0	0	0	0	0	0	0	0	0	0	0	0	0	0	0	0	0	0	0	0	0	0	0	0	0	0	0	0	0	0	0	0	0
		0	0	0	0	0	0	0	0	0	0	0	0	0	0	0	0	0	0	0	0	0	0	0	0	0	0	0	0	0	0	0	0	0	0	0	0	0	0	0	0	0	0	0	0	0	0	0	0
		0	0	0	0	0	0	0	0	0	0	0	0	0	0	0	0	0	0	0	0	0	0	0	0	0	0	0	0	0	0	0	0	0	0	0	0	0	0	0	0	0	0	0	0	0	0	0	0
		0	0	0	0	0	0	0	0	0	0	0	0	0	0	0	0	0	0	0	0	0	0	0	0	0	0	0	0	0	0	0	0	0	0	0	0	0	0	0	0	0	0	0	0	0	0	0	0
		0	0	0	0	0	0	0	0	0	0	0	0	0	0	0	0	0	0	0	0	0	0	0	0	0	0	0	0	0	0	0	0	0	0	0	0	0	0	0	0	0	0	0	0	0	0	0	0
		0	0	0	0	0	0	0	0	0	0	0	0	0	0	0	0	0	0	0	0	0	0	0	0	0	0	0	0	0	0	0	0	0	0	0	0	0	0	0	0	0	0	0	0	0	0	0	0
		0	0	0	0	0	0	0	0	0	0	0	0	0	0	0	0	0	0	0	0	0	0	0	0	0	0	0	0	0	0	0	0	0	0	0	0	0	0	0	0	0	0	0	0	0	0	0	0
		0	0	0	0	0	0	0	0	0	0	0	0	0	0	0	0	0	0	0	0	0	0	0	0	0	0	0	0	0	0	0	0	0	0	0	0	0	0	0	0	0	0	0	0	0	0	0	0
		0	0	0	0	0	0	0	0	0	0	0	0	0	0	0	0	0	0	0	0	0	0	0	0	0	0	0	0	0	0	0	0	0	0	0	0	0	0	0	0	0	0	0	0	0	0	0	0
		0	0	0	0	0	0	0	0	0	0	0	0	0	0	0	0	0	0	0	0	0	0	0	0	0	0	0	0	0	0	0	0	0	0	0	0	0	0	0	0	0	0	0	0	0	0	0	0
		0	0	0	0	0	0	0	0	0	0	0	0	0	0	0	0	0	0	0	0	0	0	0	0	0	0	0	0	0	0	0	0	0	0	0	0	0	0	0	0	0	0	0	0	0	0	0	0
		0	0	0	0	0	0	0	0	0	0	0	0	0	0	0	0	0	0	0	0	0	0	0	0	0	0	0	0	0	0	0	0	0	0	0	0	0	0	0	0	0	0	0	0	0	0	0	0
		0	0	0	0	0	0	0	0	0	0	0	0	0	0	0	0	0	0	0	0	0	0	0	0	0	0	0	0	0	0	0	0	0	0	0	0	0	0	0	0	0	0	0	0	0	0	0	0
		0	0	0	0	0	0	0	0	0	0	0	0	0	0	0	0	0	0	0	0	0	0	0	0	0	0	0	0	0	0	0	0	0	0	0	0	0	0	0	0	0	0	0	0	0	0	0	0
		0	0	0	0	0	0	0	0	0	0	0	0	0	0	0	0	0	0	0	0	0	0	0	0	0	0	0	0	0	0	0	0	0	0	0	0	0	0	0	0	0	0	0	0	0	0	0	0
		0	0	0	0	0	0	0	0	0	0	0	0	0	0	0	0	0	0	0	0	0	0	0	0	0	0	0	0	0	0	0	0	0	0	0	0	0	0	0	0	0	0	0	0	0	0	0	0
		0	0	0	0	0	0	0	0	0	0	0	0	0	0	0	0	0	0	0	0	0	0	0	0	0	0	0	0	0	0	0	0	0	0	0	0	0	0	0	0	0	0	0	0	0	0	0	0
		0	0	0	0	0	0	0	0	0	0	0	0	0	0	0	0	0	0	0	0	0	0	0	0	0	0	0	0	0	0	0	0	0	0	0	0	0	0	0	0	0	0	0	0	0	0	0	0
		0	0	0	0	0	0	0	0	0	0	0	0	0	0	0	0	0	0	0	0	0	0	0	0	0	0	0	0	0	0	0	0	0	0	0	0	0	0	0	0	0	0	0	0	0	0	0	0
		0	0	0	0	0	0	0	0	0	0	0	0	0	0	0	0	0	0	0	0	0	0	0	0	0	0	0	0	0	0	0	0	0	0	0	0	0	0	0	0	0	0	0	0	0	0	0	0
		0	0	0	0	0	0	0	0	0	0	0	0	0	0	0	0	0	0	0	0	0	0	0	0	0	0	0	0	0	0	0	0	0	0	0	0	0	0	0	0	0	0	0	0	0	0	0	0
		0	0	0	0	0	0	0	0	0	0	0	0	0	0	0	0	0	0	0	0	0	0	0	0	0	0	0	0	0	0	0	0	0	0	0	0	0	0	0	0	0	0	0	0	0	0	0	0
		0	0	0	0	0	0	0	0	0	0	0	0	0	0	0	0	0	0	0	0	0	0	0	0	0	0	0	0	0	0	0	0	0	0	0	0	0	0	0	0	0	0	0	0	0	0	0	0
		0	0	0	0	0	0	0	0	0	0	0	0	0	0	0	0	0	0	0	0	0	0	0	0	0	0	0	0	0	0	0	0	0	0	0	0	0	0	0	0	0	0	0	0	0	0	0	0
		0	0	0	0	0	0	0	0	0	0	0	0	0	0	0	0	0	0	0	0	0	0	0	0	0	0	0	0	0	0	0	0	0	0	0	0	0	0	0	0	0	0	0	0	0	0	0	0
		0	0	0	0	0	0	0	0	0	0	0	0	0	0	0	0	0	0	0	0	0	0	0	0	0	0	0	0	0	0	0	0	0	0	0	0	0	0	0	0	0	0	0	0	0	0	0	0
		0	0	0	0	0	0	0	0	0	0	0	0	0	0	0	0	0	0	0	0	0	0	0	0	0	0	0	0	0	0	0	0	0	0	0	0	0	0	0	0	0	0	0	0	0	0	0	0
		0	0	0	0	0	0	0	0	0	0	0	0	0	0	0	0	0	0	0	0	0	0	0	0	0	0	0	0	0	0	0	0	0	0	0	0	0	0	0	0	0	0	0	0	0	0	0	0
		0	0	0	0	0	0	0	0	0	0	0	0	0	0	0	0	0	0	0	0	0	0	0	0	0	0	0	0	0	0	0	0	0	0	0	0	0	0	0	0	0	0	0	0	0	0	0	0
		0	0	0	0	0	0	0	0	0	0	0	0	0	0	0	0	0	0	0	0	0	0	0	0	0	0	0	0	0	0	0	0	0	0	0	0	0	0	0	0	0	0	0	0	0	0	0	0
		0	0	0	0	0	0	0	0	0	0	0	0	0	0	0	0	0	0	0	0	0	0	0	0	0	0	0	0	0	0	0	0	0	0	0	0	0	0	0	0	0	0	0	0	0	0	0	0
		0	0	0	0	0	0	0	0	0	0	0	0	0	0	0	0	0	0	0	0	0	0	0	0	0	0	0	0	0	0	0	0	0	0	0	0	0	0	0	0	0	0	0	0	0	0	0	0
		0	0	0	0	0	0	0	0	0	0	0	0	0	0	0	0	0	0	0	0	0	0	0	0	0	0	0	0	0	0	0	0	0	0	0	0	0	0	0	0	0	0	0	0	0	0	0	0
		0	0	0	0	0	0	0	0	0	0	0	0	0	0	0	0	0	0	0	0	0	0	0	0	0	0	0	0	0	0	0	0	0	0	0	0	0	0	0	0	0	0	0	0	0	0	0	0
		0	0	0	0	0	0	0	0	0	0	0	0	0	0	0	0	0	0	0	0	0	0	0	0	0	0	0	0	0	0	0	0	0	0	0	0	0	0	0	0	0	0	0	0	0	0	0	0
		0	0	0	0	0	0	0	0	0	0	0	0	0	0	0	0	0	0	0	0	0	0	0	0	0	0	0	0	0	0	0	0	0	0	0	0	0	0	0	0	0	0	0	0	0	0	0	0
		0	0	0	0	0	0	0	0	0	0	0	0	0	0	0	0	0	0	0	0	0	0	0	0	0	0	0	0	0	0	0	0	0	0	0	0	0	0	0	0	0	0	0	0	0	0	0	0
		0	0	0	0	0	0	0	0	0	0	0	0	0	0	0	0	0	0	0	0	0	0	0	0	0	0	0	0	0	0	0	0	0	0	0	0	0	0	0	0	0	0	0	0	0	0	0	0
		0	0	0	0	0	0	0	0	0	0	0	0	0	0	0	0	0	0	0	0	0	0	0	0	0	0	0	0	0	0	0	0	0	0	0	0	0	0	0	0	0	0	0	0	0	0	0	0
		0	0	0	0	0	0	0	0	0	0	0	0	0	0	0	0	0	0	0	0	0	0	0	0	0	0	0	0	0	0	0	0	0	0	0	0	0	0	0	0	0	0	0	0	0	0	0	0
	inoculation	0	0	0	0	0	0	0	0	0	0	0	0	0	0	0	0	0	0	0	0	0	0	0	0	0	0	0	0	0	0	0	0	0	0	0	0	0	0	0	0	0	0	0	0	0	0	0	0
		0	0	0	0	0	0	0	0	0	0	0	0	0	0	0	0	0	0	0	0	0	0	0	0	0	0	0	0	0	0	0	0	0	0	0	0	0	0	0	0	0	0	0	0	0	0	0	0
		0	0	0	0	0	0	0	0	0	0	0	0	0	0	0	0	0	0	0	0	0	0	0	0	0	0	0	0	0	0	0	0	0	0	0	0	0	0	0	0	0	0	0	0	0	0	0	0
		0	0	0	0	0	0	0	0	0	0	0	0	0	0	0	0	0	0	0	0	0	0	0	0	0	0	0	0	0	0	0	0	0	0	0	0	0	0	0	0	0	0	0	0	0	0	0	0
		0	0	0	0	0	0	0	0	0	0	0	0	0	0	0	0	0	0	0	0	0	0	0	0	0	0	0	0	0	0	0	0	0	0	0	0	0	0	0	0	0	0	0	0	0	0	0	0
		0	0	0	0	0	0	0	0	0	0	0	0	0	0	0	0	0	0	0	0	0	0	0	0	0	0	0	0	0	0	0	0	0	0	0	0	0	0	0	0	0	0	0	0	0	0	0	0
		0	0	0	0	0	0	0	0	0	0	0	0	0	0	0	0	0	0	0	0	0	0	0	0	0	0	0	0	0	0	0	0	0	0	0	0	0	0	0	0	0	0	0	0	0	0	0	0
		0	0	0	0	0	0	0	0	0	0	0	0	0	0	0	0	0	0	0	0	0	0	0	0	0	0	0	0	0	0	0	0	0	0	0	0	0	0	0	0	0	0	0	0	0	0	0	0
		0	0	0	0	0	0	0	0	0	0	0	0	0	0	0	0	0	0	0	0	0	0	0	0	0	0	0	0	0	0	0	0	0	0	0	0	0	0	0	0	0	0	0	0	0	0	0	0
		0	0	0	0	0	0	0	0	0	0	0	0	0	0	0	0	0	0	0	0	0	0	0	0	0	0	0	0	0	0	0	0	0	0	0	0	0	0	0	0	0	0	0	0	0	0	0	0
		0	0	0	0	0	0	0	0	0	0	0	0	0	0	0	0	0	0	0	0	0	0	0	0	0	0	0	0	0	0	0	0	0	0	0	0	0	0	0	0	0	0	0	0	0	0	0	0
		0	0	0	0	0	0	0	0	0	0	0	0	0	0	0	0	0	0	0	0	0	0	0	0	0	0	0	0	0	0	0	0	0	0	0	0	0	0	0	0	0	0	0	0	0	0	0	0
		0	0	0	0	0	0	0	0	0	0	0	0	0	0	0	0	0	0	0	0	0	0	0	0	0	0	0	0	0	0	0	0	0	0	0	0	0	0	0	0	0	0	0	0	0	0	0	0
		0	0	0	0	0	0	0	0	0	0	0	0	0	0	0	0	0	0	0	0	0	0	0	0	0	0	0	0	0	0	0	0	0	0	0	0	0	0	0	0	0	0	0	0	0	0	0	0
		0	0	0	0	0	0	0	0	0	0	0	0	0	0	0	0	0	0	0	0	0	0	0	0	0	0	0	0	0	0	0	0	0	0	0	0	0	0	0	0	0	0	0	0	0	0	0	0
		0	0	0	0	0	0	0	0	0	0	0	0	0	0	0	0	0	0	0	0	0	0	0	0	0	0	0	0	0	0	0	0	0	0	0	0	0	0	0	0	0	0	0	0	0	0	0	0
		0	0	0	0	0	0	0	0	0	0	0	0	0	0	0	0	0	0	0	0	0	0	0	0	0	0	0	0	0	0	0	0	0	0	0	0	0	0	0	0	0	0	0	0	0	0	0	0
		0	0	0	0	0	0	0	0	0	0	0	0	0	0	0	0	0	0	0	0	0	0	0	0	0	0	0	0	0	0	0	0	0	0	0	0	0	0	0	0	0	0	0	0	0	0	0	0
		0	0	0	0	0	0	0	0	0	0	0	0	0	0	0	0	0	0	0	0	0	0	0	0	0	0	0	0	0	0	0	0	0	0	0	0	0	0	0	0	0	0	0	0	0	0	0	0
		0	0	0	0	0	0	0	0	0	0	0	0	0	0	0	0	0	0	0	0	0	0	0	0	0	0	0	0	0	0	0	0	0	0	0	0	0	0	0	0	0	0	0	0	0	0	0	0.171424
		0	0	0	0	0	0	0	0	0	0	0	0	0	0	0	0	0	0	0	0	0	0	0	0	0	0	0	0	0	0	0	0	0	0	0	0	0	0	0	0	0	0	0	0	0	0	0.134309	0.183988
		0	0	0	0	0	0	0	0	0	0	0	0	0	0	0	0	0	0	0	0	0	0	0	0	0	0	0	0	0	0	0	0	0	0	0	0	0	0	0	0	0	0	0	0	0	0.276151	0.163375	0.137317
		0	0	0	0	0	0	0	0	0	0	0	0	0	0	0	0	0	0	0	0	0	0	0	0	0	0	0	0	0	0	0	0	0	0	0	0	0	0	0	0	0	0	0	0	0.250564	0.228908	0.21248	0.179244
		0	0	0	0	0	0	0	0	0	0	0	0	0	0	0	0	0	0	0	0	0	0	0	0	0	0	0	0	0	0	0	0	0	0	0	0	0	0	0	0	0	0	0	0.246055	0.185938	0.120268	0.120893	0.123988
		0	0	0	0	0	0	0	0	0	0	0	0	0	0	0	0	0	0	0	0	0	0	0	0	0	0	0	0	0	0	0	0	0	0	0	0	0	0	0	0	0	0	0.263201	0.112913	0.177151	0.0705626	0.0459239	0.107894
		0	0	0	0	0	0	0	0	0	0	0	0	0	0	0	0	0	0	0	0	0	0	0	0	0	0	0	0	0	0	0	0	0	0	0	0	0	0	0	0	0	0	0.173907	0.0764558	0.032861	0.163818	0.0857931	0.0998672
		0	0	0	0	0	0	0	0	0	0	0	0	0	0	0	0	0	0	0	0	0	0	0	0	0	0	0	0	0	0	0	0	0	0	0	0	0	0	0	0	0	0.181849	0.125234	0.141807	0.169188	0.163423	0.142022	0.0447614
		0	0	0	0	0	0	0	0	0	0	0	0	0	0	0	0	0	0	0	0	0	0	0	0	0	0	0	0	0	0	0	0	0	0	0	0	0	0	0	0	0	0.218181	0.146447	0.180913	0.148562	0.0857765	0.0948979	0.0282731
		0	0	0	0	0	0	0	0	0	0	0	0	0	0	0	0	0	0	0	0	0	0	0	0	0	0	0	0	0	0	0	0	0	0	0	0	0	0	0	0	0	0.17813	0.17047	0.108836	0.0943542	0.143136	0.114784	0.0325231
		0	0	0	0	0	0	0	0	0	0	0	0	0	0	0	0	0	0	0	0	0	0	0	0	0	0	0	0	0	0	0	0	0	0	0	0	0	0	0	0	0	0.116528	0.0964887	0.0872148	0.0966291	0.111092	0.0381146	0.141599
		0	0	0	0	0	0	0	0	0	0	0	0	0	0	0	0	0	0	0	0	0	0	0	0	0	0	0	0	0	0	0	0	0	0	0	0	0	0	0	0	0.193802	0.158675	0.116524	0.0756605	0.161168	0.186264	-0.00570239	0.138154
		0	0	0	0	0	0	0	0	0	0	0	0	0	0	0	0	0	0	0	0	0	0	0	0	0	0	0	0	0	0	0	0	0	0	0	0	0	0	0	0	0.164478	0.0366844	0.11571	0.0989946	0.0881689	0.107888	0.00806555	0.078309
		0	0	0	0	0	0	0	0	0	0	0	0	0	0	0	0	0	0	0	0	0	0	0	0	0	0	0	0	0	0	0	0	0	0	0	0	0	0	0	0	0	0.161299	0.138341	0.193797	0.132522	0.162911	0.107338	0.125477
		0	0	0	0	0	0	0	0	0	0	0	0	0	0	0	0	0	0	0	0	0	0	0	0	0	0	0	0	0	0	0	0	0	0	0	0	0	0	0	0	0	0.155158	0.125191	0.122557	0.118039	0.160281	0.00117002	0.157089
		0	0	0	0	0	0	0	0	0	0	0	0	0	0	0	0	0	0	0	0	0	0	0	0	0	0	0	0	0	0	0	0	0	0	0	0	0	0	0	0	0	0.215328	0.178831	0.097907	0.144146	0.121374	0.075903	0.140156
		0	0	0	0	0	0	0	0	0	0	0	0	0	0	0	0	0	0	0	0	0	0	0	0	0	0	0	0	0	0	0	0	0	0	0	0	0	0	0	0	0	0	0.13169	0.114185	0.108958	0.133398	0.168413	0.126353
		0	0	0	0	0	0	0	0	0	0	0	0	0	0	0	0	0	0	0	0	0	0	0	0	0	0	0	0	0	0	0	0	0	0	0	0	0	0	0	0	0	0	0.175104	0.222669	0.0821827	0.101351	0.0511695	0.0228548
		0	0	0	0	0	0	0	0	0	0	0	0	0	0	0	0	0	0	0	0	0	0	0	0	0	0	0	0	0	0	0	0	0	0	0	0	0	0	0	0	0	0	0.215792	0.176184	0.14842	0.0586777	0.0406199	0.000470623
		0	0	0	0	0	0	0	0	0	0	0	0	0	0	0	0	0	0	0	0	0	0	0	0	0	0	0	0	0	0	0	0	0	0	0	0	0	0	0	0	0	0	0.250894	0.120329	0.129277	0.161508	0.10866	0.0230949
		0	0	0	0	0	0	0	0	0	0	0	0	0	0	0	0	0	0	0	0	0	0	0	0	0	0	0	0	0	0	0	0	0	0	0	0	0	0	0	0	0	0	0	0.178212	0.115317	0.0326626	0.105052	0.12922
		0	0	0	0	0	0	0	0	0	0	0	0	0	0	0	0	0	0	0	0	0	0	0	0	0	0	0	0	0	0	0	0	0	0	0	0	0	0	0	0	0	0	0	0.349677	0.0976946	0.0740854	0.127088	0.0841381
		0	0	0	0	0	0	0	0	0	0	0	0	0	0	0	0	0	0	0	0	0	0	0	0	0	0	0	0	0	0	0	0	0	0	0	0	0	0	0	0	0	0	0	0.292658	0.183523	0.181535	0.107485	0.0831246
		0	0	0	0	0	0	0	0	0	0	0	0	0	0	0	0	0	0	0	0	0	0	0	0	0	0	0	0	0	0	0	0	0	0	0	0	0	0	0	0	0	0	0	0	0.111681	0.131623	0.121924	0.0908344
		0	0	0	0	0	0	0	0	0	0	0	0	0	0	0	0	0	0	0	0	0	0	0	0	0	0	0	0	0	0	0	0	0	0	0	0	0	0	0	0	0	0	0	0	0.132925	0.143767	0.083841	0.138324
		0	0	0	0	0	0	0	0	0	0	0	0	0	0	0	0	0	0	0	0	0	0	0	0	0	0	0	0	0	0	0	0	0	0	0	0	0	0	0	0	0	0	0	0	0	0.160306	0.137307	0.177004
		0	0	0	0	0	0	0	0	0	0	0	0	0	0	0	0	0	0	0	0	0	0	0	0	0	0	0	0	0	0	0	0	0	0	0	0	0	0	0	0	0	0	0	0	0	0.124114	0.121128	0.168996
		0	0	0	0	0	0	0	0	0	0	0	0	0	0	0	0	0	0	0	0	0	0	0	0	0	0	0	0	0	0	0	0	0	0	0	0	0	0	0	0	0	0	0	0	0	0.200225	0.2127	0.0944774
		0	0	0	0	0	0	0	0	0	0	0	0	0	0	0	0	0	0	0	0	0	0	0	0	0	0	0	0	0	0	0	0	0	0	0	0	0	0	0	0	0	0	0	0	0	0	0.175622	0.138472
		0	0	0	0	0	0	0	0	0	0	0	0	0	0	0	0	0	0	0	0	0	0	0	0	0	0	0	0	0	0	0	0	0	0	0	0	0	0	0	0	0	0	0	0	0	0	0.184749	0.111259
		0	0	0	0	0	0	0	0	0	0	0	0	0	0	0	0	0	0	0	0	0	0	0	0	0	0	0	0	0	0	0	0	0	0	0	0	0	0	0	0	0	0	0	0	0	0	0.175724	0.0525142
		0	0	0	0	0	0	0	0	0	0	0	0	0	0	0	0	0	0	0	0	0	0	0	0	0	0	0	0	0	0	0	0	0	0	0	0	0	0	0	0	0	0	0	0	0	0	0.161071	0.195527
		0	0	0	0	0	0	0	0	0	0	0	0	0	0	0	0	0	0	0	0	0	0	0	0	0	0	0	0	0	0	0	0	0	0	0	0	0	0	0	0	0	0	0	0	0	0	0	0.198533
		0	0	0	0	0	0	0	0	0	0	0	0	0	0	0	0	0	0	0	0	0	0	0	0	0	0	0	0	0	0	0	0	0	0	0	0	0	0	0	0	0	0	0	0	0	0	0	0.125679
		0	0	0	0	0	0	0	0	0	0	0	0	0	0	0	0	0	0	0	0	0	0	0	0	0	0	0	0	0	0	0	0	0	0	0	0	0	0	0	0	0	0	0	0	0	0	0	0
		0	0	0	0	0	0	0	0	0	0	0	0	0	0	0	0	0	0	0	0	0	0	0	0	0	0	0	0	0	0	0	0	0	0	0	0	0	0	0	0	0	0	0	0	0	0	0	0
		0	0	0	0	0	0	0	0	0	0	0	0	0	0	0	0	0	0	0	0	0	0	0	0	0	0	0	0	0	0	0	0	0	0	0	0	0	0	0	0	0	0	0	0	0	0	0	0
		0	0	0	0	0	0	0	0	0	0	0	0	0	0	0	0	0	0	0	0	0	0	0	0	0	0	0	0	0	0	0	0	0	0	0	0	0	0	0	0	0	0	0	0	0	0	0	0
		0	0	0	0	0	0	0	0	0	0	0	0	0	0	0	0	0	0	0	0	0	0	0	0	0	0	0	0	0	0	0	0	0	0	0	0	0	0	0	0	0	0	0	0	0	0	0	0
		0	0	0	0	0	0	0	0	0	0	0	0	0	0	0	0	0	0	0	0	0	0	0	0	0	0	0	0	0	0	0	0	0	0	0	0	0	0	0	0	0	0	0	0	0	0	0	0
		0	0	0	0	0	0	0	0	0	0	0	0	0	0	0	0	0	0	0	0	0	0	0	0	0	0	0	0	0	0	0	0	0	0	0	0	0	0	0	0	0	0	0	0	0	0	0	0
		0	0	0	0	0	0	0	0	0	0	0	0	0	0	0	0	0	0	0	0	0	0	0	0	0	0	0	0	0	0	0	0	0	0	0	0	0	0	0	0	0	0	0	0	0	0	0	0
		0	0	0	0	0	0	0	0	0	0	0	0	0	0	0	0	0	0	0	0	0	0	0	0	0	0	0	0	0	0	0	0	0	0	0	0	0	0	0	0	0	0	0	0	0	0	0	0
		0	0	0	0	0	0	0	0	0	0	0	0	0	0	0	0	0	0	0	0	0	0	0	0	0	0	0	0	0	0	0	0	0	0	0	0	0	0	0	0	0	0	0	0	0	0	0	0
		0	0	0	0	0	0	0	0	0	0	0	0	0	0	0	0	0	0	0	0	0	0	0	0	0	0	0	0	0	0	0	0	0	0	0	0	0	0	0	0	0	0	0	0	0	0	0	0
		0	0	0	0	0	0	0	0	0	0	0	0	0	0	0	0	0	0	0	0	0	0	0	0	0	0	0	0	0	0	0	0	0	0	0	0	0	0	0	0	0	0	0	0	0	0	0	0
		0	0	0	0	0	0	0	0	0	0	0	0	0	0	0	0	0	0	0	0	0	0	0	0	0	0	0	0	0	0	0	0	0	0	0	0	0	0	0	0	0	0	0	0	0	0	0	0
		0	0	0	0	0	0	0	0	0	0	0	0	0	0	0	0	0	0	0	0	0	0	0	0	0	0	0	0	0	0	0	0	0	0	0	0	0	0	0	0	0	0	0	0	0	0	0	0
		0	0	0	0	0	0	0	0	0	0	0	0	0	0	0	0	0	0	0	0	0	0	0	0	0	0	0	0	0	0	0	0	0	0	0	0	0	0	0	0	0	0	0	0	0	0	0	0
		0	0	0	0	0	0	0	0	0	0	0	0	0	0	0	0	0	0	0	0	0	0	0	0	0	0	0	0	0	0	0	0	0	0	0	0	0	0	0	0	0	0	0	0	0	0	0	0
		0	0	0	0	0	0	0	0	0	0	0	0	0	0	0	0	0	0	0	0	0	0	0	0	0	0	0	0	0	0	0	0	0	0	0	0	0	0	0	0	0	0	0	0	0	0	0	0
		0	0	0	0	0	0	0	0	0	0	0	0	0	0	0	0	0	0	0	0	0	0	0	0	0	0	0	0	0	0	0	0	0	0	0	0	0	0	0	0	0	0	0	0	0	0	0	0
		0	0	0	0	0	0	0	0	0	0	0	0	0	0	0	0	0	0	0	0	0	0	0	0	0	0	0	0	0	0	0	0	0	0	0	0	0	0	0	0	0	0	0	0	0	0	0	0
		0	0	0	0	0	0	0	0	0	0	0	0	0	0	0	0	0	0	0	0	0	0	0	0	0	0	0	0	0	0	0	0	0	0	0	0	0	0	0	0	0	0	0	0	0	0	0	0
		0	0	0	0	0	0	0	0	0	0	0	0	0	0	0	0	0	0	0	0	0	0	0	0	0	0	0	0	0	0	0	0	0	0	0	0	0	0	0	0	0	0	0	0	0	0	0	0
		0	0	0	0	0	0	0	0	0	0	0	0	0	0	0	0	0	0	0	0	0	0	0	0	0	0	0	0	0	0	0	0	0	0	0	0	0	0	0	0	0	0	0	0	0	0	0	0
		0	0	0	0	0	0	0	0	0	0	0	0	0	0	0	0	0	0	0	0	0	0	0	0	0	0	0	0	0	0	0	0	0	0	0	0	0	0	0	0	0	0	0	0	0	0	0	0
		0	0	0	0	0	0	0	0	0	0	0	0	0	0	0	0	0	0	0	0	0	0	0	0	0	0	0	0	0	0	0	0	0	0	0	0	0	0	0	0	0	0	0	0	0	0	0	0
		0	0	0	0	0	0	0	0	0	0	0	0	0	0	0	0	0	0	0	0	0	0	0	0	0	0	0	0	0	0	0	0	0	0	0	0	0	0	0	0	0	0	0	0	0	0	0	0
		0	0	0	0	0	0	0	0	0	0	0	0	0	0	0	0	0	0	0	0	0	0	0	0	0	0	0	0	0	0	0	0	0	0	0	0	0	0	0	0	0	0	0	0	0	0	0	0
		0	0	0	0	0	0	0	0	0	0	0	0	0	0	0	0	0	0	0	0	0	0	0	0	0	0	0	0	0	0	0	0	0	0	0	0	0	0	0	0	0	0	0	0	0	0	0	0
		0	0	0	0	0	0	0	0	0	0	0	0	0	0	0	0	0	0	0	0	0	0	0	0	0	0	0	0	0	0	0	0	0	0	0	0	0	0	0	0	0	0	0	0	0	0	0	0
		0	0	0	0	0	0	0	0	0	0	0	0	0	0	0	0	0	0	0	0	0	0	0	0	0	0	0	0	0	0	0	0	0	0	0	0	0	0	0	0	0	0	0	0	0	0	0	0
		0	0	0	0	0	0	0	0	0	0	0	0	0	0	0	0	0	0	0	0	0	0	0	0	0	0	0	0	0	0	0	0	0	0	0	0	0	0	0	0	0	0	0	0	0	0	0	0
		0	0	0	0	0	0	0	0	0	0	0	0	0	0	0	0	0	0	0	0	0	0	0	0	0	0	0	0	0	0	0	0	0	0	0	0	0	0	0	0	0	0	0	0	0	0	0	0
		0	0	0	0	0	0	0	0	0	0	0	0	0	0	0	0	0	0	0	0	0	0	0	0	0	0	0	0	0	0	0	0	0	0	0	0	0	0	0	0	0	0	0	0	0	0	0	0
		0	0	0	0	0	0	0	0	0	0	0	0	0	0	0	0	0	0	0	0	0	0	0	0	0	0	0	0	0	0	0	0	0	0	0	0	0	0	0	0	0	0	0	0	0	0	0	0
		0	0	0	0	0	0	0	0	0	0	0	0	0	0	0	0	0	0	0	0	0	0	0	0	0	0	0	0	0	0	0	0	0	0	0	0	0	0	0	0	0	0	0	0	0	0	0	0
		0	0	0	0	0	0	0	0	0	0	0	0	0	0	0	0	0	0	0	0	0	0	0	0	0	0	0	0	0	0	0	0	0	0	0	0	0	0	0	0	0	0	0	0	0	0	0	0
		0	0	0	0	0	0	0	0	0	0	0	0	0	0	0	0	0	0	0	0	0	0	0	0	0	0	0	0	0	0	0	0	0	0	0	0	0	0	0	0	0	0	0	0	0	0	0	0
		0	0	0	0	0	0	0	0	0	0	0	0	0	0	0	0	0	0	0	0	0	0	0	0	0	0	0	0	0	0	0	0	0	0	0	0	0	0	0	0	0	0	0	0	0	0	0	0
		0	0	0	0	0	0	0	0	0	0	0	0	0	0	0	0	0	0	0	0	0	0	0	0	0	0	0	0	0	0	0	0	0	0	0	0	0	0	0	0	0	0	0	0	0	0	0	0
		0	0	0	0	0	0	0	0	0	0	0	0	0	0	0	0	0	0	0	0	0	0	0	0	0	0	0	0	0	0	0	0	0	0	0	0	0	0	0	0	0	0	0	0	0	0	0	0
		0	0	0	0	0	0	0	0	0	0	0	0	0	0	0	0	0	0	0	0	0	0	0	0	0	0	0	0	0	0	0	0	0	0	0	0	0	0	0	0	0	0	0	0	0	0	0	0
		0	0	0	0	0	0	0	0	0	0	0	0	0	0	0	0	0	0	0	0	0	0	0	0	0	0	0	0	0	0	0	0	0	0	0	0	0	0	0	0	0	0	0	0	0	0	0	0
		0	0	0	0	0	0	0	0	0	0	0	0	0	0	0	0	0	0	0	0	0	0	0	0	0	0	0	0	0	0	0	0	0	0	0	0	0	0	0	0	0	0	0	0	0	0	0	0
		0	0	0	0	0	0	0	0	0	0	0	0	0	0	0	0	0	0	0	0	0	0	0	0	0	0	0	0	0	0	0	0	0	0	0	0	0	0	0	0	0	0	0	0	0	0	0	0
		0	0	0	0	0	0	0	0	0	0	0	0	0	0	0	0	0	0	0	0	0	0	0	0	0	0	0	0	0	0	0	0	0	0	0	0	0	0	0	0	0	0	0	0	0	0	0	0
		0	0	0	0	0	0	0	0	0	0	0	0	0	0	0	0	0	0	0	0	0	0	0	0	0	0	0	0	0	0	0	0	0	0	0	0	0	0	0	0	0	0	0	0	0	0	0	0
		0	0	0	0	0	0	0	0	0	0	0	0	0	0	0	0	0	0	0	0	0	0	0	0	0	0	0	0	0	0	0	0	0	0	0	0	0	0	0	0	0	0	0	0	0	0	0	0
		0	0	0	0	0	0	0	0	0	0	0	0	0	0	0	0	0	0	0	0	0	0	0	0	0	0	0	0	0	0	0	0	0	0	0	0	0	0	0	0	0	0	0	0	0	0	0	0
		0	0	0	0	0	0	0	0	0	0	0	0	0	0	0	0	0	0	0	0	0	0	0	0	0	0	0	0	0	0	0	0	0	0	0	0	0	0	0	0	0	0	0	0	0	0	0	0
		0	0	0	0	0	0	0	0	0	0	0	0	0	0	0	0	0	0	0	0	0	0	0	0	0	0	0	0	0	0	0	0	0	0	0	0	0	0	0	0	0	0	0	0	0	0	0	0
		0	0	0	0	0	0	0	0	0	0	0	0	0	0	0	0	0	0	0	0	0	0	0	0	0	0	0	0	0	0	0	0	0	0	0	0	0	0	0	0	0	0	0	0	0	0	0	0
		0	0	0	0	0	0	0	0	0	0	0	0	0	0	0	0	0	0	0	0	0	0	0	0	0	0	0	0	0	0	0	0	0	0	0	0	0	0	0	0	0	0	0	0	0	0	0	0
		0	0	0	0	0	0	0	0	0	0	0	0	0	0	0	0	0	0	0	0	0	0	0	0	0	0	0	0	0	0	0	0	0	0	0	0	0	0	0	0	0	0	0	0	0	0	0	0
		0	0	0	0	0	0	0	0	0	0	0	0	0	0	0	0	0	0	0	0	0	0	0	0	0	0	0	0	0	0	0	0	0	0	0	0	0	0	0	0	0	0	0	0	0	0	0	0
		0	0	0	0	0	0	0	0	0	0	0	0	0	0	0	0	0	0	0	0	0	0	0	0	0	0	0	0	0	0	0	0	0	0	0	0	0	0	0	0	0	0	0	0	0	0	0	0
		0	0	0	0	0	0	0	0	0	0	0	0	0	0	0	0	0	0	0	0	0	0	0	0	0	0	0	0	0	0	0	0	0	0	0	0	0	0	0	0	0	0	0	0	0	0	0	0
		0	0	0	0	0	0	0	0	0	0	0	0	0	0	0	0	0	0	0	0	0	0	0	0	0	0	0	0	0	0	0	0	0	0	0	0	0	0	0	0	0	0	0	0	0	0	0	0
		0	0	0	0	0	0	0	0	0	0	0	0	0	0	0	0	0	0	0	0	0	0	0	0	0	0	0	0	0	0	0	0	0	0	0	0	0	0	0	0	0	0	0	0	0	0	0	0
		0	0	0	0	0	0	0	0	0	0	0	0	0	0	0	0	0	0	0	0	0	0	0	0	0	0	0	0	0	0	0	0	0	0	0	0	0	0	0	0	0	0	0	0	0	0	0	0
		0	0	0	0	0	0	0	0	0	0	0	0	0	0	0	0	0	0	0	0	0	0	0	0	0	0	0	0	0	0	0	0	0	0	0	0	0	0	0	0	0	0	0	0	0	0	0	0
		0	0	0	0	0	0	0	0	0	0	0	0	0	0	0	0	0	0	0	0	0	0	0	0	0	0	0	0	0	0	0	0	0	0	0	0	0	0	0	0	0	0	0	0	0	0	0	0
		0	0	0	0	0	0	0	0	0	0	0	0	0	0	0	0	0	0	0	0	0	0	0	0	0	0	0	0	0	0	0	0	0	0	0	0	0	0	0	0	0	0	0	0	0	0	0	0
		0	0	0	0	0	0	0	0	0	0	0	0	0	0	0	0	0	0	0	0	0	0	0	0	0	0	0	0	0	0	0	0	0	0	0	0	0	0	0	0	0	0	0	0	0	0	0	0
		0	0	0	0	0	0	0	0	0	0	0	0	0	0	0	0	0	0	0	0	0	0	0	0	0	0	0	0	0	0	0	0	0	0	0	0	0	0	0	0	0	0	0	0	0	0	0	0
		0	0	0	0	0	0	0	0	0	0	0	0	0	0	0	0	0	0	0	0	0	0	0	0	0	0	0	0	0	0	0	0	0	0	0	0	0	0	0	0	0	0	0	0	0	0	0	0
		0	0	0	0	0	0	0	0	0	0	0	0	0	0	0	0	0	0	0	0	0	0	0	0	0	0	0	0	0	0	0	0	0	0	0	0	0	0	0	0	0	0	0	0	0	0	0	0
		0	0	0	0	0	0	0	0	0	0	0	0	0	0	0	0	0	0	0	0	0	0	0	0	0	0	0	0	0	0	0	0	0	0	0	0	0	0	0	0	0	0	0	0	0	0	0	0
		0	0	0	0	0	0	0	0	0	0	0	0	0	0	0	0	0	0	0	0	0	0	0	0	0	0	0	0	0	0	0	0	0	0	0	0	0	0	0	0	0	0	0	0	0	0	0	0
		0	0	0	0	0	0	0	0	0	0	0	0	0	0	0	0	0	0	0	0	0	0	0	0	0	0	0	0	0	0	0	0	0	0	0	0	0	0	0	0	0	0	0	0	0	0	0	0
		0	0	0	0	0	0	0	0	0	0	0	0	0	0	0	0	0	0	0	0	0	0	0	0	0	0	0	0	0	0	0	0	0	0	0	0	0	0	0	0	0	0	0	0	0	0	0	0
		0	0	0	0	0	0	0	0	0	0	0	0	0	0	0	0	0	0	0	0	0	0	0	0	0	0	0	0	0	0	0	0	0	0	0	0	0	0	0	0	0	0	0	0	0	0	0	0
		0	0	0	0	0	0	0	0	0	0	0	0	0	0	0	0	0	0	0	0	0	0	0	0	0	0	0	0	0	0	0	0	0	0	0	0	0	0	0	0	0	0	0	0	0	0	0	0
		0	0	0	0	0	0	0	0	0	0	0	0	0	0	0	0	0	0	0	0	0	0	0	0	0	0	0	0	0	0	0	0	0	0	0	0	0	0	0	0	0	0	0	0	0	0	0	0
		0	0	0	0	0	0	0	0	0	0	0	0	0	0	0	0	0	0	0	0	0	0	0	0	0	0	0	0	0	0	0	0	0	0	0	0	0	0	0	0	0	0	0	0	0	0	0	0
		0	0	0	0	0	0	0	0	0	0	0	0	0	0	0	0	0	0	0	0	0	0	0	0	0	0	0	0	0	0	0	0	0	0	0	0	0	0	0	0	0	0	0	0	0	0	0	0
		0	0	0	0	0	0	0	0	0	0	0	0	0	0	0	0	0	0	0	0	0	0	0	0	0	0	0	0	0	0	0	0	0	0	0	0	0	0	0	0	0	0	0	0	0	0	0	0
	L. innocua
	baseline	0	0	0	0	0	0	0	0	0	0	0	0	0	0	0	0	0	0	0	0	0	0	0	0	0	0	0	0	0	0	0	0	0	0	0	0	0	0	0	0	0	0	0	0	0	0	0	0
		0	0	0	0	0	0	0	0	0	0	0	0	0	0	0	0	0	0	0	0	0	0	0	0	0	0	0	0	0	0	0	0	0	0	0	0	0	0	0	0	0	0	0	0	0	0	0	0
		0	0	0	0	0	0	0	0	0	0	0	0	0	0	0	0	0	0	0	0	0	0	0	0	0	0	0	0	0	0	0	0	0	0	0	0	0	0	0	0	0	0	0	0	0	0	0	0
		0	0	0	0	0	0	0	0	0	0	0	0	0	0	0	0	0	0	0	0	0	0	0	0	0	0	0	0	0	0	0	0	0	0	0	0	0	0	0	0	0	0	0	0	0	0	0	0
		0	0	0	0	0	0	0	0	0	0	0	0	0	0	0	0	0	0	0	0	0	0	0	0	0	0	0	0	0	0	0	0	0	0	0	0	0	0	0	0	0	0	0	0	0	0	0	0
		0	0	0	0	0	0	0	0	0	0	0	0	0	0	0	0	0	0	0	0	0	0	0	0	0	0	0	0	0	0	0	0	0	0	0	0	0	0	0	0	0	0	0	0	0	0	0	0
		0	0	0	0	0	0	0	0	0	0	0	0	0	0	0	0	0	0	0	0	0	0	0	0	0	0	0	0	0	0	0	0	0	0	0	0	0	0	0	0	0	0	0	0	0	0	0	0
		0	0	0	0	0	0	0	0	0	0	0	0	0	0	0	0	0	0	0	0	0	0	0	0	0	0	0	0	0	0	0	0	0	0	0	0	0	0	0	0	0	0	0	0	0	0	0	0
		0	0	0	0	0	0	0	0	0	0	0	0	0	0	0	0	0	0	0	0	0	0	0	0	0	0	0	0	0	0	0	0	0	0	0	0	0	0	0	0	0	0	0	0	0	0	0	0
		0	0	0	0	0	0	0	0	0	0	0	0	0	0	0	0	0	0	0	0	0	0	0	0	0	0	0	0	0	0	0	0	0	0	0	0	0	0	0	0	0	0	0	0	0	0	0	0
		0	0	0	0	0	0	0	0	0	0	0	0	0	0	0	0	0	0	0	0	0	0	0	0	0	0	0	0	0	0	0	0	0	0	0	0	0	0	0	0	0	0	0	0	0	0	0	0
		0	0	0	0	0	0	0	0	0	0	0	0	0	0	0	0	0	0	0	0	0	0	0	0	0	0	0	0	0	0	0	0	0	0	0	0	0	0	0	0	0	0	0	0	0	0	0	0
		0	0	0	0	0	0	0	0	0	0	0	0	0	0	0	0	0	0	0	0	0	0	0	0	0	0	0	0	0	0	0	0	0	0	0	0	0	0	0	0	0	0	0	0	0	0	0	0
		0	0	0	0	0	0	0	0	0	0	0	0	0	0	0	0	0	0	0	0	0	0	0	0	0	0	0	0	0	0	0	0	0	0	0	0	0	0	0	0	0	0	0	0	0	0	0	0
		0	0	0	0	0	0	0	0	0	0	0	0	0	0	0	0	0	0	0	0	0	0	0	0	0	0	0	0	0	0	0	0	0	0	0	0	0	0	0	0	0	0	0	0	0	0	0	0
		0	0	0	0	0	0	0	0	0	0	0	0	0	0	0	0	0	0	0	0	0	0	0	0	0	0	0	0	0	0	0	0	0	0	0	0	0	0	0	0	0	0	0	0	0	0	0	0
		0	0	0	0	0	0	0	0	0	0	0	0	0	0	0	0	0	0	0	0	0	0	0	0	0	0	0	0	0	0	0	0	0	0	0	0	0	0	0	0	0	0	0	0	0	0	0	0
		0	0	0	0	0	0	0	0	0	0	0	0	0	0	0	0	0	0	0	0	0	0	0	0	0	0	0	0	0	0	0	0	0	0	0	0	0	0	0	0	0	0	0	0	0	0	0	0
		0	0	0	0	0	0	0	0	0	0	0	0	0	0	0	0	0	0	0	0	0	0	0	0	0	0	0	0	0	0	0	0	0	0	0	0	0	0	0	0	0	0	0	0	0	0	0	0
		0	0	0	0	0	0	0	0	0	0	0	0	0	0	0	0	0	0	0	0	0	0	0	0	0	0	0	0	0	0	0	0	0	0	0	0	0	0	0	0	0	0	0	0	0	0	0	0
		0	0	0	0	0	0	0	0	0	0	0	0	0	0	0	0	0	0	0	0	0	0	0	0	0	0	0	0	0	0	0	0	0	0	0	0	0	0	0	0	0	0	0	0	0	0	0	0
		0	0	0	0	0	0	0	0	0	0	0	0	0	0	0	0	0	0	0	0	0	0	0	0	0	0	0	0	0	0	0	0	0	0	0	0	0	0	0	0	0	0	0	0	0	0	0.31712	0.21112
		0	0	0	0	0	0	0	0	0	0	0	0	0	0	0	0	0	0	0	0	0	0	0	0	0	0	0	0	0	0	0	0	0	0	0	0	0	0	0	0	0	0	0	0	0	0.221604	0.266278	0.229163
		0	0	0	0	0	0	0	0	0	0	0	0	0	0	0	0	0	0	0	0	0	0	0	0	0	0	0	0	0	0	0	0	0	0	0	0	0	0	0	0	0	0	0	0	0.340285	0.198258	0.238835	0.149561
		0	0	0	0	0	0	0	0	0	0	0	0	0	0	0	0	0	0	0	0	0	0	0	0	0	0	0	0	0	0	0	0	0	0	0	0	0	0	0	0	0	0	0	0.246439	0.27182	0.299254	0.243917	0.204803
		0	0	0	0	0	0	0	0	0	0	0	0	0	0	0	0	0	0	0	0	0	0	0	0	0	0	0	0	0	0	0	0	0	0	0	0	0	0	0	0	0	0	0	0.268529	0.201201	0.218227	0.280192	0.205875
		0	0	0	0	0	0	0	0	0	0	0	0	0	0	0	0	0	0	0	0	0	0	0	0	0	0	0	0	0	0	0	0	0	0	0	0	0	0	0	0	0	0	0.173683	0.223102	0.130487	0.204223	0.177149	0.154055
		0	0	0	0	0	0	0	0	0	0	0	0	0	0	0	0	0	0	0	0	0	0	0	0	0	0	0	0	0	0	0	0	0	0	0	0	0	0	0	0	0	0.286257	0.146234	0.183627	0.176008	0.167093	0.165935	0.0712935
		0	0	0	0	0	0	0	0	0	0	0	0	0	0	0	0	0	0	0	0	0	0	0	0	0	0	0	0	0	0	0	0	0	0	0	0	0	0	0	0	0.255897	0.229864	0.198251	0.032851	0.147904	0.198434	0.113781	0.0930214
		0	0	0	0	0	0	0	0	0	0	0	0	0	0	0	0	0	0	0	0	0	0	0	0	0	0	0	0	0	0	0	0	0	0	0	0	0	0	0	0	0.28677	0.147715	0.171084	0.151568	0.213424	0.224838	0.118241	0.0584356
		0	0	0	0	0	0	0	0	0	0	0	0	0	0	0	0	0	0	0	0	0	0	0	0	0	0	0	0	0	0	0	0	0	0	0	0	0	0	0	0.226293	0.219512	0.227963	0.146476	0.0630825	0.127606	0.0921709	0.131389	0.0825662
		0	0	0	0	0	0	0	0	0	0	0	0	0	0	0	0	0	0	0	0	0	0	0	0	0	0	0	0	0	0	0	0	0	0	0	0	0	0	0	0.254794	0.285697	0.200124	0.166605	0.0988462	0.0288047	0.0271816	0.0968514	0.112476
		0	0	0	0	0	0	0	0	0	0	0	0	0	0	0	0	0	0	0	0	0	0	0	0	0	0	0	0	0	0	0	0	0	0	0	0	0	0	0.215689	0.222958	0.142197	0.0925459	0.118536	0.147091	0.0779059	0.0774274	0.105892	0.0517009
		0	0	0	0	0	0	0	0	0	0	0	0	0	0	0	0	0	0	0	0	0	0	0	0	0	0	0	0	0	0	0	0	0	0	0	0	0	0	0.220519	0.24772	0.210556	0.211456	0.177879	0.18026	0.104554	0.132512	0.0622497	0.096373
		0	0	0	0	0	0	0	0	0	0	0	0	0	0	0	0	0	0	0	0	0	0	0	0	0	0	0	0	0	0	0	0	0	0	0	0	0	0	0.169103	0.285549	0.140231	0.142589	0.225936	0.116723	0.0030148	0.0408056	0.103111	0.000585506
		0	0	0	0	0	0	0	0	0	0	0	0	0	0	0	0	0	0	0	0	0	0	0	0	0	0	0	0	0	0	0	0	0	0	0	0	0	0.263319	0.248648	0.207587	0.172973	0.173172	0.170374	0.0953357	0.000897372	0.103594	0.0198931	-0.0113271
		0	0	0	0	0	0	0	0	0	0	0	0	0	0	0	0	0	0	0	0	0	0	0	0	0	0	0	0	0	0	0	0	0	0	0	0	0	0.222227	0.237046	0.167189	0.193966	0.158782	0.12881	0.136658	0.132589	-0.000551539	0.0120087	0.0690348
		0	0	0	0	0	0	0	0	0	0	0	0	0	0	0	0	0	0	0	0	0	0	0	0	0	0	0	0	0	0	0	0	0	0	0	0	0	0.298261	0.269589	0.310039	0.193244	0.234935	0.189268	0.0850087	0.0960347	0.102359	0.0703288	0.118365
		0	0	0	0	0	0	0	0	0	0	0	0	0	0	0	0	0	0	0	0	0	0	0	0	0	0	0	0	0	0	0	0	0	0	0	0	0	0.310234	0.252599	0.177711	0.147825	0.154794	0.108843	0.0665401	-0.0182977	0.080242	0.102811	0.0906951
		0	0	0	0	0	0	0	0	0	0	0	0	0	0	0	0	0	0	0	0	0	0	0	0	0	0	0	0	0	0	0	0	0	0	0	0	0	0.286059	0.141794	0.091138	0.094663	0.185655	0.206544	0.0975574	0.0875668	0.0682892	0.0192377	0.059389
		0	0	0	0	0	0	0	0	0	0	0	0	0	0	0	0	0	0	0	0	0	0	0	0	0	0	0	0	0	0	0	0	0	0	0	0	0	0.295828	0.205272	0.177451	0.0535862	0.144848	0.105952	0.0265926	0.0823758	0.038562	0.0378653	0.125838
		0	0	0	0	0	0	0	0	0	0	0	0	0	0	0	0	0	0	0	0	0	0	0	0	0	0	0	0	0	0	0	0	0	0	0	0	0	0.27168	0.25402	0.189241	0.228321	0.106221	0.0604142	0.0778131	0.0101185	0.0142216	0.0484148	0.0254159
		0	0	0	0	0	0	0	0	0	0	0	0	0	0	0	0	0	0	0	0	0	0	0	0	0	0	0	0	0	0	0	0	0	0	0	0	0	0	0.317959	0.270351	0.150228	0.187427	0.102368	0.14607	0.0704236	0.12901	0.110299	0.0975034
		0	0	0	0	0	0	0	0	0	0	0	0	0	0	0	0	0	0	0	0	0	0	0	0	0	0	0	0	0	0	0	0	0	0	0	0	0	0	0.271634	0.228019	0.199882	0.178831	0.0646857	0.0799312	0.0605921	0.0701482	0.244454	0.161697
		0	0	0	0	0	0	0	0	0	0	0	0	0	0	0	0	0	0	0	0	0	0	0	0	0	0	0	0	0	0	0	0	0	0	0	0	0	0	0.23827	0.244035	0.196734	0.0158846	0.069871	0.101437	0.161694	0.0732977	0.117086	0.136608
		0	0	0	0	0	0	0	0	0	0	0	0	0	0	0	0	0	0	0	0	0	0	0	0	0	0	0	0	0	0	0	0	0	0	0	0	0	0.352712	0.294281	0.0904443	0.101192	-0.0123008	0.0680891	0.0703882	0.154414	0.171357	0.0862361	0.0816623
		0	0	0	0	0	0	0	0	0	0	0	0	0	0	0	0	0	0	0	0	0	0	0	0	0	0	0	0	0	0	0	0	0	0	0	0	0	0.257535	0.18315	0.18111	0.18707	0.18967	0.143356	0.0600261	0.174116	0.0869492	0.177617	0.148468
		0	0	0	0	0	0	0	0	0	0	0	0	0	0	0	0	0	0	0	0	0	0	0	0	0	0	0	0	0	0	0	0	0	0	0	0	0	0.25441	0.151778	0.150996	0.228636	0.18608	0.157429	0.10687	0.0563858	0.137439	0.132687	0.168741
		0	0	0	0	0	0	0	0	0	0	0	0	0	0	0	0	0	0	0	0	0	0	0	0	0	0	0	0	0	0	0	0	0	0	0	0	0	0	0.200698	0.150392	0.176636	0.187705	0.190047	0.225165	0.18954	0.187024	0.150494	0.111854
		0	0	0	0	0	0	0	0	0	0	0	0	0	0	0	0	0	0	0	0	0	0	0	0	0	0	0	0	0	0	0	0	0	0	0	0	0	0	0.272745	0.241735	0.239988	0.165821	0.210364	0.162122	0.198434	0.212809	0.169526	0.136292
		0	0	0	0	0	0	0	0	0	0	0	0	0	0	0	0	0	0	0	0	0	0	0	0	0	0	0	0	0	0	0	0	0	0	0	0	0	0	0.302511	0.340706	0.202014	0.114243	0.250722	0.272106	0.200718	0.133652	0.0859824	0.111128
		0	0	0	0	0	0	0	0	0	0	0	0	0	0	0	0	0	0	0	0	0	0	0	0	0	0	0	0	0	0	0	0	0	0	0	0	0	0	0	0.144525	0.140144	0.13591	0.252622	0.201246	0.115147	0.184312	0.206778	0.0973279
		0	0	0	0	0	0	0	0	0	0	0	0	0	0	0	0	0	0	0	0	0	0	0	0	0	0	0	0	0	0	0	0	0	0	0	0	0	0	0	0	0.259265	0.143356	0.146495	0.20174	0.130215	0.165559	0.0898751	0.162548
		0	0	0	0	0	0	0	0	0	0	0	0	0	0	0	0	0	0	0	0	0	0	0	0	0	0	0	0	0	0	0	0	0	0	0	0	0	0	0	0	0	0.318368	0.284177	0.138758	0.241229	0.176838	0.106454	0.118214
		0	0	0	0	0	0	0	0	0	0	0	0	0	0	0	0	0	0	0	0	0	0	0	0	0	0	0	0	0	0	0	0	0	0	0	0	0	0	0	0	0	0	0.275812	0.211678	0.254752	0.300455	0.155312	0.22138
		0	0	0	0	0	0	0	0	0	0	0	0	0	0	0	0	0	0	0	0	0	0	0	0	0	0	0	0	0	0	0	0	0	0	0	0	0	0	0	0	0	0	0	0.279417	0.230294	0.230737	0.287531	0.230052
		0	0	0	0	0	0	0	0	0	0	0	0	0	0	0	0	0	0	0	0	0	0	0	0	0	0	0	0	0	0	0	0	0	0	0	0	0	0	0	0	0	0	0	0.324924	0.25156	0.317809	0.276345	0.189141
		0	0	0	0	0	0	0	0	0	0	0	0	0	0	0	0	0	0	0	0	0	0	0	0	0	0	0	0	0	0	0	0	0	0	0	0	0	0	0	0	0	0	0	0	0.304412	0.200437	0.203449	0.217631
		0	0	0	0	0	0	0	0	0	0	0	0	0	0	0	0	0	0	0	0	0	0	0	0	0	0	0	0	0	0	0	0	0	0	0	0	0	0	0	0	0	0	0	0	0	0.220135	0.237232	0.19932
		0	0	0	0	0	0	0	0	0	0	0	0	0	0	0	0	0	0	0	0	0	0	0	0	0	0	0	0	0	0	0	0	0	0	0	0	0	0	0	0	0	0	0	0	0	0.238415	0.198414	0.167336
		0	0	0	0	0	0	0	0	0	0	0	0	0	0	0	0	0	0	0	0	0	0	0	0	0	0	0	0	0	0	0	0	0	0	0	0	0	0	0	0	0	0	0	0	0	0	0.200696	0.186749
		0	0	0	0	0	0	0	0	0	0	0	0	0	0	0	0	0	0	0	0	0	0	0	0	0	0	0	0	0	0	0	0	0	0	0	0	0	0	0	0	0	0	0	0	0	0	0	0.174263
		0	0	0	0	0	0	0	0	0	0	0	0	0	0	0	0	0	0	0	0	0	0	0	0	0	0	0	0	0	0	0	0	0	0	0	0	0	0	0	0	0	0	0	0	0	0	0	0
		0	0	0	0	0	0	0	0	0	0	0	0	0	0	0	0	0	0	0	0	0	0	0	0	0	0	0	0	0	0	0	0	0	0	0	0	0	0	0	0	0	0	0	0	0	0	0	0
		0	0	0	0	0	0	0	0	0	0	0	0	0	0	0	0	0	0	0	0	0	0	0	0	0	0	0	0	0	0	0	0	0	0	0	0	0	0	0	0	0	0	0	0	0	0	0	0
		0	0	0	0	0	0	0	0	0	0	0	0	0	0	0	0	0	0	0	0	0	0	0	0	0	0	0	0	0	0	0	0	0	0	0	0	0	0	0	0	0	0	0	0	0	0	0	0
		0	0	0	0	0	0	0	0	0	0	0	0	0	0	0	0	0	0	0	0	0	0	0	0	0	0	0	0	0	0	0	0	0	0	0	0	0	0	0	0	0	0	0	0	0	0	0	0
		0	0	0	0	0	0	0	0	0	0	0	0	0	0	0	0	0	0	0	0	0	0	0	0	0	0	0	0	0	0	0	0	0	0	0	0	0	0	0	0	0	0	0	0	0	0	0	0
		0	0	0	0	0	0	0	0	0	0	0	0	0	0	0	0	0	0	0	0	0	0	0	0	0	0	0	0	0	0	0	0	0	0	0	0	0	0	0	0	0	0	0	0	0	0	0	0
		0	0	0	0	0	0	0	0	0	0	0	0	0	0	0	0	0	0	0	0	0	0	0	0	0	0	0	0	0	0	0	0	0	0	0	0	0	0	0	0	0	0	0	0	0	0	0	0
		0	0	0	0	0	0	0	0	0	0	0	0	0	0	0	0	0	0	0	0	0	0	0	0	0	0	0	0	0	0	0	0	0	0	0	0	0	0	0	0	0	0	0	0	0	0	0	0
		0	0	0	0	0	0	0	0	0	0	0	0	0	0	0	0	0	0	0	0	0	0	0	0	0	0	0	0	0	0	0	0	0	0	0	0	0	0	0	0	0	0	0	0	0	0	0	0
		0	0	0	0	0	0	0	0	0	0	0	0	0	0	0	0	0	0	0	0	0	0	0	0	0	0	0	0	0	0	0	0	0	0	0	0	0	0	0	0	0	0	0	0	0	0	0	0
		0	0	0	0	0	0	0	0	0	0	0	0	0	0	0	0	0	0	0	0	0	0	0	0	0	0	0	0	0	0	0	0	0	0	0	0	0	0	0	0	0	0	0	0	0	0	0	0
		0	0	0	0	0	0	0	0	0	0	0	0	0	0	0	0	0	0	0	0	0	0	0	0	0	0	0	0	0	0	0	0	0	0	0	0	0	0	0	0	0	0	0	0	0	0	0	0
		0	0	0	0	0	0	0	0	0	0	0	0	0	0	0	0	0	0	0	0	0	0	0	0	0	0	0	0	0	0	0	0	0	0	0	0	0	0	0	0	0	0	0	0	0	0	0	0
		0	0	0	0	0	0	0	0	0	0	0	0	0	0	0	0	0	0	0	0	0	0	0	0	0	0	0	0	0	0	0	0	0	0	0	0	0	0	0	0	0	0	0	0	0	0	0	0
		0	0	0	0	0	0	0	0	0	0	0	0	0	0	0	0	0	0	0	0	0	0	0	0	0	0	0	0	0	0	0	0	0	0	0	0	0	0	0	0	0	0	0	0	0	0	0	0
		0	0	0	0	0	0	0	0	0	0	0	0	0	0	0	0	0	0	0	0	0	0	0	0	0	0	0	0	0	0	0	0	0	0	0	0	0	0	0	0	0	0	0	0	0	0	0	0
		0	0	0	0	0	0	0	0	0	0	0	0	0	0	0	0	0	0	0	0	0	0	0	0	0	0	0	0	0	0	0	0	0	0	0	0	0	0	0	0	0	0	0	0	0	0	0	0
		0	0	0	0	0	0	0	0	0	0	0	0	0	0	0	0	0	0	0	0	0	0	0	0	0	0	0	0	0	0	0	0	0	0	0	0	0	0	0	0	0	0	0	0	0	0	0	0
		0	0	0	0	0	0	0	0	0	0	0	0	0	0	0	0	0	0	0	0	0	0	0	0	0	0	0	0	0	0	0	0	0	0	0	0	0	0	0	0	0	0	0	0	0	0	0	0
		0	0	0	0	0	0	0	0	0	0	0	0	0	0	0	0	0	0	0	0	0	0	0	0	0	0	0	0	0	0	0	0	0	0	0	0	0	0	0	0	0	0	0	0	0	0	0	0
		0	0	0	0	0	0	0	0	0	0	0	0	0	0	0	0	0	0	0	0	0	0	0	0	0	0	0	0	0	0	0	0	0	0	0	0	0	0	0	0	0	0	0	0	0	0	0	0
		0	0	0	0	0	0	0	0	0	0	0	0	0	0	0	0	0	0	0	0	0	0	0	0	0	0	0	0	0	0	0	0	0	0	0	0	0	0	0	0	0	0	0	0	0	0	0	0
		0	0	0	0	0	0	0	0	0	0	0	0	0	0	0	0	0	0	0	0	0	0	0	0	0	0	0	0	0	0	0	0	0	0	0	0	0	0	0	0	0	0	0	0	0	0	0	0
		0	0	0	0	0	0	0	0	0	0	0	0	0	0	0	0	0	0	0	0	0	0	0	0	0	0	0	0	0	0	0	0	0	0	0	0	0	0	0	0	0	0	0	0	0	0	0	0
		0	0	0	0	0	0	0	0	0	0	0	0	0	0	0	0	0	0	0	0	0	0	0	0	0	0	0	0	0	0	0	0	0	0	0	0	0	0	0	0	0	0	0	0	0	0	0	0
		0	0	0	0	0	0	0	0	0	0	0	0	0	0	0	0	0	0	0	0	0	0	0	0	0	0	0	0	0	0	0	0	0	0	0	0	0	0	0	0	0	0	0	0	0	0	0	0
		0	0	0	0	0	0	0	0	0	0	0	0	0	0	0	0	0	0	0	0	0	0	0	0	0	0	0	0	0	0	0	0	0	0	0	0	0	0	0	0	0	0	0	0	0	0	0	0
		0	0	0	0	0	0	0	0	0	0	0	0	0	0	0	0	0	0	0	0	0	0	0	0	0	0	0	0	0	0	0	0	0	0	0	0	0	0	0	0	0	0	0	0	0	0	0	0
		0	0	0	0	0	0	0	0	0	0	0	0	0	0	0	0	0	0	0	0	0	0	0	0	0	0	0	0	0	0	0	0	0	0	0	0	0	0	0	0	0	0	0	0	0	0	0	0
		0	0	0	0	0	0	0	0	0	0	0	0	0	0	0	0	0	0	0	0	0	0	0	0	0	0	0	0	0	0	0	0	0	0	0	0	0	0	0	0	0	0	0	0	0	0	0	0
		0	0	0	0	0	0	0	0	0	0	0	0	0	0	0	0	0	0	0	0	0	0	0	0	0	0	0	0	0	0	0	0	0	0	0	0	0	0	0	0	0	0	0	0	0	0	0	0
		0	0	0	0	0	0	0	0	0	0	0	0	0	0	0	0	0	0	0	0	0	0	0	0	0	0	0	0	0	0	0	0	0	0	0	0	0	0	0	0	0	0	0	0	0	0	0	0
		0	0	0	0	0	0	0	0	0	0	0	0	0	0	0	0	0	0	0	0	0	0	0	0	0	0	0	0	0	0	0	0	0	0	0	0	0	0	0	0	0	0	0	0	0	0	0	0
		0	0	0	0	0	0	0	0	0	0	0	0	0	0	0	0	0	0	0	0	0	0	0	0	0	0	0	0	0	0	0	0	0	0	0	0	0	0	0	0	0	0	0	0	0	0	0	0
		0	0	0	0	0	0	0	0	0	0	0	0	0	0	0	0	0	0	0	0	0	0	0	0	0	0	0	0	0	0	0	0	0	0	0	0	0	0	0	0	0	0	0	0	0	0	0	0
		0	0	0	0	0	0	0	0	0	0	0	0	0	0	0	0	0	0	0	0	0	0	0	0	0	0	0	0	0	0	0	0	0	0	0	0	0	0	0	0	0	0	0	0	0	0	0	0
		0	0	0	0	0	0	0	0	0	0	0	0	0	0	0	0	0	0	0	0	0	0	0	0	0	0	0	0	0	0	0	0	0	0	0	0	0	0	0	0	0	0	0	0	0	0	0	0
		0	0	0	0	0	0	0	0	0	0	0	0	0	0	0	0	0	0	0	0	0	0	0	0	0	0	0	0	0	0	0	0	0	0	0	0	0	0	0	0	0	0	0	0	0	0	0	0
		0	0	0	0	0	0	0	0	0	0	0	0	0	0	0	0	0	0	0	0	0	0	0	0	0	0	0	0	0	0	0	0	0	0	0	0	0	0	0	0	0	0	0	0	0	0	0	0
		0	0	0	0	0	0	0	0	0	0	0	0	0	0	0	0	0	0	0	0	0	0	0	0	0	0	0	0	0	0	0	0	0	0	0	0	0	0	0	0	0	0	0	0	0	0	0	0
		0	0	0	0	0	0	0	0	0	0	0	0	0	0	0	0	0	0	0	0	0	0	0	0	0	0	0	0	0	0	0	0	0	0	0	0	0	0	0	0	0	0	0	0	0	0	0	0
		0	0	0	0	0	0	0	0	0	0	0	0	0	0	0	0	0	0	0	0	0	0	0	0	0	0	0	0	0	0	0	0	0	0	0	0	0	0	0	0	0	0	0	0	0	0	0	0
		0	0	0	0	0	0	0	0	0	0	0	0	0	0	0	0	0	0	0	0	0	0	0	0	0	0	0	0	0	0	0	0	0	0	0	0	0	0	0	0	0	0	0	0	0	0	0	0
		0	0	0	0	0	0	0	0	0	0	0	0	0	0	0	0	0	0	0	0	0	0	0	0	0	0	0	0	0	0	0	0	0	0	0	0	0	0	0	0	0	0	0	0	0	0	0	0
		0	0	0	0	0	0	0	0	0	0	0	0	0	0	0	0	0	0	0	0	0	0	0	0	0	0	0	0	0	0	0	0	0	0	0	0	0	0	0	0	0	0	0	0	0	0	0	0
		0	0	0	0	0	0	0	0	0	0	0	0	0	0	0	0	0	0	0	0	0	0	0	0	0	0	0	0	0	0	0	0	0	0	0	0	0	0	0	0	0	0	0	0	0	0	0	0
		0	0	0	0	0	0	0	0	0	0	0	0	0	0	0	0	0	0	0	0	0	0	0	0	0	0	0	0	0	0	0	0	0	0	0	0	0	0	0	0	0	0	0	0	0	0	0	0
		0	0	0	0	0	0	0	0	0	0	0	0	0	0	0	0	0	0	0	0	0	0	0	0	0	0	0	0	0	0	0	0	0	0	0	0	0	0	0	0	0	0	0	0	0	0	0	0
		0	0	0	0	0	0	0	0	0	0	0	0	0	0	0	0	0	0	0	0	0	0	0	0	0	0	0	0	0	0	0	0	0	0	0	0	0	0	0	0	0	0	0	0	0	0	0	0
		0	0	0	0	0	0	0	0	0	0	0	0	0	0	0	0	0	0	0	0	0	0	0	0	0	0	0	0	0	0	0	0	0	0	0	0	0	0	0	0	0	0	0	0	0	0	0	0
		0	0	0	0	0	0	0	0	0	0	0	0	0	0	0	0	0	0	0	0	0	0	0	0	0	0	0	0	0	0	0	0	0	0	0	0	0	0	0	0	0	0	0	0	0	0	0	0
		0	0	0	0	0	0	0	0	0	0	0	0	0	0	0	0	0	0	0	0	0	0	0	0	0	0	0	0	0	0	0	0	0	0	0	0	0	0	0	0	0	0	0	0	0	0	0	0
		0	0	0	0	0	0	0	0	0	0	0	0	0	0	0	0	0	0	0	0	0	0	0	0	0	0	0	0	0	0	0	0	0	0	0	0	0	0	0	0	0	0	0	0	0	0	0	0
		0	0	0	0	0	0	0	0	0	0	0	0	0	0	0	0	0	0	0	0	0	0	0	0	0	0	0	0	0	0	0	0	0	0	0	0	0	0	0	0	0	0	0	0	0	0	0	0
		0	0	0	0	0	0	0	0	0	0	0	0	0	0	0	0	0	0	0	0	0	0	0	0	0	0	0	0	0	0	0	0	0	0	0	0	0	0	0	0	0	0	0	0	0	0	0	0
		0	0	0	0	0	0	0	0	0	0	0	0	0	0	0	0	0	0	0	0	0	0	0	0	0	0	0	0	0	0	0	0	0	0	0	0	0	0	0	0	0	0	0	0	0	0	0	0
		0	0	0	0	0	0	0	0	0	0	0	0	0	0	0	0	0	0	0	0	0	0	0	0	0	0	0	0	0	0	0	0	0	0	0	0	0	0	0	0	0	0	0	0	0	0	0	0
		0	0	0	0	0	0	0	0	0	0	0	0	0	0	0	0	0	0	0	0	0	0	0	0	0	0	0	0	0	0	0	0	0	0	0	0	0	0	0	0	0	0	0	0	0	0	0	0
		0	0	0	0	0	0	0	0	0	0	0	0	0	0	0	0	0	0	0	0	0	0	0	0	0	0	0	0	0	0	0	0	0	0	0	0	0	0	0	0	0	0	0	0	0	0	0	0
		0	0	0	0	0	0	0	0	0	0	0	0	0	0	0	0	0	0	0	0	0	0	0	0	0	0	0	0	0	0	0	0	0	0	0	0	0	0	0	0	0	0	0	0	0	0	0	0
		0	0	0	0	0	0	0	0	0	0	0	0	0	0	0	0	0	0	0	0	0	0	0	0	0	0	0	0	0	0	0	0	0	0	0	0	0	0	0	0	0	0	0	0	0	0	0	0
		0	0	0	0	0	0	0	0	0	0	0	0	0	0	0	0	0	0	0	0	0	0	0	0	0	0	0	0	0	0	0	0	0	0	0	0	0	0	0	0	0	0	0	0	0	0	0	0
		0	0	0	0	0	0	0	0	0	0	0	0	0	0	0	0	0	0	0	0	0	0	0	0	0	0	0	0	0	0	0	0	0	0	0	0	0	0	0	0	0	0	0	0	0	0	0	0
		0	0	0	0	0	0	0	0	0	0	0	0	0	0	0	0	0	0	0	0	0	0	0	0	0	0	0	0	0	0	0	0	0	0	0	0	0	0	0	0	0	0	0	0	0	0	0	0
		0	0	0	0	0	0	0	0	0	0	0	0	0	0	0	0	0	0	0	0	0	0	0	0	0	0	0	0	0	0	0	0	0	0	0	0	0	0	0	0	0	0	0	0	0	0	0	0
	inoculation	0	0	0	0	0	0	0	0	0	0	0	0	0	0	0	0	0	0	0	0	0	0	0	0	0	0	0	0	0	0	0	0	0	0	0	0	0	0	0	0	0	0	0	0	0	0	0	0
		0	0	0	0	0	0	0	0	0	0	0	0	0	0	0	0	0	0	0	0	0	0	0	0	0	0	0	0	0	0	0	0	0	0	0	0	0	0	0	0	0	0	0	0	0	0	0	0
		0	0	0	0	0	0	0	0	0	0	0	0	0	0	0	0	0	0	0	0	0	0	0	0	0	0	0	0	0	0	0	0	0	0	0	0	0	0	0	0	0	0	0	0	0	0	0	0
		0	0	0	0	0	0	0	0	0	0	0	0	0	0	0	0	0	0	0	0	0	0	0	0	0	0	0	0	0	0	0	0	0	0	0	0	0	0	0	0	0	0	0	0	0	0	0	0
		0	0	0	0	0	0	0	0	0	0	0	0	0	0	0	0	0	0	0	0	0	0	0	0	0	0	0	0	0	0	0	0	0	0	0	0	0	0	0	0	0	0	0	0	0	0	0	0
		0	0	0	0	0	0	0	0	0	0	0	0	0	0	0	0	0	0	0	0	0	0	0	0	0	0	0	0	0	0	0	0	0	0	0	0	0	0	0	0	0	0	0	0	0	0	0	0
		0	0	0	0	0	0	0	0	0	0	0	0	0	0	0	0	0	0	0	0	0	0	0	0	0	0	0	0	0	0	0	0	0	0	0	0	0	0	0	0	0	0	0	0	0	0	0	0
		0	0	0	0	0	0	0	0	0	0	0	0	0	0	0	0	0	0	0	0	0	0	0	0	0	0	0	0	0	0	0	0	0	0	0	0	0	0	0	0	0	0	0	0	0	0	0	0
		0	0	0	0	0	0	0	0	0	0	0	0	0	0	0	0	0	0	0	0	0	0	0	0	0	0	0	0	0	0	0	0	0	0	0	0	0	0	0	0	0	0	0	0	0	0	0	0
		0	0	0	0	0	0	0	0	0	0	0	0	0	0	0	0	0	0	0	0	0	0	0	0	0	0	0	0	0	0	0	0	0	0	0	0	0	0	0	0	0	0	0	0	0	0	0	0
		0	0	0	0	0	0	0	0	0	0	0	0	0	0	0	0	0	0	0	0	0	0	0	0	0	0	0	0	0	0	0	0	0	0	0	0	0	0	0	0	0	0	0	0	0	0	0	0
		0	0	0	0	0	0	0	0	0	0	0	0	0	0	0	0	0	0	0	0	0	0	0	0	0	0	0	0	0	0	0	0	0	0	0	0	0	0	0	0	0	0	0	0	0	0	0	0
		0	0	0	0	0	0	0	0	0	0	0	0	0	0	0	0	0	0	0	0	0	0	0	0	0	0	0	0	0	0	0	0	0	0	0	0	0	0	0	0	0	0	0	0	0	0	0	0
		0	0	0	0	0	0	0	0	0	0	0	0	0	0	0	0	0	0	0	0	0	0	0	0	0	0	0	0	0	0	0	0	0	0	0	0	0	0	0	0	0	0	0	0	0	0	0	0
		0	0	0	0	0	0	0	0	0	0	0	0	0	0	0	0	0	0	0	0	0	0	0	0	0	0	0	0	0	0	0	0	0	0	0	0	0	0	0	0	0	0	0	0	0	0	0	0
		0	0	0	0	0	0	0	0	0	0	0	0	0	0	0	0	0	0	0	0	0	0	0	0	0	0	0	0	0	0	0	0	0	0	0	0	0	0	0	0	0	0	0	0	0	0	0	0
		0	0	0	0	0	0	0	0	0	0	0	0	0	0	0	0	0	0	0	0	0	0	0	0	0	0	0	0	0	0	0	0	0	0	0	0	0	0	0	0	0	0	0	0	0	0	0	0
		0	0	0	0	0	0	0	0	0	0	0	0	0	0	0	0	0	0	0	0	0	0	0	0	0	0	0	0	0	0	0	0	0	0	0	0	0	0	0	0	0	0	0	0	0	0	0	0
		0	0	0	0	0	0	0	0	0	0	0	0	0	0	0	0	0	0	0	0	0	0	0	0	0	0	0	0	0	0	0	0	0	0	0	0	0	0	0	0	0	0	0	0	0	0	0	0
		0	0	0	0	0	0	0	0	0	0	0	0	0	0	0	0	0	0	0	0	0	0	0	0	0	0	0	0	0	0	0	0	0	0	0	0	0	0	0	0	0	0	0	0	0	0	0	0
		0	0	0	0	0	0	0	0	0	0	0	0	0	0	0	0	0	0	0	0	0	0	0	0	0	0	0	0	0	0	0	0	0	0	0	0	0	0	0	0	0	0	0	0	0	0	0	0
		0	0	0	0	0	0	0	0	0	0	0	0	0	0	0	0	0	0	0	0	0	0	0	0	0	0	0	0	0	0	0	0	0	0	0	0	0	0	0	0	0	0	0	0	0	0	0.159625	0.132626
		0	0	0	0	0	0	0	0	0	0	0	0	0	0	0	0	0	0	0	0	0	0	0	0	0	0	0	0	0	0	0	0	0	0	0	0	0	0	0	0	0	0	0	0	0	0.24365	0.0725097	0.193582
		0	0	0	0	0	0	0	0	0	0	0	0	0	0	0	0	0	0	0	0	0	0	0	0	0	0	0	0	0	0	0	0	0	0	0	0	0	0	0	0	0	0	0	0	0.244175	0.253738	0.210758	0.222166
		0	0	0	0	0	0	0	0	0	0	0	0	0	0	0	0	0	0	0	0	0	0	0	0	0	0	0	0	0	0	0	0	0	0	0	0	0	0	0	0	0	0	0	0.262082	0.0883752	0.174021	0.0385348	0.127481
		0	0	0	0	0	0	0	0	0	0	0	0	0	0	0	0	0	0	0	0	0	0	0	0	0	0	0	0	0	0	0	0	0	0	0	0	0	0	0	0	0	0	0	0.21373	0.17878	0.211187	0.167954	0.189869
		0	0	0	0	0	0	0	0	0	0	0	0	0	0	0	0	0	0	0	0	0	0	0	0	0	0	0	0	0	0	0	0	0	0	0	0	0	0	0	0	0	0	0.296655	0.176884	0.138155	0.0565285	0.142461	0.0890855
		0	0	0	0	0	0	0	0	0	0	0	0	0	0	0	0	0	0	0	0	0	0	0	0	0	0	0	0	0	0	0	0	0	0	0	0	0	0	0	0	0	0.192885	0.09501	0.0875619	0.158908	0.137539	0.108492	0.15352
		0	0	0	0	0	0	0	0	0	0	0	0	0	0	0	0	0	0	0	0	0	0	0	0	0	0	0	0	0	0	0	0	0	0	0	0	0	0	0	0	0.183342	0.179007	0.181031	0.143996	0.162656	0.0778497	0.146726	0.150586
		0	0	0	0	0	0	0	0	0	0	0	0	0	0	0	0	0	0	0	0	0	0	0	0	0	0	0	0	0	0	0	0	0	0	0	0	0	0	0	0	0.207003	0.156869	0.108685	0.123882	0.18863	0.0348183	-0.0100929	-0.0187523
		0	0	0	0	0	0	0	0	0	0	0	0	0	0	0	0	0	0	0	0	0	0	0	0	0	0	0	0	0	0	0	0	0	0	0	0	0	0	0	0.250347	0.22864	0.166956	0.155442	0.0282679	0.0382652	0.0199511	0.0534392	0.0985777
		0	0	0	0	0	0	0	0	0	0	0	0	0	0	0	0	0	0	0	0	0	0	0	0	0	0	0	0	0	0	0	0	0	0	0	0	0	0	0	0.257975	0.128446	0.253298	0.12074	0.0150441	0.0694414	0.138615	0.100297	0.072495
		0	0	0	0	0	0	0	0	0	0	0	0	0	0	0	0	0	0	0	0	0	0	0	0	0	0	0	0	0	0	0	0	0	0	0	0	0	0	0.215625	0.241697	0.227439	0.155792	0.0145672	0.0425188	0.0290507	0.048881	0.0755406	0.0794077
		0	0	0	0	0	0	0	0	0	0	0	0	0	0	0	0	0	0	0	0	0	0	0	0	0	0	0	0	0	0	0	0	0	0	0	0	0	0	0.321356	0.185265	0.17866	0.107178	0.0805087	0.0678938	0.039742	-0.0342798	0.00554659	-0.0393922
		0	0	0	0	0	0	0	0	0	0	0	0	0	0	0	0	0	0	0	0	0	0	0	0	0	0	0	0	0	0	0	0	0	0	0	0	0	0	0.234564	0.119175	0.152863	0.0528576	0.0583768	0.0385106	0.107022	0.0980954	0.00753537	0.0792796
		0	0	0	0	0	0	0	0	0	0	0	0	0	0	0	0	0	0	0	0	0	0	0	0	0	0	0	0	0	0	0	0	0	0	0	0	0	0.31098	0.297559	0.14835	0.132679	0.106913	0.0805044	0.14777	0.085504	0.0726025	0.10652	0.0961263
		0	0	0	0	0	0	0	0	0	0	0	0	0	0	0	0	0	0	0	0	0	0	0	0	0	0	0	0	0	0	0	0	0	0	0	0	0	0.246918	0.153959	0.175424	0.115069	0.0423744	0.0556793	0.027303	0.0358065	0.0788544	0.034017	0.0593827
		0	0	0	0	0	0	0	0	0	0	0	0	0	0	0	0	0	0	0	0	0	0	0	0	0	0	0	0	0	0	0	0	0	0	0	0	0	0.244827	0.219523	0.219281	0.148095	0.125978	0.0966309	0.0533672	-0.0365954	-0.0787441	0.0182544	0.0486793
		0	0	0	0	0	0	0	0	0	0	0	0	0	0	0	0	0	0	0	0	0	0	0	0	0	0	0	0	0	0	0	0	0	0	0	0	0	0.155704	0.150945	0.121568	0.201459	0.187725	0.164007	0.0987491	0.0826918	0.00603121	0.00278214	-0.029483
		0	0	0	0	0	0	0	0	0	0	0	0	0	0	0	0	0	0	0	0	0	0	0	0	0	0	0	0	0	0	0	0	0	0	0	0	0	0.207538	0.182231	0.143036	0.145232	0.0932152	0.138183	0.0852256	0.0823693	0.0380616	0.0199128	-0.0489383
		0	0	0	0	0	0	0	0	0	0	0	0	0	0	0	0	0	0	0	0	0	0	0	0	0	0	0	0	0	0	0	0	0	0	0	0	0	0.172535	0.128159	0.179004	0.124402	0.120929	0.0688349	0.0955002	0.059759	0.0715517	0.0822366	0.053305
		0	0	0	0	0	0	0	0	0	0	0	0	0	0	0	0	0	0	0	0	0	0	0	0	0	0	0	0	0	0	0	0	0	0	0	0	0	0.292454	0.218062	0.265323	0.145197	0.0619928	0.130172	0.101123	0.045665	0.0889846	0.0400857	0.00976126
		0	0	0	0	0	0	0	0	0	0	0	0	0	0	0	0	0	0	0	0	0	0	0	0	0	0	0	0	0	0	0	0	0	0	0	0	0	0	0.214837	0.171277	0.203537	0.0691265	0.072234	0.0627192	0.063822	0.116623	0.0437878	0.128676
		0	0	0	0	0	0	0	0	0	0	0	0	0	0	0	0	0	0	0	0	0	0	0	0	0	0	0	0	0	0	0	0	0	0	0	0	0	0	0.175767	0.181599	0.115974	0.11681	0.0651694	0.155828	0.0554944	0.164269	0.137575	0.106347
		0	0	0	0	0	0	0	0	0	0	0	0	0	0	0	0	0	0	0	0	0	0	0	0	0	0	0	0	0	0	0	0	0	0	0	0	0	0	0.182796	0.129425	0.0842379	0.114997	0.0890238	0.091313	0.0731646	0.070809	0.16114	0.0860888
		0	0	0	0	0	0	0	0	0	0	0	0	0	0	0	0	0	0	0	0	0	0	0	0	0	0	0	0	0	0	0	0	0	0	0	0	0	0.11675	0.178283	0.255186	0.0816348	0.186628	0.148264	0.0966727	0.172631	0.0910295	0.109318	0.108488
		0	0	0	0	0	0	0	0	0	0	0	0	0	0	0	0	0	0	0	0	0	0	0	0	0	0	0	0	0	0	0	0	0	0	0	0	0	0.371154	0.190896	0.158777	0.188106	0.153306	0.17771	0.192614	0.159427	0.170292	0.0489362	0.0789738
		0	0	0	0	0	0	0	0	0	0	0	0	0	0	0	0	0	0	0	0	0	0	0	0	0	0	0	0	0	0	0	0	0	0	0	0	0	0.166801	0.213401	0.21074	0.309402	0.193216	0.193564	0.222434	0.130044	0.134719	0.155832	0.164182
		0	0	0	0	0	0	0	0	0	0	0	0	0	0	0	0	0	0	0	0	0	0	0	0	0	0	0	0	0	0	0	0	0	0	0	0	0	0	0.0607289	0.225404	0.161097	0.187177	0.226629	0.221318	0.0916197	0.0850594	0.188312	0.117465
		0	0	0	0	0	0	0	0	0	0	0	0	0	0	0	0	0	0	0	0	0	0	0	0	0	0	0	0	0	0	0	0	0	0	0	0	0	0	0.0704353	0.23776	0.147533	0.177686	0.189896	0.135242	0.156237	0.130153	0.113986	0.0622563
		0	0	0	0	0	0	0	0	0	0	0	0	0	0	0	0	0	0	0	0	0	0	0	0	0	0	0	0	0	0	0	0	0	0	0	0	0	0	0.293437	0.236482	0.186931	0.251244	0.26395	0.176868	0.164492	0.0936557	0.0846135	0.0882604
		0	0	0	0	0	0	0	0	0	0	0	0	0	0	0	0	0	0	0	0	0	0	0	0	0	0	0	0	0	0	0	0	0	0	0	0	0	0	0	0.140543	0.192444	0.217805	0.255541	0.200474	0.15629	0.137785	0.193256	0.0886153
		0	0	0	0	0	0	0	0	0	0	0	0	0	0	0	0	0	0	0	0	0	0	0	0	0	0	0	0	0	0	0	0	0	0	0	0	0	0	0	0	0.20373	0.117078	0.232144	0.329109	0.219052	0.159233	0.204732	0.101656
		0	0	0	0	0	0	0	0	0	0	0	0	0	0	0	0	0	0	0	0	0	0	0	0	0	0	0	0	0	0	0	0	0	0	0	0	0	0	0	0	0	0.220667	0.255458	0.168128	0.155039	0.229912	0.195832	0.13783
		0	0	0	0	0	0	0	0	0	0	0	0	0	0	0	0	0	0	0	0	0	0	0	0	0	0	0	0	0	0	0	0	0	0	0	0	0	0	0	0	0	0	0.214877	0.154928	0.203617	0.195971	0.212912	0.238759
		0	0	0	0	0	0	0	0	0	0	0	0	0	0	0	0	0	0	0	0	0	0	0	0	0	0	0	0	0	0	0	0	0	0	0	0	0	0	0	0	0	0	0	0.307381	0.174298	0.190762	0.144827	0.241665
		0	0	0	0	0	0	0	0	0	0	0	0	0	0	0	0	0	0	0	0	0	0	0	0	0	0	0	0	0	0	0	0	0	0	0	0	0	0	0	0	0	0	0	0.272136	0.138384	0.161055	0.122497	0.17821
		0	0	0	0	0	0	0	0	0	0	0	0	0	0	0	0	0	0	0	0	0	0	0	0	0	0	0	0	0	0	0	0	0	0	0	0	0	0	0	0	0	0	0	0	0.249549	0.119883	0.0805977	0.166924
		0	0	0	0	0	0	0	0	0	0	0	0	0	0	0	0	0	0	0	0	0	0	0	0	0	0	0	0	0	0	0	0	0	0	0	0	0	0	0	0	0	0	0	0	0	0.176783	0.171604	0.141751
		0	0	0	0	0	0	0	0	0	0	0	0	0	0	0	0	0	0	0	0	0	0	0	0	0	0	0	0	0	0	0	0	0	0	0	0	0	0	0	0	0	0	0	0	0	0.200427	0.25052	0.209865
		0	0	0	0	0	0	0	0	0	0	0	0	0	0	0	0	0	0	0	0	0	0	0	0	0	0	0	0	0	0	0	0	0	0	0	0	0	0	0	0	0	0	0	0	0	0	0.24108	0.1796
		0	0	0	0	0	0	0	0	0	0	0	0	0	0	0	0	0	0	0	0	0	0	0	0	0	0	0	0	0	0	0	0	0	0	0	0	0	0	0	0	0	0	0	0	0	0	0	0.19831
		0	0	0	0	0	0	0	0	0	0	0	0	0	0	0	0	0	0	0	0	0	0	0	0	0	0	0	0	0	0	0	0	0	0	0	0	0	0	0	0	0	0	0	0	0	0	0	0
		0	0	0	0	0	0	0	0	0	0	0	0	0	0	0	0	0	0	0	0	0	0	0	0	0	0	0	0	0	0	0	0	0	0	0	0	0	0	0	0	0	0	0	0	0	0	0	0
		0	0	0	0	0	0	0	0	0	0	0	0	0	0	0	0	0	0	0	0	0	0	0	0	0	0	0	0	0	0	0	0	0	0	0	0	0	0	0	0	0	0	0	0	0	0	0	0
		0	0	0	0	0	0	0	0	0	0	0	0	0	0	0	0	0	0	0	0	0	0	0	0	0	0	0	0	0	0	0	0	0	0	0	0	0	0	0	0	0	0	0	0	0	0	0	0
		0	0	0	0	0	0	0	0	0	0	0	0	0	0	0	0	0	0	0	0	0	0	0	0	0	0	0	0	0	0	0	0	0	0	0	0	0	0	0	0	0	0	0	0	0	0	0	0
		0	0	0	0	0	0	0	0	0	0	0	0	0	0	0	0	0	0	0	0	0	0	0	0	0	0	0	0	0	0	0	0	0	0	0	0	0	0	0	0	0	0	0	0	0	0	0	0
		0	0	0	0	0	0	0	0	0	0	0	0	0	0	0	0	0	0	0	0	0	0	0	0	0	0	0	0	0	0	0	0	0	0	0	0	0	0	0	0	0	0	0	0	0	0	0	0
		0	0	0	0	0	0	0	0	0	0	0	0	0	0	0	0	0	0	0	0	0	0	0	0	0	0	0	0	0	0	0	0	0	0	0	0	0	0	0	0	0	0	0	0	0	0	0	0
		0	0	0	0	0	0	0	0	0	0	0	0	0	0	0	0	0	0	0	0	0	0	0	0	0	0	0	0	0	0	0	0	0	0	0	0	0	0	0	0	0	0	0	0	0	0	0	0
		0	0	0	0	0	0	0	0	0	0	0	0	0	0	0	0	0	0	0	0	0	0	0	0	0	0	0	0	0	0	0	0	0	0	0	0	0	0	0	0	0	0	0	0	0	0	0	0
		0	0	0	0	0	0	0	0	0	0	0	0	0	0	0	0	0	0	0	0	0	0	0	0	0	0	0	0	0	0	0	0	0	0	0	0	0	0	0	0	0	0	0	0	0	0	0	0
		0	0	0	0	0	0	0	0	0	0	0	0	0	0	0	0	0	0	0	0	0	0	0	0	0	0	0	0	0	0	0	0	0	0	0	0	0	0	0	0	0	0	0	0	0	0	0	0
		0	0	0	0	0	0	0	0	0	0	0	0	0	0	0	0	0	0	0	0	0	0	0	0	0	0	0	0	0	0	0	0	0	0	0	0	0	0	0	0	0	0	0	0	0	0	0	0
		0	0	0	0	0	0	0	0	0	0	0	0	0	0	0	0	0	0	0	0	0	0	0	0	0	0	0	0	0	0	0	0	0	0	0	0	0	0	0	0	0	0	0	0	0	0	0	0
		0	0	0	0	0	0	0	0	0	0	0	0	0	0	0	0	0	0	0	0	0	0	0	0	0	0	0	0	0	0	0	0	0	0	0	0	0	0	0	0	0	0	0	0	0	0	0	0
		0	0	0	0	0	0	0	0	0	0	0	0	0	0	0	0	0	0	0	0	0	0	0	0	0	0	0	0	0	0	0	0	0	0	0	0	0	0	0	0	0	0	0	0	0	0	0	0
		0	0	0	0	0	0	0	0	0	0	0	0	0	0	0	0	0	0	0	0	0	0	0	0	0	0	0	0	0	0	0	0	0	0	0	0	0	0	0	0	0	0	0	0	0	0	0	0
		0	0	0	0	0	0	0	0	0	0	0	0	0	0	0	0	0	0	0	0	0	0	0	0	0	0	0	0	0	0	0	0	0	0	0	0	0	0	0	0	0	0	0	0	0	0	0	0
		0	0	0	0	0	0	0	0	0	0	0	0	0	0	0	0	0	0	0	0	0	0	0	0	0	0	0	0	0	0	0	0	0	0	0	0	0	0	0	0	0	0	0	0	0	0	0	0
		0	0	0	0	0	0	0	0	0	0	0	0	0	0	0	0	0	0	0	0	0	0	0	0	0	0	0	0	0	0	0	0	0	0	0	0	0	0	0	0	0	0	0	0	0	0	0	0
		0	0	0	0	0	0	0	0	0	0	0	0	0	0	0	0	0	0	0	0	0	0	0	0	0	0	0	0	0	0	0	0	0	0	0	0	0	0	0	0	0	0	0	0	0	0	0	0
		0	0	0	0	0	0	0	0	0	0	0	0	0	0	0	0	0	0	0	0	0	0	0	0	0	0	0	0	0	0	0	0	0	0	0	0	0	0	0	0	0	0	0	0	0	0	0	0
		0	0	0	0	0	0	0	0	0	0	0	0	0	0	0	0	0	0	0	0	0	0	0	0	0	0	0	0	0	0	0	0	0	0	0	0	0	0	0	0	0	0	0	0	0	0	0	0
		0	0	0	0	0	0	0	0	0	0	0	0	0	0	0	0	0	0	0	0	0	0	0	0	0	0	0	0	0	0	0	0	0	0	0	0	0	0	0	0	0	0	0	0	0	0	0	0
		0	0	0	0	0	0	0	0	0	0	0	0	0	0	0	0	0	0	0	0	0	0	0	0	0	0	0	0	0	0	0	0	0	0	0	0	0	0	0	0	0	0	0	0	0	0	0	0
		0	0	0	0	0	0	0	0	0	0	0	0	0	0	0	0	0	0	0	0	0	0	0	0	0	0	0	0	0	0	0	0	0	0	0	0	0	0	0	0	0	0	0	0	0	0	0	0
		0	0	0	0	0	0	0	0	0	0	0	0	0	0	0	0	0	0	0	0	0	0	0	0	0	0	0	0	0	0	0	0	0	0	0	0	0	0	0	0	0	0	0	0	0	0	0	0
		0	0	0	0	0	0	0	0	0	0	0	0	0	0	0	0	0	0	0	0	0	0	0	0	0	0	0	0	0	0	0	0	0	0	0	0	0	0	0	0	0	0	0	0	0	0	0	0
		0	0	0	0	0	0	0	0	0	0	0	0	0	0	0	0	0	0	0	0	0	0	0	0	0	0	0	0	0	0	0	0	0	0	0	0	0	0	0	0	0	0	0	0	0	0	0	0
		0	0	0	0	0	0	0	0	0	0	0	0	0	0	0	0	0	0	0	0	0	0	0	0	0	0	0	0	0	0	0	0	0	0	0	0	0	0	0	0	0	0	0	0	0	0	0	0
		0	0	0	0	0	0	0	0	0	0	0	0	0	0	0	0	0	0	0	0	0	0	0	0	0	0	0	0	0	0	0	0	0	0	0	0	0	0	0	0	0	0	0	0	0	0	0	0
		0	0	0	0	0	0	0	0	0	0	0	0	0	0	0	0	0	0	0	0	0	0	0	0	0	0	0	0	0	0	0	0	0	0	0	0	0	0	0	0	0	0	0	0	0	0	0	0
		0	0	0	0	0	0	0	0	0	0	0	0	0	0	0	0	0	0	0	0	0	0	0	0	0	0	0	0	0	0	0	0	0	0	0	0	0	0	0	0	0	0	0	0	0	0	0	0
		0	0	0	0	0	0	0	0	0	0	0	0	0	0	0	0	0	0	0	0	0	0	0	0	0	0	0	0	0	0	0	0	0	0	0	0	0	0	0	0	0	0	0	0	0	0	0	0
		0	0	0	0	0	0	0	0	0	0	0	0	0	0	0	0	0	0	0	0	0	0	0	0	0	0	0	0	0	0	0	0	0	0	0	0	0	0	0	0	0	0	0	0	0	0	0	0
		0	0	0	0	0	0	0	0	0	0	0	0	0	0	0	0	0	0	0	0	0	0	0	0	0	0	0	0	0	0	0	0	0	0	0	0	0	0	0	0	0	0	0	0	0	0	0	0
		0	0	0	0	0	0	0	0	0	0	0	0	0	0	0	0	0	0	0	0	0	0	0	0	0	0	0	0	0	0	0	0	0	0	0	0	0	0	0	0	0	0	0	0	0	0	0	0
		0	0	0	0	0	0	0	0	0	0	0	0	0	0	0	0	0	0	0	0	0	0	0	0	0	0	0	0	0	0	0	0	0	0	0	0	0	0	0	0	0	0	0	0	0	0	0	0
		0	0	0	0	0	0	0	0	0	0	0	0	0	0	0	0	0	0	0	0	0	0	0	0	0	0	0	0	0	0	0	0	0	0	0	0	0	0	0	0	0	0	0	0	0	0	0	0
		0	0	0	0	0	0	0	0	0	0	0	0	0	0	0	0	0	0	0	0	0	0	0	0	0	0	0	0	0	0	0	0	0	0	0	0	0	0	0	0	0	0	0	0	0	0	0	0
		0	0	0	0	0	0	0	0	0	0	0	0	0	0	0	0	0	0	0	0	0	0	0	0	0	0	0	0	0	0	0	0	0	0	0	0	0	0	0	0	0	0	0	0	0	0	0	0
		0	0	0	0	0	0	0	0	0	0	0	0	0	0	0	0	0	0	0	0	0	0	0	0	0	0	0	0	0	0	0	0	0	0	0	0	0	0	0	0	0	0	0	0	0	0	0	0
		0	0	0	0	0	0	0	0	0	0	0	0	0	0	0	0	0	0	0	0	0	0	0	0	0	0	0	0	0	0	0	0	0	0	0	0	0	0	0	0	0	0	0	0	0	0	0	0
		0	0	0	0	0	0	0	0	0	0	0	0	0	0	0	0	0	0	0	0	0	0	0	0	0	0	0	0	0	0	0	0	0	0	0	0	0	0	0	0	0	0	0	0	0	0	0	0
		0	0	0	0	0	0	0	0	0	0	0	0	0	0	0	0	0	0	0	0	0	0	0	0	0	0	0	0	0	0	0	0	0	0	0	0	0	0	0	0	0	0	0	0	0	0	0	0
		0	0	0	0	0	0	0	0	0	0	0	0	0	0	0	0	0	0	0	0	0	0	0	0	0	0	0	0	0	0	0	0	0	0	0	0	0	0	0	0	0	0	0	0	0	0	0	0
		0	0	0	0	0	0	0	0	0	0	0	0	0	0	0	0	0	0	0	0	0	0	0	0	0	0	0	0	0	0	0	0	0	0	0	0	0	0	0	0	0	0	0	0	0	0	0	0
		0	0	0	0	0	0	0	0	0	0	0	0	0	0	0	0	0	0	0	0	0	0	0	0	0	0	0	0	0	0	0	0	0	0	0	0	0	0	0	0	0	0	0	0	0	0	0	0
		0	0	0	0	0	0	0	0	0	0	0	0	0	0	0	0	0	0	0	0	0	0	0	0	0	0	0	0	0	0	0	0	0	0	0	0	0	0	0	0	0	0	0	0	0	0	0	0
		0	0	0	0	0	0	0	0	0	0	0	0	0	0	0	0	0	0	0	0	0	0	0	0	0	0	0	0	0	0	0	0	0	0	0	0	0	0	0	0	0	0	0	0	0	0	0	0
		0	0	0	0	0	0	0	0	0	0	0	0	0	0	0	0	0	0	0	0	0	0	0	0	0	0	0	0	0	0	0	0	0	0	0	0	0	0	0	0	0	0	0	0	0	0	0	0
		0	0	0	0	0	0	0	0	0	0	0	0	0	0	0	0	0	0	0	0	0	0	0	0	0	0	0	0	0	0	0	0	0	0	0	0	0	0	0	0	0	0	0	0	0	0	0	0
		0	0	0	0	0	0	0	0	0	0	0	0	0	0	0	0	0	0	0	0	0	0	0	0	0	0	0	0	0	0	0	0	0	0	0	0	0	0	0	0	0	0	0	0	0	0	0	0
		0	0	0	0	0	0	0	0	0	0	0	0	0	0	0	0	0	0	0	0	0	0	0	0	0	0	0	0	0	0	0	0	0	0	0	0	0	0	0	0	0	0	0	0	0	0	0	0
		0	0	0	0	0	0	0	0	0	0	0	0	0	0	0	0	0	0	0	0	0	0	0	0	0	0	0	0	0	0	0	0	0	0	0	0	0	0	0	0	0	0	0	0	0	0	0	0
		0	0	0	0	0	0	0	0	0	0	0	0	0	0	0	0	0	0	0	0	0	0	0	0	0	0	0	0	0	0	0	0	0	0	0	0	0	0	0	0	0	0	0	0	0	0	0	0
		0	0	0	0	0	0	0	0	0	0	0	0	0	0	0	0	0	0	0	0	0	0	0	0	0	0	0	0	0	0	0	0	0	0	0	0	0	0	0	0	0	0	0	0	0	0	0	0
		0	0	0	0	0	0	0	0	0	0	0	0	0	0	0	0	0	0	0	0	0	0	0	0	0	0	0	0	0	0	0	0	0	0	0	0	0	0	0	0	0	0	0	0	0	0	0	0
		0	0	0	0	0	0	0	0	0	0	0	0	0	0	0	0	0	0	0	0	0	0	0	0	0	0	0	0	0	0	0	0	0	0	0	0	0	0	0	0	0	0	0	0	0	0	0	0
		0	0	0	0	0	0	0	0	0	0	0	0	0	0	0	0	0	0	0	0	0	0	0	0	0	0	0	0	0	0	0	0	0	0	0	0	0	0	0	0	0	0	0	0	0	0	0	0
		0	0	0	0	0	0	0	0	0	0	0	0	0	0	0	0	0	0	0	0	0	0	0	0	0	0	0	0	0	0	0	0	0	0	0	0	0	0	0	0	0	0	0	0	0	0	0	0
		0	0	0	0	0	0	0	0	0	0	0	0	0	0	0	0	0	0	0	0	0	0	0	0	0	0	0	0	0	0	0	0	0	0	0	0	0	0	0	0	0	0	0	0	0	0	0	0
		0	0	0	0	0	0	0	0	0	0	0	0	0	0	0	0	0	0	0	0	0	0	0	0	0	0	0	0	0	0	0	0	0	0	0	0	0	0	0	0	0	0	0	0	0	0	0	0
		0	0	0	0	0	0	0	0	0	0	0	0	0	0	0	0	0	0	0	0	0	0	0	0	0	0	0	0	0	0	0	0	0	0	0	0	0	0	0	0	0	0	0	0	0	0	0	0
		0	0	0	0	0	0	0	0	0	0	0	0	0	0	0	0	0	0	0	0	0	0	0	0	0	0	0	0	0	0	0	0	0	0	0	0	0	0	0	0	0	0	0	0	0	0	0	0
		0	0	0	0	0	0	0	0	0	0	0	0	0	0	0	0	0	0	0	0	0	0	0	0	0	0	0	0	0	0	0	0	0	0	0	0	0	0	0	0	0	0	0	0	0	0	0	0
	S. enterica
	baseline	0	0	0	0	0	0	0	0	0	0	0	0	0	0	0	0	0	0	0	0	0	0	0	0	0	0	0	0	0	0	0	0	0	0	0	0	0	0	0	0	0	0	0	0	0	0	0	0
		0	0	0	0	0	0	0	0	0	0	0	0	0	0	0	0	0	0	0	0	0	0	0	0	0	0	0	0	0	0	0	0	0	0	0	0	0	0	0	0	0	0	0	0	0	0	0	0
		0	0	0	0	0	0	0	0	0	0	0	0	0	0	0	0	0	0	0	0	0	0	0	0	0	0	0	0	0	0	0	0	0	0	0	0	0	0	0	0	0	0	0	0	0	0	0	0
		0	0	0	0	0	0	0	0	0	0	0	0	0	0	0	0	0	0	0	0	0	0	0	0	0	0	0	0	0	0	0	0	0	0	0	0	0	0	0	0	0	0	0	0	0	0	0	0
		0	0	0	0	0	0	0	0	0	0	0	0	0	0	0	0	0	0	0	0	0	0	0	0	0	0	0	0	0	0	0	0	0	0	0	0	0	0	0	0	0	0	0	0	0	0	0	0
		0	0	0	0	0	0	0	0	0	0	0	0	0	0	0	0	0	0	0	0	0	0	0	0	0	0	0	0	0	0	0	0	0	0	0	0	0	0	0	0	0	0	0	0	0	0	0	0
		0	0	0	0	0	0	0	0	0	0	0	0	0	0	0	0	0	0	0	0	0	0	0	0	0	0	0	0	0	0	0	0	0	0	0	0	0	0	0	0	0	0	0	0	0	0	0	0
		0	0	0	0	0	0	0	0	0	0	0	0	0	0	0	0	0	0	0	0	0	0	0	0	0	0	0	0	0	0	0	0	0	0	0	0	0	0	0	0	0	0	0	0	0	0	0	0
		0	0	0	0	0	0	0	0	0	0	0	0	0	0	0	0	0	0	0	0	0	0	0	0	0	0	0	0	0	0	0	0	0	0	0	0	0	0	0	0	0	0	0	0	0	0	0	0
		0	0	0	0	0	0	0	0	0	0	0	0	0	0	0	0	0	0	0	0	0	0	0	0	0	0	0	0	0	0	0	0	0	0	0	0	0	0	0	0	0	0	0	0	0	0	0	0
		0	0	0	0	0	0	0	0	0	0	0	0	0	0	0	0	0	0	0	0	0	0	0	0	0	0	0	0	0	0	0	0	0	0	0	0	0	0	0	0	0	0	0	0	0	0	0	0
		0	0	0	0	0	0	0	0	0	0	0	0	0	0	0	0	0	0	0	0	0	0	0	0	0	0	0	0	0	0	0	0	0	0	0	0	0	0	0	0	0	0	0	0	0	0	0	0
		0	0	0	0	0	0	0	0	0	0	0	0	0	0	0	0	0	0	0	0	0	0	0	0	0	0	0	0	0	0	0	0	0	0	0	0	0	0	0	0	0	0	0	0	0	0	0	0
		0	0	0	0	0	0	0	0	0	0	0	0	0	0	0	0	0	0	0	0	0	0	0	0	0	0	0	0	0	0	0	0	0	0	0	0	0	0	0	0	0	0	0	0	0	0	0	0
		0	0	0	0	0	0	0	0	0	0	0	0	0	0	0	0	0	0	0	0	0	0	0	0	0	0	0	0	0	0	0	0	0	0	0	0	0	0	0	0	0	0	0	0	0	0	0	0
		0	0	0	0	0	0	0	0	0	0	0	0	0	0	0	0	0	0	0	0	0	0	0	0	0	0	0	0	0	0	0	0	0	0	0	0	0	0	0	0	0	0	0	0	0	0	0	0
		0	0	0	0	0	0	0	0	0	0	0	0	0	0	0	0	0	0	0	0	0	0	0	0	0	0	0	0	0	0	0	0	0	0	0	0	0	0	0	0	0	0	0	0	0	0	0	0
		0	0	0	0	0	0	0	0	0	0	0	0	0	0	0	0	0	0	0	0	0	0	0	0	0	0	0	0	0	0	0	0	0	0	0	0	0	0	0	0	0	0	0	0	0	0	0	0
		0	0	0	0	0	0	0	0	0	0	0	0	0	0	0	0	0	0	0	0	0	0	0	0	0	0	0	0	0	0	0	0	0	0	0	0	0	0	0	0	0	0	0	0	0	0	0	0
		0	0	0	0	0	0	0	0	0	0	0	0	0	0	0	0	0	0	0	0	0	0	0	0	0	0	0	0	0	0	0	0	0	0	0	0	0	0	0	0	0	0	0	0	0	0	0	0
		0	0	0	0	0	0	0	0	0	0	0	0	0	0	0	0	0	0	0	0	0	0	0	0	0	0	0	0	0	0	0	0	0	0	0	0	0	0	0	0	0	0	0	0	0	0	0	0
		0	0	0	0	0	0	0	0	0	0	0	0	0	0	0	0	0	0	0	0	0	0	0	0	0	0	0	0	0	0	0	0	0	0	0	0	0	0	0	0	0	0	0	0	0	0	0	0
		0	0	0	0	0	0	0	0	0	0	0	0	0	0	0	0	0	0	0	0	0	0	0	0	0	0	0	0	0	0	0	0	0	0	0	0	0	0	0	0	0	0	0	0	0	0	0.298865	0.249357
		0	0	0	0	0	0	0	0	0	0	0	0	0	0	0	0	0	0	0	0	0	0	0	0	0	0	0	0	0	0	0	0	0	0	0	0	0	0	0	0	0	0	0	0	0	0.313785	0.321137	0.338884
		0	0	0	0	0	0	0	0	0	0	0	0	0	0	0	0	0	0	0	0	0	0	0	0	0	0	0	0	0	0	0	0	0	0	0	0	0	0	0	0	0	0	0	0	0.167616	0.275494	0.320646	0.260195
		0	0	0	0	0	0	0	0	0	0	0	0	0	0	0	0	0	0	0	0	0	0	0	0	0	0	0	0	0	0	0	0	0	0	0	0	0	0	0	0	0	0	0	0.167276	0.212938	0.237265	0.17955	0.204181
		0	0	0	0	0	0	0	0	0	0	0	0	0	0	0	0	0	0	0	0	0	0	0	0	0	0	0	0	0	0	0	0	0	0	0	0	0	0	0	0	0	0	0.285663	0.152947	0.228323	0.290857	0.258347	0.188643
		0	0	0	0	0	0	0	0	0	0	0	0	0	0	0	0	0	0	0	0	0	0	0	0	0	0	0	0	0	0	0	0	0	0	0	0	0	0	0	0	0	0.275633	0.250591	0.171559	0.148738	0.226579	0.216583	0.239309
		0	0	0	0	0	0	0	0	0	0	0	0	0	0	0	0	0	0	0	0	0	0	0	0	0	0	0	0	0	0	0	0	0	0	0	0	0	0	0	0	0.283383	0.236064	0.146163	0.272978	0.159137	0.165213	0.177115	0.137146
		0	0	0	0	0	0	0	0	0	0	0	0	0	0	0	0	0	0	0	0	0	0	0	0	0	0	0	0	0	0	0	0	0	0	0	0	0	0	0	0	0.254731	0.214548	0.231302	0.200789	0.243199	0.121462	0.11032	0.239693
		0	0	0	0	0	0	0	0	0	0	0	0	0	0	0	0	0	0	0	0	0	0	0	0	0	0	0	0	0	0	0	0	0	0	0	0	0	0	0	0.234366	0.201702	0.214902	0.261855	0.168171	0.261105	0.174118	0.137871	0.0892613
		0	0	0	0	0	0	0	0	0	0	0	0	0	0	0	0	0	0	0	0	0	0	0	0	0	0	0	0	0	0	0	0	0	0	0	0	0	0	0	0.320392	0.218531	0.276102	0.25105	0.24724	0.187018	0.139664	0.134329	0.118664
		0	0	0	0	0	0	0	0	0	0	0	0	0	0	0	0	0	0	0	0	0	0	0	0	0	0	0	0	0	0	0	0	0	0	0	0	0	0	0.315506	0.303823	0.243215	0.22292	0.20063	0.195408	0.196799	0.170321	0.197986	0.10818
		0	0	0	0	0	0	0	0	0	0	0	0	0	0	0	0	0	0	0	0	0	0	0	0	0	0	0	0	0	0	0	0	0	0	0	0	0	0	0.289307	0.263033	0.236068	0.245868	0.189919	0.163635	0.184475	0.157423	0.0629408	0.168276
		0	0	0	0	0	0	0	0	0	0	0	0	0	0	0	0	0	0	0	0	0	0	0	0	0	0	0	0	0	0	0	0	0	0	0	0	0	0	0.225453	0.196871	0.309101	0.234212	0.169031	0.280504	0.154814	0.060572	0.15213	0.17155
		0	0	0	0	0	0	0	0	0	0	0	0	0	0	0	0	0	0	0	0	0	0	0	0	0	0	0	0	0	0	0	0	0	0	0	0	0	0.254047	0.208098	0.197572	0.203239	0.192897	0.229161	0.170437	0.130658	0.109166	0.0581216	0.0608133
		0	0	0	0	0	0	0	0	0	0	0	0	0	0	0	0	0	0	0	0	0	0	0	0	0	0	0	0	0	0	0	0	0	0	0	0	0	0.213185	0.148972	0.131458	0.180107	0.105217	0.168513	0.171439	0.051411	0.0665509	0.0652396	0.0624952
		0	0	0	0	0	0	0	0	0	0	0	0	0	0	0	0	0	0	0	0	0	0	0	0	0	0	0	0	0	0	0	0	0	0	0	0	0	0.226896	0.185034	0.104657	0.176248	0.203282	0.162031	0.048984	0.0131232	0.171061	0.129342	0.0239576
		0	0	0	0	0	0	0	0	0	0	0	0	0	0	0	0	0	0	0	0	0	0	0	0	0	0	0	0	0	0	0	0	0	0	0	0	0	0.333215	0.282598	0.162608	0.166369	0.184954	0.180911	0.151583	0.147753	0.133263	0.0882154	0.0160045
		0	0	0	0	0	0	0	0	0	0	0	0	0	0	0	0	0	0	0	0	0	0	0	0	0	0	0	0	0	0	0	0	0	0	0	0	0	0.269888	0.268153	0.175538	0.170892	0.105589	0.160981	0.0994601	0.0417978	0.145709	0.109411	0.111816
		0	0	0	0	0	0	0	0	0	0	0	0	0	0	0	0	0	0	0	0	0	0	0	0	0	0	0	0	0	0	0	0	0	0	0	0	0	0.260618	0.207759	0.10614	0.103501	0.176454	0.071068	0.0450369	0.0122965	0.0982199	0.144718	0.033771
		0	0	0	0	0	0	0	0	0	0	0	0	0	0	0	0	0	0	0	0	0	0	0	0	0	0	0	0	0	0	0	0	0	0	0	0	0	0.291365	0.174379	0.0921522	0.152609	0.144924	0.0640507	0.0629117	0.210562	0.0865739	0.0340178	0.0443801
		0	0	0	0	0	0	0	0	0	0	0	0	0	0	0	0	0	0	0	0	0	0	0	0	0	0	0	0	0	0	0	0	0	0	0	0	0	0.234284	0.190143	0.106488	0.103977	0.145978	0.100765	0.111868	0.100963	0.0737527	0.0656257	0.044256
		0	0	0	0	0	0	0	0	0	0	0	0	0	0	0	0	0	0	0	0	0	0	0	0	0	0	0	0	0	0	0	0	0	0	0	0	0	0.202507	0.24488	0.194275	0.106015	0.100969	0.0972923	0.0542658	0.0435974	0.0514886	0.0513899	0.0630268
		0	0	0	0	0	0	0	0	0	0	0	0	0	0	0	0	0	0	0	0	0	0	0	0	0	0	0	0	0	0	0	0	0	0	0	0	0	0.217831	0.247979	0.145664	0.128601	0.119073	0.153281	0.0140285	-0.00367234	0.0437788	0.0226304	-0.0189687
		0	0	0	0	0	0	0	0	0	0	0	0	0	0	0	0	0	0	0	0	0	0	0	0	0	0	0	0	0	0	0	0	0	0	0	0	0	0.205339	0.197048	0.0998009	0.0625689	0.107799	0.127181	0.0528195	-0.0104908	0.0423666	0.0606581	0.0326242
		0	0	0	0	0	0	0	0	0	0	0	0	0	0	0	0	0	0	0	0	0	0	0	0	0	0	0	0	0	0	0	0	0	0	0	0	0	0.242617	0.221116	0.113161	0.164159	0.0787803	0.0317642	0.0147657	0.0528002	0.0974961	0.106431	0.134398
		0	0	0	0	0	0	0	0	0	0	0	0	0	0	0	0	0	0	0	0	0	0	0	0	0	0	0	0	0	0	0	0	0	0	0	0	0	0.132409	0.22874	0.101547	0.132093	0.0866488	0.0552456	-0.0424145	-0.00276012	0.0315073	0.0540518	0.104429
		0	0	0	0	0	0	0	0	0	0	0	0	0	0	0	0	0	0	0	0	0	0	0	0	0	0	0	0	0	0	0	0	0	0	0	0	0	0.200383	0.15275	0.151007	0.0999073	-0.0271653	-0.0443113	0.00287065	0.0330366	-0.0675111	0.180705	0.0867802
		0	0	0	0	0	0	0	0	0	0	0	0	0	0	0	0	0	0	0	0	0	0	0	0	0	0	0	0	0	0	0	0	0	0	0	0	0	0.194935	0.184395	0.103982	0.0688309	0.0830079	0.0373401	0.0125364	0.0443977	0.0356003	0.0770377	0.0494138
		0	0	0	0	0	0	0	0	0	0	0	0	0	0	0	0	0	0	0	0	0	0	0	0	0	0	0	0	0	0	0	0	0	0	0	0	0	0.178022	0.18729	0.122133	0.0924604	0.108552	0.0539262	0.0575621	0.114762	0.0443556	0.0953708	0.0563891
		0	0	0	0	0	0	0	0	0	0	0	0	0	0	0	0	0	0	0	0	0	0	0	0	0	0	0	0	0	0	0	0	0	0	0	0	0	0.237945	0.204645	0.15403	0.057213	0.151846	0.161843	0.101248	0.107741	0.0230196	0.134881	-0.0268917
		0	0	0	0	0	0	0	0	0	0	0	0	0	0	0	0	0	0	0	0	0	0	0	0	0	0	0	0	0	0	0	0	0	0	0	0	0	0.203059	0.181349	0.1253	0.0702716	0.0490888	0.135258	0.116714	0.0913536	0.186734	0.134629	0.0297497
		0	0	0	0	0	0	0	0	0	0	0	0	0	0	0	0	0	0	0	0	0	0	0	0	0	0	0	0	0	0	0	0	0	0	0	0	0	0	0.200384	0.129264	0.176235	0.0617646	0.150048	0.129518	0.10574	0.123605	0.0859848	0.0437872
		0	0	0	0	0	0	0	0	0	0	0	0	0	0	0	0	0	0	0	0	0	0	0	0	0	0	0	0	0	0	0	0	0	0	0	0	0	0	0.253986	0.201257	0.249101	0.14952	0.11961	0.105612	0.0636174	0.129447	0.131845	0.136048
		0	0	0	0	0	0	0	0	0	0	0	0	0	0	0	0	0	0	0	0	0	0	0	0	0	0	0	0	0	0	0	0	0	0	0	0	0	0	0	0.151973	0.21755	0.179235	0.103627	0.0699842	0.0518034	0.0728202	0.0954956	0.0511822
		0	0	0	0	0	0	0	0	0	0	0	0	0	0	0	0	0	0	0	0	0	0	0	0	0	0	0	0	0	0	0	0	0	0	0	0	0	0	0	0.11812	0.189254	0.19727	0.14217	0.150022	0.123699	0.113701	0.055768	0.0599929
		0	0	0	0	0	0	0	0	0	0	0	0	0	0	0	0	0	0	0	0	0	0	0	0	0	0	0	0	0	0	0	0	0	0	0	0	0	0	0	0	0.219427	0.218997	0.103556	0.146904	0.131087	0.104843	0.0671098	0.0187995
		0	0	0	0	0	0	0	0	0	0	0	0	0	0	0	0	0	0	0	0	0	0	0	0	0	0	0	0	0	0	0	0	0	0	0	0	0	0	0	0	0	0.256651	0.202762	0.178219	0.170673	0.0940185	0.116524	0.0429009
		0	0	0	0	0	0	0	0	0	0	0	0	0	0	0	0	0	0	0	0	0	0	0	0	0	0	0	0	0	0	0	0	0	0	0	0	0	0	0	0	0	0	0.26249	0.257409	0.16938	0.172966	0.0866225	0.115783
		0	0	0	0	0	0	0	0	0	0	0	0	0	0	0	0	0	0	0	0	0	0	0	0	0	0	0	0	0	0	0	0	0	0	0	0	0	0	0	0	0	0	0.2579	0.251762	0.192145	0.260846	0.120836	0.140437
		0	0	0	0	0	0	0	0	0	0	0	0	0	0	0	0	0	0	0	0	0	0	0	0	0	0	0	0	0	0	0	0	0	0	0	0	0	0	0	0	0	0	0	0.263332	0.251356	0.256492	0.181036	0.167555
		0	0	0	0	0	0	0	0	0	0	0	0	0	0	0	0	0	0	0	0	0	0	0	0	0	0	0	0	0	0	0	0	0	0	0	0	0	0	0	0	0	0	0	0	0.291173	0.294009	0.187073	0.0663769
		0	0	0	0	0	0	0	0	0	0	0	0	0	0	0	0	0	0	0	0	0	0	0	0	0	0	0	0	0	0	0	0	0	0	0	0	0	0	0	0	0	0	0	0	0	0.221944	0.287935	0.1551
		0	0	0	0	0	0	0	0	0	0	0	0	0	0	0	0	0	0	0	0	0	0	0	0	0	0	0	0	0	0	0	0	0	0	0	0	0	0	0	0	0	0	0	0	0	0	0.130954	0.170525
		0	0	0	0	0	0	0	0	0	0	0	0	0	0	0	0	0	0	0	0	0	0	0	0	0	0	0	0	0	0	0	0	0	0	0	0	0	0	0	0	0	0	0	0	0	0	0	0.267245
		0	0	0	0	0	0	0	0	0	0	0	0	0	0	0	0	0	0	0	0	0	0	0	0	0	0	0	0	0	0	0	0	0	0	0	0	0	0	0	0	0	0	0	0	0	0	0	0
		0	0	0	0	0	0	0	0	0	0	0	0	0	0	0	0	0	0	0	0	0	0	0	0	0	0	0	0	0	0	0	0	0	0	0	0	0	0	0	0	0	0	0	0	0	0	0	0
		0	0	0	0	0	0	0	0	0	0	0	0	0	0	0	0	0	0	0	0	0	0	0	0	0	0	0	0	0	0	0	0	0	0	0	0	0	0	0	0	0	0	0	0	0	0	0	0
		0	0	0	0	0	0	0	0	0	0	0	0	0	0	0	0	0	0	0	0	0	0	0	0	0	0	0	0	0	0	0	0	0	0	0	0	0	0	0	0	0	0	0	0	0	0	0	0
		0	0	0	0	0	0	0	0	0	0	0	0	0	0	0	0	0	0	0	0	0	0	0	0	0	0	0	0	0	0	0	0	0	0	0	0	0	0	0	0	0	0	0	0	0	0	0	0
		0	0	0	0	0	0	0	0	0	0	0	0	0	0	0	0	0	0	0	0	0	0	0	0	0	0	0	0	0	0	0	0	0	0	0	0	0	0	0	0	0	0	0	0	0	0	0	0
		0	0	0	0	0	0	0	0	0	0	0	0	0	0	0	0	0	0	0	0	0	0	0	0	0	0	0	0	0	0	0	0	0	0	0	0	0	0	0	0	0	0	0	0	0	0	0	0
		0	0	0	0	0	0	0	0	0	0	0	0	0	0	0	0	0	0	0	0	0	0	0	0	0	0	0	0	0	0	0	0	0	0	0	0	0	0	0	0	0	0	0	0	0	0	0	0
		0	0	0	0	0	0	0	0	0	0	0	0	0	0	0	0	0	0	0	0	0	0	0	0	0	0	0	0	0	0	0	0	0	0	0	0	0	0	0	0	0	0	0	0	0	0	0	0
		0	0	0	0	0	0	0	0	0	0	0	0	0	0	0	0	0	0	0	0	0	0	0	0	0	0	0	0	0	0	0	0	0	0	0	0	0	0	0	0	0	0	0	0	0	0	0	0
		0	0	0	0	0	0	0	0	0	0	0	0	0	0	0	0	0	0	0	0	0	0	0	0	0	0	0	0	0	0	0	0	0	0	0	0	0	0	0	0	0	0	0	0	0	0	0	0
		0	0	0	0	0	0	0	0	0	0	0	0	0	0	0	0	0	0	0	0	0	0	0	0	0	0	0	0	0	0	0	0	0	0	0	0	0	0	0	0	0	0	0	0	0	0	0	0
		0	0	0	0	0	0	0	0	0	0	0	0	0	0	0	0	0	0	0	0	0	0	0	0	0	0	0	0	0	0	0	0	0	0	0	0	0	0	0	0	0	0	0	0	0	0	0	0
		0	0	0	0	0	0	0	0	0	0	0	0	0	0	0	0	0	0	0	0	0	0	0	0	0	0	0	0	0	0	0	0	0	0	0	0	0	0	0	0	0	0	0	0	0	0	0	0
		0	0	0	0	0	0	0	0	0	0	0	0	0	0	0	0	0	0	0	0	0	0	0	0	0	0	0	0	0	0	0	0	0	0	0	0	0	0	0	0	0	0	0	0	0	0	0	0
		0	0	0	0	0	0	0	0	0	0	0	0	0	0	0	0	0	0	0	0	0	0	0	0	0	0	0	0	0	0	0	0	0	0	0	0	0	0	0	0	0	0	0	0	0	0	0	0
		0	0	0	0	0	0	0	0	0	0	0	0	0	0	0	0	0	0	0	0	0	0	0	0	0	0	0	0	0	0	0	0	0	0	0	0	0	0	0	0	0	0	0	0	0	0	0	0
		0	0	0	0	0	0	0	0	0	0	0	0	0	0	0	0	0	0	0	0	0	0	0	0	0	0	0	0	0	0	0	0	0	0	0	0	0	0	0	0	0	0	0	0	0	0	0	0
		0	0	0	0	0	0	0	0	0	0	0	0	0	0	0	0	0	0	0	0	0	0	0	0	0	0	0	0	0	0	0	0	0	0	0	0	0	0	0	0	0	0	0	0	0	0	0	0
		0	0	0	0	0	0	0	0	0	0	0	0	0	0	0	0	0	0	0	0	0	0	0	0	0	0	0	0	0	0	0	0	0	0	0	0	0	0	0	0	0	0	0	0	0	0	0	0
		0	0	0	0	0	0	0	0	0	0	0	0	0	0	0	0	0	0	0	0	0	0	0	0	0	0	0	0	0	0	0	0	0	0	0	0	0	0	0	0	0	0	0	0	0	0	0	0
		0	0	0	0	0	0	0	0	0	0	0	0	0	0	0	0	0	0	0	0	0	0	0	0	0	0	0	0	0	0	0	0	0	0	0	0	0	0	0	0	0	0	0	0	0	0	0	0
		0	0	0	0	0	0	0	0	0	0	0	0	0	0	0	0	0	0	0	0	0	0	0	0	0	0	0	0	0	0	0	0	0	0	0	0	0	0	0	0	0	0	0	0	0	0	0	0
		0	0	0	0	0	0	0	0	0	0	0	0	0	0	0	0	0	0	0	0	0	0	0	0	0	0	0	0	0	0	0	0	0	0	0	0	0	0	0	0	0	0	0	0	0	0	0	0
		0	0	0	0	0	0	0	0	0	0	0	0	0	0	0	0	0	0	0	0	0	0	0	0	0	0	0	0	0	0	0	0	0	0	0	0	0	0	0	0	0	0	0	0	0	0	0	0
		0	0	0	0	0	0	0	0	0	0	0	0	0	0	0	0	0	0	0	0	0	0	0	0	0	0	0	0	0	0	0	0	0	0	0	0	0	0	0	0	0	0	0	0	0	0	0	0
		0	0	0	0	0	0	0	0	0	0	0	0	0	0	0	0	0	0	0	0	0	0	0	0	0	0	0	0	0	0	0	0	0	0	0	0	0	0	0	0	0	0	0	0	0	0	0	0
		0	0	0	0	0	0	0	0	0	0	0	0	0	0	0	0	0	0	0	0	0	0	0	0	0	0	0	0	0	0	0	0	0	0	0	0	0	0	0	0	0	0	0	0	0	0	0	0
		0	0	0	0	0	0	0	0	0	0	0	0	0	0	0	0	0	0	0	0	0	0	0	0	0	0	0	0	0	0	0	0	0	0	0	0	0	0	0	0	0	0	0	0	0	0	0	0
		0	0	0	0	0	0	0	0	0	0	0	0	0	0	0	0	0	0	0	0	0	0	0	0	0	0	0	0	0	0	0	0	0	0	0	0	0	0	0	0	0	0	0	0	0	0	0	0
		0	0	0	0	0	0	0	0	0	0	0	0	0	0	0	0	0	0	0	0	0	0	0	0	0	0	0	0	0	0	0	0	0	0	0	0	0	0	0	0	0	0	0	0	0	0	0	0
		0	0	0	0	0	0	0	0	0	0	0	0	0	0	0	0	0	0	0	0	0	0	0	0	0	0	0	0	0	0	0	0	0	0	0	0	0	0	0	0	0	0	0	0	0	0	0	0
		0	0	0	0	0	0	0	0	0	0	0	0	0	0	0	0	0	0	0	0	0	0	0	0	0	0	0	0	0	0	0	0	0	0	0	0	0	0	0	0	0	0	0	0	0	0	0	0
		0	0	0	0	0	0	0	0	0	0	0	0	0	0	0	0	0	0	0	0	0	0	0	0	0	0	0	0	0	0	0	0	0	0	0	0	0	0	0	0	0	0	0	0	0	0	0	0
		0	0	0	0	0	0	0	0	0	0	0	0	0	0	0	0	0	0	0	0	0	0	0	0	0	0	0	0	0	0	0	0	0	0	0	0	0	0	0	0	0	0	0	0	0	0	0	0
		0	0	0	0	0	0	0	0	0	0	0	0	0	0	0	0	0	0	0	0	0	0	0	0	0	0	0	0	0	0	0	0	0	0	0	0	0	0	0	0	0	0	0	0	0	0	0	0
		0	0	0	0	0	0	0	0	0	0	0	0	0	0	0	0	0	0	0	0	0	0	0	0	0	0	0	0	0	0	0	0	0	0	0	0	0	0	0	0	0	0	0	0	0	0	0	0
		0	0	0	0	0	0	0	0	0	0	0	0	0	0	0	0	0	0	0	0	0	0	0	0	0	0	0	0	0	0	0	0	0	0	0	0	0	0	0	0	0	0	0	0	0	0	0	0
		0	0	0	0	0	0	0	0	0	0	0	0	0	0	0	0	0	0	0	0	0	0	0	0	0	0	0	0	0	0	0	0	0	0	0	0	0	0	0	0	0	0	0	0	0	0	0	0
		0	0	0	0	0	0	0	0	0	0	0	0	0	0	0	0	0	0	0	0	0	0	0	0	0	0	0	0	0	0	0	0	0	0	0	0	0	0	0	0	0	0	0	0	0	0	0	0
		0	0	0	0	0	0	0	0	0	0	0	0	0	0	0	0	0	0	0	0	0	0	0	0	0	0	0	0	0	0	0	0	0	0	0	0	0	0	0	0	0	0	0	0	0	0	0	0
		0	0	0	0	0	0	0	0	0	0	0	0	0	0	0	0	0	0	0	0	0	0	0	0	0	0	0	0	0	0	0	0	0	0	0	0	0	0	0	0	0	0	0	0	0	0	0	0
		0	0	0	0	0	0	0	0	0	0	0	0	0	0	0	0	0	0	0	0	0	0	0	0	0	0	0	0	0	0	0	0	0	0	0	0	0	0	0	0	0	0	0	0	0	0	0	0
		0	0	0	0	0	0	0	0	0	0	0	0	0	0	0	0	0	0	0	0	0	0	0	0	0	0	0	0	0	0	0	0	0	0	0	0	0	0	0	0	0	0	0	0	0	0	0	0
		0	0	0	0	0	0	0	0	0	0	0	0	0	0	0	0	0	0	0	0	0	0	0	0	0	0	0	0	0	0	0	0	0	0	0	0	0	0	0	0	0	0	0	0	0	0	0	0
		0	0	0	0	0	0	0	0	0	0	0	0	0	0	0	0	0	0	0	0	0	0	0	0	0	0	0	0	0	0	0	0	0	0	0	0	0	0	0	0	0	0	0	0	0	0	0	0
		0	0	0	0	0	0	0	0	0	0	0	0	0	0	0	0	0	0	0	0	0	0	0	0	0	0	0	0	0	0	0	0	0	0	0	0	0	0	0	0	0	0	0	0	0	0	0	0
		0	0	0	0	0	0	0	0	0	0	0	0	0	0	0	0	0	0	0	0	0	0	0	0	0	0	0	0	0	0	0	0	0	0	0	0	0	0	0	0	0	0	0	0	0	0	0	0
		0	0	0	0	0	0	0	0	0	0	0	0	0	0	0	0	0	0	0	0	0	0	0	0	0	0	0	0	0	0	0	0	0	0	0	0	0	0	0	0	0	0	0	0	0	0	0	0
		0	0	0	0	0	0	0	0	0	0	0	0	0	0	0	0	0	0	0	0	0	0	0	0	0	0	0	0	0	0	0	0	0	0	0	0	0	0	0	0	0	0	0	0	0	0	0	0
		0	0	0	0	0	0	0	0	0	0	0	0	0	0	0	0	0	0	0	0	0	0	0	0	0	0	0	0	0	0	0	0	0	0	0	0	0	0	0	0	0	0	0	0	0	0	0	0
		0	0	0	0	0	0	0	0	0	0	0	0	0	0	0	0	0	0	0	0	0	0	0	0	0	0	0	0	0	0	0	0	0	0	0	0	0	0	0	0	0	0	0	0	0	0	0	0
		0	0	0	0	0	0	0	0	0	0	0	0	0	0	0	0	0	0	0	0	0	0	0	0	0	0	0	0	0	0	0	0	0	0	0	0	0	0	0	0	0	0	0	0	0	0	0	0
		0	0	0	0	0	0	0	0	0	0	0	0	0	0	0	0	0	0	0	0	0	0	0	0	0	0	0	0	0	0	0	0	0	0	0	0	0	0	0	0	0	0	0	0	0	0	0	0
		0	0	0	0	0	0	0	0	0	0	0	0	0	0	0	0	0	0	0	0	0	0	0	0	0	0	0	0	0	0	0	0	0	0	0	0	0	0	0	0	0	0	0	0	0	0	0	0
		0	0	0	0	0	0	0	0	0	0	0	0	0	0	0	0	0	0	0	0	0	0	0	0	0	0	0	0	0	0	0	0	0	0	0	0	0	0	0	0	0	0	0	0	0	0	0	0
		0	0	0	0	0	0	0	0	0	0	0	0	0	0	0	0	0	0	0	0	0	0	0	0	0	0	0	0	0	0	0	0	0	0	0	0	0	0	0	0	0	0	0	0	0	0	0	0
		0	0	0	0	0	0	0	0	0	0	0	0	0	0	0	0	0	0	0	0	0	0	0	0	0	0	0	0	0	0	0	0	0	0	0	0	0	0	0	0	0	0	0	0	0	0	0	0
		0	0	0	0	0	0	0	0	0	0	0	0	0	0	0	0	0	0	0	0	0	0	0	0	0	0	0	0	0	0	0	0	0	0	0	0	0	0	0	0	0	0	0	0	0	0	0	0
		0	0	0	0	0	0	0	0	0	0	0	0	0	0	0	0	0	0	0	0	0	0	0	0	0	0	0	0	0	0	0	0	0	0	0	0	0	0	0	0	0	0	0	0	0	0	0	0
		0	0	0	0	0	0	0	0	0	0	0	0	0	0	0	0	0	0	0	0	0	0	0	0	0	0	0	0	0	0	0	0	0	0	0	0	0	0	0	0	0	0	0	0	0	0	0	0
		0	0	0	0	0	0	0	0	0	0	0	0	0	0	0	0	0	0	0	0	0	0	0	0	0	0	0	0	0	0	0	0	0	0	0	0	0	0	0	0	0	0	0	0	0	0	0	0
	inoculation	0	0	0	0	0	0	0	0	0	0	0	0	0	0	0	0	0	0	0	0	0	0	0	0	0	0	0	0	0	0	0	0	0	0	0	0	0	0	0	0	0	0	0	0	0	0	0	0
		0	0	0	0	0	0	0	0	0	0	0	0	0	0	0	0	0	0	0	0	0	0	0	0	0	0	0	0	0	0	0	0	0	0	0	0	0	0	0	0	0	0	0	0	0	0	0	0
		0	0	0	0	0	0	0	0	0	0	0	0	0	0	0	0	0	0	0	0	0	0	0	0	0	0	0	0	0	0	0	0	0	0	0	0	0	0	0	0	0	0	0	0	0	0	0	0
		0	0	0	0	0	0	0	0	0	0	0	0	0	0	0	0	0	0	0	0	0	0	0	0	0	0	0	0	0	0	0	0	0	0	0	0	0	0	0	0	0	0	0	0	0	0	0	0
		0	0	0	0	0	0	0	0	0	0	0	0	0	0	0	0	0	0	0	0	0	0	0	0	0	0	0	0	0	0	0	0	0	0	0	0	0	0	0	0	0	0	0	0	0	0	0	0
		0	0	0	0	0	0	0	0	0	0	0	0	0	0	0	0	0	0	0	0	0	0	0	0	0	0	0	0	0	0	0	0	0	0	0	0	0	0	0	0	0	0	0	0	0	0	0	0
		0	0	0	0	0	0	0	0	0	0	0	0	0	0	0	0	0	0	0	0	0	0	0	0	0	0	0	0	0	0	0	0	0	0	0	0	0	0	0	0	0	0	0	0	0	0	0	0
		0	0	0	0	0	0	0	0	0	0	0	0	0	0	0	0	0	0	0	0	0	0	0	0	0	0	0	0	0	0	0	0	0	0	0	0	0	0	0	0	0	0	0	0	0	0	0	0
		0	0	0	0	0	0	0	0	0	0	0	0	0	0	0	0	0	0	0	0	0	0	0	0	0	0	0	0	0	0	0	0	0	0	0	0	0	0	0	0	0	0	0	0	0	0	0	0
		0	0	0	0	0	0	0	0	0	0	0	0	0	0	0	0	0	0	0	0	0	0	0	0	0	0	0	0	0	0	0	0	0	0	0	0	0	0	0	0	0	0	0	0	0	0	0	0
		0	0	0	0	0	0	0	0	0	0	0	0	0	0	0	0	0	0	0	0	0	0	0	0	0	0	0	0	0	0	0	0	0	0	0	0	0	0	0	0	0	0	0	0	0	0	0	0
		0	0	0	0	0	0	0	0	0	0	0	0	0	0	0	0	0	0	0	0	0	0	0	0	0	0	0	0	0	0	0	0	0	0	0	0	0	0	0	0	0	0	0	0	0	0	0	0
		0	0	0	0	0	0	0	0	0	0	0	0	0	0	0	0	0	0	0	0	0	0	0	0	0	0	0	0	0	0	0	0	0	0	0	0	0	0	0	0	0	0	0	0	0	0	0	0
		0	0	0	0	0	0	0	0	0	0	0	0	0	0	0	0	0	0	0	0	0	0	0	0	0	0	0	0	0	0	0	0	0	0	0	0	0	0	0	0	0	0	0	0	0	0	0	0
		0	0	0	0	0	0	0	0	0	0	0	0	0	0	0	0	0	0	0	0	0	0	0	0	0	0	0	0	0	0	0	0	0	0	0	0	0	0	0	0	0	0	0	0	0	0	0	0
		0	0	0	0	0	0	0	0	0	0	0	0	0	0	0	0	0	0	0	0	0	0	0	0	0	0	0	0	0	0	0	0	0	0	0	0	0	0	0	0	0	0	0	0	0	0	0	0
		0	0	0	0	0	0	0	0	0	0	0	0	0	0	0	0	0	0	0	0	0	0	0	0	0	0	0	0	0	0	0	0	0	0	0	0	0	0	0	0	0	0	0	0	0	0	0	0
		0	0	0	0	0	0	0	0	0	0	0	0	0	0	0	0	0	0	0	0	0	0	0	0	0	0	0	0	0	0	0	0	0	0	0	0	0	0	0	0	0	0	0	0	0	0	0	0
		0	0	0	0	0	0	0	0	0	0	0	0	0	0	0	0	0	0	0	0	0	0	0	0	0	0	0	0	0	0	0	0	0	0	0	0	0	0	0	0	0	0	0	0	0	0	0	0
		0	0	0	0	0	0	0	0	0	0	0	0	0	0	0	0	0	0	0	0	0	0	0	0	0	0	0	0	0	0	0	0	0	0	0	0	0	0	0	0	0	0	0	0	0	0	0	0
		0	0	0	0	0	0	0	0	0	0	0	0	0	0	0	0	0	0	0	0	0	0	0	0	0	0	0	0	0	0	0	0	0	0	0	0	0	0	0	0	0	0	0	0	0	0	0	0
		0	0	0	0	0	0	0	0	0	0	0	0	0	0	0	0	0	0	0	0	0	0	0	0	0	0	0	0	0	0	0	0	0	0	0	0	0	0	0	0	0	0	0	0	0	0	0	0
		0	0	0	0	0	0	0	0	0	0	0	0	0	0	0	0	0	0	0	0	0	0	0	0	0	0	0	0	0	0	0	0	0	0	0	0	0	0	0	0	0	0	0	0	0	0	0.310227	0.340122
		0	0	0	0	0	0	0	0	0	0	0	0	0	0	0	0	0	0	0	0	0	0	0	0	0	0	0	0	0	0	0	0	0	0	0	0	0	0	0	0	0	0	0	0	0	0.24717	0.264646	0.305102
		0	0	0	0	0	0	0	0	0	0	0	0	0	0	0	0	0	0	0	0	0	0	0	0	0	0	0	0	0	0	0	0	0	0	0	0	0	0	0	0	0	0	0	0	0.274457	0.301844	0.329429	0.265492
		0	0	0	0	0	0	0	0	0	0	0	0	0	0	0	0	0	0	0	0	0	0	0	0	0	0	0	0	0	0	0	0	0	0	0	0	0	0	0	0	0	0	0	0.269729	0.260592	0.122446	0.160788	0.315018
		0	0	0	0	0	0	0	0	0	0	0	0	0	0	0	0	0	0	0	0	0	0	0	0	0	0	0	0	0	0	0	0	0	0	0	0	0	0	0	0	0	0	0.218	0.267451	0.194861	0.226208	0.239732	0.228909
		0	0	0	0	0	0	0	0	0	0	0	0	0	0	0	0	0	0	0	0	0	0	0	0	0	0	0	0	0	0	0	0	0	0	0	0	0	0	0	0	0	0.33703	0.237337	0.25312	0.281492	0.242348	0.241292	0.21345
		0	0	0	0	0	0	0	0	0	0	0	0	0	0	0	0	0	0	0	0	0	0	0	0	0	0	0	0	0	0	0	0	0	0	0	0	0	0	0	0	0.277833	0.307852	0.316276	0.245712	0.21093	0.218406	0.203518	0.118222
		0	0	0	0	0	0	0	0	0	0	0	0	0	0	0	0	0	0	0	0	0	0	0	0	0	0	0	0	0	0	0	0	0	0	0	0	0	0	0	0	0.298964	0.227693	0.194143	0.175968	0.24577	0.23711	0.15202	0.191085
		0	0	0	0	0	0	0	0	0	0	0	0	0	0	0	0	0	0	0	0	0	0	0	0	0	0	0	0	0	0	0	0	0	0	0	0	0	0	0	0.266392	0.236029	0.204016	0.217761	0.180461	0.239084	0.208502	0.247827	0.247495
		0	0	0	0	0	0	0	0	0	0	0	0	0	0	0	0	0	0	0	0	0	0	0	0	0	0	0	0	0	0	0	0	0	0	0	0	0	0	0	0.244548	0.250896	0.156703	0.142819	0.245294	0.201157	0.187232	0.187602	0.174572
		0	0	0	0	0	0	0	0	0	0	0	0	0	0	0	0	0	0	0	0	0	0	0	0	0	0	0	0	0	0	0	0	0	0	0	0	0	0	0.323088	0.207529	0.133776	0.240343	0.290468	0.171012	0.150878	0.157779	0.141924	0.154429
		0	0	0	0	0	0	0	0	0	0	0	0	0	0	0	0	0	0	0	0	0	0	0	0	0	0	0	0	0	0	0	0	0	0	0	0	0	0	0.193836	0.283125	0.15275	0.126856	0.23495	0.24201	0.148646	0.174003	0.130183	0.168743
		0	0	0	0	0	0	0	0	0	0	0	0	0	0	0	0	0	0	0	0	0	0	0	0	0	0	0	0	0	0	0	0	0	0	0	0	0	0	0.359851	0.283799	0.205286	0.200626	0.203451	0.163391	0.175056	0.118409	0.181817	0.124128
		0	0	0	0	0	0	0	0	0	0	0	0	0	0	0	0	0	0	0	0	0	0	0	0	0	0	0	0	0	0	0	0	0	0	0	0	0	0.415109	0.288982	0.255326	0.251424	0.156667	0.1917	0.130852	0.210306	0.186397	0.0866025	0.165571
		0	0	0	0	0	0	0	0	0	0	0	0	0	0	0	0	0	0	0	0	0	0	0	0	0	0	0	0	0	0	0	0	0	0	0	0	0	0.194213	0.237312	0.221059	0.239823	0.166043	0.211245	0.156811	0.191778	0.25092	0.134096	0.0613883
		0	0	0	0	0	0	0	0	0	0	0	0	0	0	0	0	0	0	0	0	0	0	0	0	0	0	0	0	0	0	0	0	0	0	0	0	0	0.250071	0.20786	0.231566	0.273706	0.173579	0.256689	0.196427	0.191442	0.2302	0.140269	0.195039
		0	0	0	0	0	0	0	0	0	0	0	0	0	0	0	0	0	0	0	0	0	0	0	0	0	0	0	0	0	0	0	0	0	0	0	0	0	0.175634	0.216854	0.210707	0.132515	0.117766	0.186947	0.160607	0.186821	0.149826	0.195665	0.187143
		0	0	0	0	0	0	0	0	0	0	0	0	0	0	0	0	0	0	0	0	0	0	0	0	0	0	0	0	0	0	0	0	0	0	0	0	0	0.266052	0.315562	0.242467	0.241927	0.252676	0.15141	0.144848	0.238143	0.206291	0.187372	0.159737
		0	0	0	0	0	0	0	0	0	0	0	0	0	0	0	0	0	0	0	0	0	0	0	0	0	0	0	0	0	0	0	0	0	0	0	0	0	0.302011	0.298292	0.260684	0.372216	0.245682	0.191232	0.180834	0.219218	0.211722	0.1259	0.194801
		0	0	0	0	0	0	0	0	0	0	0	0	0	0	0	0	0	0	0	0	0	0	0	0	0	0	0	0	0	0	0	0	0	0	0	0	0	0.27846	0.28615	0.323996	0.22188	0.160021	0.159585	0.13182	0.148374	0.162856	0.135714	0.113678
		0	0	0	0	0	0	0	0	0	0	0	0	0	0	0	0	0	0	0	0	0	0	0	0	0	0	0	0	0	0	0	0	0	0	0	0	0	0.287173	0.277209	0.197256	0.249685	0.258715	0.133712	0.162511	0.12958	0.124582	0.258716	0.161773
		0	0	0	0	0	0	0	0	0	0	0	0	0	0	0	0	0	0	0	0	0	0	0	0	0	0	0	0	0	0	0	0	0	0	0	0	0	0.240393	0.258108	0.26739	0.189462	0.189644	0.220767	0.129979	0.0952851	0.100125	0.121171	0.16299
		0	0	0	0	0	0	0	0	0	0	0	0	0	0	0	0	0	0	0	0	0	0	0	0	0	0	0	0	0	0	0	0	0	0	0	0	0	0.272407	0.113008	0.206896	0.202035	0.266947	0.0780554	0.143099	0.149273	0.112874	0.137882	0.0959858
		0	0	0	0	0	0	0	0	0	0	0	0	0	0	0	0	0	0	0	0	0	0	0	0	0	0	0	0	0	0	0	0	0	0	0	0	0	0.378823	0.218532	0.228459	0.132018	0.233482	0.237452	0.168931	0.122526	0.223244	0.237749	0.174959
		0	0	0	0	0	0	0	0	0	0	0	0	0	0	0	0	0	0	0	0	0	0	0	0	0	0	0	0	0	0	0	0	0	0	0	0	0	0.223201	0.246981	0.177332	0.309695	0.192199	0.153237	0.0910033	0.167109	0.168304	0.200734	0.203138
		0	0	0	0	0	0	0	0	0	0	0	0	0	0	0	0	0	0	0	0	0	0	0	0	0	0	0	0	0	0	0	0	0	0	0	0	0	0.362558	0.236051	0.251868	0.300292	0.222519	0.172526	0.100844	0.190359	0.238234	0.145732	0.200715
		0	0	0	0	0	0	0	0	0	0	0	0	0	0	0	0	0	0	0	0	0	0	0	0	0	0	0	0	0	0	0	0	0	0	0	0	0	0.360972	0.277577	0.217846	0.223042	0.20585	0.200388	0.120652	0.083219	0.133232	0.0629473	0.108245
		0	0	0	0	0	0	0	0	0	0	0	0	0	0	0	0	0	0	0	0	0	0	0	0	0	0	0	0	0	0	0	0	0	0	0	0	0	0.178689	0.21131	0.280194	0.191704	0.116728	0.192291	0.0944531	0.109201	0.154152	0.0484497	0.101533
		0	0	0	0	0	0	0	0	0	0	0	0	0	0	0	0	0	0	0	0	0	0	0	0	0	0	0	0	0	0	0	0	0	0	0	0	0	0.298549	0.300494	0.217095	0.217298	0.180459	0.181842	0.26214	0.12325	0.120411	0.0500093	0.108621
		0	0	0	0	0	0	0	0	0	0	0	0	0	0	0	0	0	0	0	0	0	0	0	0	0	0	0	0	0	0	0	0	0	0	0	0	0	0.286338	0.299204	0.211286	0.228453	0.237617	0.199718	0.312004	0.17351	0.0460138	0.0992217	0.0664511
		0	0	0	0	0	0	0	0	0	0	0	0	0	0	0	0	0	0	0	0	0	0	0	0	0	0	0	0	0	0	0	0	0	0	0	0	0	0.385371	0.222708	0.244288	0.182206	0.191121	0.13894	0.187259	0.0964954	0.0366129	0.145028	0.125914
		0	0	0	0	0	0	0	0	0	0	0	0	0	0	0	0	0	0	0	0	0	0	0	0	0	0	0	0	0	0	0	0	0	0	0	0	0	0	0.240241	0.205906	0.27071	0.175799	0.112136	0.147013	0.222573	0.145274	0.151519	0.207786
		0	0	0	0	0	0	0	0	0	0	0	0	0	0	0	0	0	0	0	0	0	0	0	0	0	0	0	0	0	0	0	0	0	0	0	0	0	0	0.277358	0.282093	0.163265	0.201934	0.125007	0.0990915	0.155268	0.149218	0.174	0.0826188
		0	0	0	0	0	0	0	0	0	0	0	0	0	0	0	0	0	0	0	0	0	0	0	0	0	0	0	0	0	0	0	0	0	0	0	0	0	0	0	0.394522	0.347977	0.219829	0.176398	0.135484	0.0864066	0.0897673	0.0793872	0.135001
		0	0	0	0	0	0	0	0	0	0	0	0	0	0	0	0	0	0	0	0	0	0	0	0	0	0	0	0	0	0	0	0	0	0	0	0	0	0	0	0.354793	0.220798	0.185798	0.176838	0.176428	0.138162	0.195081	0.258855	0.260746
		0	0	0	0	0	0	0	0	0	0	0	0	0	0	0	0	0	0	0	0	0	0	0	0	0	0	0	0	0	0	0	0	0	0	0	0	0	0	0	0	0.275945	0.237072	0.218263	0.238065	0.213296	0.163038	0.193065	0.135783
		0	0	0	0	0	0	0	0	0	0	0	0	0	0	0	0	0	0	0	0	0	0	0	0	0	0	0	0	0	0	0	0	0	0	0	0	0	0	0	0	0	0.3072	0.414482	0.256429	0.25428	0.263422	0.17674	0.216661
		0	0	0	0	0	0	0	0	0	0	0	0	0	0	0	0	0	0	0	0	0	0	0	0	0	0	0	0	0	0	0	0	0	0	0	0	0	0	0	0	0	0	0.321382	0.346808	0.252266	0.246767	0.176222	0.202881
		0	0	0	0	0	0	0	0	0	0	0	0	0	0	0	0	0	0	0	0	0	0	0	0	0	0	0	0	0	0	0	0	0	0	0	0	0	0	0	0	0	0	0.273919	0.268917	0.259408	0.186276	0.260035	0.152169
		0	0	0	0	0	0	0	0	0	0	0	0	0	0	0	0	0	0	0	0	0	0	0	0	0	0	0	0	0	0	0	0	0	0	0	0	0	0	0	0	0	0	0	0.328205	0.278556	0.309382	0.309089	0.14729
		0	0	0	0	0	0	0	0	0	0	0	0	0	0	0	0	0	0	0	0	0	0	0	0	0	0	0	0	0	0	0	0	0	0	0	0	0	0	0	0	0	0	0	0	0.330821	0.425089	0.270205	0.225163
		0	0	0	0	0	0	0	0	0	0	0	0	0	0	0	0	0	0	0	0	0	0	0	0	0	0	0	0	0	0	0	0	0	0	0	0	0	0	0	0	0	0	0	0	0	0.336333	0.248242	0.209435
		0	0	0	0	0	0	0	0	0	0	0	0	0	0	0	0	0	0	0	0	0	0	0	0	0	0	0	0	0	0	0	0	0	0	0	0	0	0	0	0	0	0	0	0	0	0	0.25724	0.308936
		0	0	0	0	0	0	0	0	0	0	0	0	0	0	0	0	0	0	0	0	0	0	0	0	0	0	0	0	0	0	0	0	0	0	0	0	0	0	0	0	0	0	0	0	0	0	0	0.379516
		0	0	0	0	0	0	0	0	0	0	0	0	0	0	0	0	0	0	0	0	0	0	0	0	0	0	0	0	0	0	0	0	0	0	0	0	0	0	0	0	0	0	0	0	0	0	0	0
		0	0	0	0	0	0	0	0	0	0	0	0	0	0	0	0	0	0	0	0	0	0	0	0	0	0	0	0	0	0	0	0	0	0	0	0	0	0	0	0	0	0	0	0	0	0	0	0
		0	0	0	0	0	0	0	0	0	0	0	0	0	0	0	0	0	0	0	0	0	0	0	0	0	0	0	0	0	0	0	0	0	0	0	0	0	0	0	0	0	0	0	0	0	0	0	0
		0	0	0	0	0	0	0	0	0	0	0	0	0	0	0	0	0	0	0	0	0	0	0	0	0	0	0	0	0	0	0	0	0	0	0	0	0	0	0	0	0	0	0	0	0	0	0	0
		0	0	0	0	0	0	0	0	0	0	0	0	0	0	0	0	0	0	0	0	0	0	0	0	0	0	0	0	0	0	0	0	0	0	0	0	0	0	0	0	0	0	0	0	0	0	0	0
		0	0	0	0	0	0	0	0	0	0	0	0	0	0	0	0	0	0	0	0	0	0	0	0	0	0	0	0	0	0	0	0	0	0	0	0	0	0	0	0	0	0	0	0	0	0	0	0
		0	0	0	0	0	0	0	0	0	0	0	0	0	0	0	0	0	0	0	0	0	0	0	0	0	0	0	0	0	0	0	0	0	0	0	0	0	0	0	0	0	0	0	0	0	0	0	0
		0	0	0	0	0	0	0	0	0	0	0	0	0	0	0	0	0	0	0	0	0	0	0	0	0	0	0	0	0	0	0	0	0	0	0	0	0	0	0	0	0	0	0	0	0	0	0	0
		0	0	0	0	0	0	0	0	0	0	0	0	0	0	0	0	0	0	0	0	0	0	0	0	0	0	0	0	0	0	0	0	0	0	0	0	0	0	0	0	0	0	0	0	0	0	0	0
		0	0	0	0	0	0	0	0	0	0	0	0	0	0	0	0	0	0	0	0	0	0	0	0	0	0	0	0	0	0	0	0	0	0	0	0	0	0	0	0	0	0	0	0	0	0	0	0
		0	0	0	0	0	0	0	0	0	0	0	0	0	0	0	0	0	0	0	0	0	0	0	0	0	0	0	0	0	0	0	0	0	0	0	0	0	0	0	0	0	0	0	0	0	0	0	0
		0	0	0	0	0	0	0	0	0	0	0	0	0	0	0	0	0	0	0	0	0	0	0	0	0	0	0	0	0	0	0	0	0	0	0	0	0	0	0	0	0	0	0	0	0	0	0	0
		0	0	0	0	0	0	0	0	0	0	0	0	0	0	0	0	0	0	0	0	0	0	0	0	0	0	0	0	0	0	0	0	0	0	0	0	0	0	0	0	0	0	0	0	0	0	0	0
		0	0	0	0	0	0	0	0	0	0	0	0	0	0	0	0	0	0	0	0	0	0	0	0	0	0	0	0	0	0	0	0	0	0	0	0	0	0	0	0	0	0	0	0	0	0	0	0
		0	0	0	0	0	0	0	0	0	0	0	0	0	0	0	0	0	0	0	0	0	0	0	0	0	0	0	0	0	0	0	0	0	0	0	0	0	0	0	0	0	0	0	0	0	0	0	0
		0	0	0	0	0	0	0	0	0	0	0	0	0	0	0	0	0	0	0	0	0	0	0	0	0	0	0	0	0	0	0	0	0	0	0	0	0	0	0	0	0	0	0	0	0	0	0	0
		0	0	0	0	0	0	0	0	0	0	0	0	0	0	0	0	0	0	0	0	0	0	0	0	0	0	0	0	0	0	0	0	0	0	0	0	0	0	0	0	0	0	0	0	0	0	0	0
		0	0	0	0	0	0	0	0	0	0	0	0	0	0	0	0	0	0	0	0	0	0	0	0	0	0	0	0	0	0	0	0	0	0	0	0	0	0	0	0	0	0	0	0	0	0	0	0
		0	0	0	0	0	0	0	0	0	0	0	0	0	0	0	0	0	0	0	0	0	0	0	0	0	0	0	0	0	0	0	0	0	0	0	0	0	0	0	0	0	0	0	0	0	0	0	0
		0	0	0	0	0	0	0	0	0	0	0	0	0	0	0	0	0	0	0	0	0	0	0	0	0	0	0	0	0	0	0	0	0	0	0	0	0	0	0	0	0	0	0	0	0	0	0	0
		0	0	0	0	0	0	0	0	0	0	0	0	0	0	0	0	0	0	0	0	0	0	0	0	0	0	0	0	0	0	0	0	0	0	0	0	0	0	0	0	0	0	0	0	0	0	0	0
		0	0	0	0	0	0	0	0	0	0	0	0	0	0	0	0	0	0	0	0	0	0	0	0	0	0	0	0	0	0	0	0	0	0	0	0	0	0	0	0	0	0	0	0	0	0	0	0
		0	0	0	0	0	0	0	0	0	0	0	0	0	0	0	0	0	0	0	0	0	0	0	0	0	0	0	0	0	0	0	0	0	0	0	0	0	0	0	0	0	0	0	0	0	0	0	0
		0	0	0	0	0	0	0	0	0	0	0	0	0	0	0	0	0	0	0	0	0	0	0	0	0	0	0	0	0	0	0	0	0	0	0	0	0	0	0	0	0	0	0	0	0	0	0	0
		0	0	0	0	0	0	0	0	0	0	0	0	0	0	0	0	0	0	0	0	0	0	0	0	0	0	0	0	0	0	0	0	0	0	0	0	0	0	0	0	0	0	0	0	0	0	0	0
		0	0	0	0	0	0	0	0	0	0	0	0	0	0	0	0	0	0	0	0	0	0	0	0	0	0	0	0	0	0	0	0	0	0	0	0	0	0	0	0	0	0	0	0	0	0	0	0
		0	0	0	0	0	0	0	0	0	0	0	0	0	0	0	0	0	0	0	0	0	0	0	0	0	0	0	0	0	0	0	0	0	0	0	0	0	0	0	0	0	0	0	0	0	0	0	0
		0	0	0	0	0	0	0	0	0	0	0	0	0	0	0	0	0	0	0	0	0	0	0	0	0	0	0	0	0	0	0	0	0	0	0	0	0	0	0	0	0	0	0	0	0	0	0	0
		0	0	0	0	0	0	0	0	0	0	0	0	0	0	0	0	0	0	0	0	0	0	0	0	0	0	0	0	0	0	0	0	0	0	0	0	0	0	0	0	0	0	0	0	0	0	0	0
		0	0	0	0	0	0	0	0	0	0	0	0	0	0	0	0	0	0	0	0	0	0	0	0	0	0	0	0	0	0	0	0	0	0	0	0	0	0	0	0	0	0	0	0	0	0	0	0
		0	0	0	0	0	0	0	0	0	0	0	0	0	0	0	0	0	0	0	0	0	0	0	0	0	0	0	0	0	0	0	0	0	0	0	0	0	0	0	0	0	0	0	0	0	0	0	0
		0	0	0	0	0	0	0	0	0	0	0	0	0	0	0	0	0	0	0	0	0	0	0	0	0	0	0	0	0	0	0	0	0	0	0	0	0	0	0	0	0	0	0	0	0	0	0	0
		0	0	0	0	0	0	0	0	0	0	0	0	0	0	0	0	0	0	0	0	0	0	0	0	0	0	0	0	0	0	0	0	0	0	0	0	0	0	0	0	0	0	0	0	0	0	0	0
		0	0	0	0	0	0	0	0	0	0	0	0	0	0	0	0	0	0	0	0	0	0	0	0	0	0	0	0	0	0	0	0	0	0	0	0	0	0	0	0	0	0	0	0	0	0	0	0
		0	0	0	0	0	0	0	0	0	0	0	0	0	0	0	0	0	0	0	0	0	0	0	0	0	0	0	0	0	0	0	0	0	0	0	0	0	0	0	0	0	0	0	0	0	0	0	0
		0	0	0	0	0	0	0	0	0	0	0	0	0	0	0	0	0	0	0	0	0	0	0	0	0	0	0	0	0	0	0	0	0	0	0	0	0	0	0	0	0	0	0	0	0	0	0	0
		0	0	0	0	0	0	0	0	0	0	0	0	0	0	0	0	0	0	0	0	0	0	0	0	0	0	0	0	0	0	0	0	0	0	0	0	0	0	0	0	0	0	0	0	0	0	0	0
		0	0	0	0	0	0	0	0	0	0	0	0	0	0	0	0	0	0	0	0	0	0	0	0	0	0	0	0	0	0	0	0	0	0	0	0	0	0	0	0	0	0	0	0	0	0	0	0
		0	0	0	0	0	0	0	0	0	0	0	0	0	0	0	0	0	0	0	0	0	0	0	0	0	0	0	0	0	0	0	0	0	0	0	0	0	0	0	0	0	0	0	0	0	0	0	0
		0	0	0	0	0	0	0	0	0	0	0	0	0	0	0	0	0	0	0	0	0	0	0	0	0	0	0	0	0	0	0	0	0	0	0	0	0	0	0	0	0	0	0	0	0	0	0	0
		0	0	0	0	0	0	0	0	0	0	0	0	0	0	0	0	0	0	0	0	0	0	0	0	0	0	0	0	0	0	0	0	0	0	0	0	0	0	0	0	0	0	0	0	0	0	0	0
		0	0	0	0	0	0	0	0	0	0	0	0	0	0	0	0	0	0	0	0	0	0	0	0	0	0	0	0	0	0	0	0	0	0	0	0	0	0	0	0	0	0	0	0	0	0	0	0
		0	0	0	0	0	0	0	0	0	0	0	0	0	0	0	0	0	0	0	0	0	0	0	0	0	0	0	0	0	0	0	0	0	0	0	0	0	0	0	0	0	0	0	0	0	0	0	0
		0	0	0	0	0	0	0	0	0	0	0	0	0	0	0	0	0	0	0	0	0	0	0	0	0	0	0	0	0	0	0	0	0	0	0	0	0	0	0	0	0	0	0	0	0	0	0	0
		0	0	0	0	0	0	0	0	0	0	0	0	0	0	0	0	0	0	0	0	0	0	0	0	0	0	0	0	0	0	0	0	0	0	0	0	0	0	0	0	0	0	0	0	0	0	0	0
		0	0	0	0	0	0	0	0	0	0	0	0	0	0	0	0	0	0	0	0	0	0	0	0	0	0	0	0	0	0	0	0	0	0	0	0	0	0	0	0	0	0	0	0	0	0	0	0
		0	0	0	0	0	0	0	0	0	0	0	0	0	0	0	0	0	0	0	0	0	0	0	0	0	0	0	0	0	0	0	0	0	0	0	0	0	0	0	0	0	0	0	0	0	0	0	0
		0	0	0	0	0	0	0	0	0	0	0	0	0	0	0	0	0	0	0	0	0	0	0	0	0	0	0	0	0	0	0	0	0	0	0	0	0	0	0	0	0	0	0	0	0	0	0	0
		0	0	0	0	0	0	0	0	0	0	0	0	0	0	0	0	0	0	0	0	0	0	0	0	0	0	0	0	0	0	0	0	0	0	0	0	0	0	0	0	0	0	0	0	0	0	0	0
		0	0	0	0	0	0	0	0	0	0	0	0	0	0	0	0	0	0	0	0	0	0	0	0	0	0	0	0	0	0	0	0	0	0	0	0	0	0	0	0	0	0	0	0	0	0	0	0
		0	0	0	0	0	0	0	0	0	0	0	0	0	0	0	0	0	0	0	0	0	0	0	0	0	0	0	0	0	0	0	0	0	0	0	0	0	0	0	0	0	0	0	0	0	0	0	0
		0	0	0	0	0	0	0	0	0	0	0	0	0	0	0	0	0	0	0	0	0	0	0	0	0	0	0	0	0	0	0	0	0	0	0	0	0	0	0	0	0	0	0	0	0	0	0	0
		0	0	0	0	0	0	0	0	0	0	0	0	0	0	0	0	0	0	0	0	0	0	0	0	0	0	0	0	0	0	0	0	0	0	0	0	0	0	0	0	0	0	0	0	0	0	0	0
		0	0	0	0	0	0	0	0	0	0	0	0	0	0	0	0	0	0	0	0	0	0	0	0	0	0	0	0	0	0	0	0	0	0	0	0	0	0	0	0	0	0	0	0	0	0	0	0
		0	0	0	0	0	0	0	0	0	0	0	0	0	0	0	0	0	0	0	0	0	0	0	0	0	0	0	0	0	0	0	0	0	0	0	0	0	0	0	0	0	0	0	0	0	0	0	0
		0	0	0	0	0	0	0	0	0	0	0	0	0	0	0	0	0	0	0	0	0	0	0	0	0	0	0	0	0	0	0	0	0	0	0	0	0	0	0	0	0	0	0	0	0	0	0	0
		0	0	0	0	0	0	0	0	0	0	0	0	0	0	0	0	0	0	0	0	0	0	0	0	0	0	0	0	0	0	0	0	0	0	0	0	0	0	0	0	0	0	0	0	0	0	0	0
		0	0	0	0	0	0	0	0	0	0	0	0	0	0	0	0	0	0	0	0	0	0	0	0	0	0	0	0	0	0	0	0	0	0	0	0	0	0	0	0	0	0	0	0	0	0	0	0
		0	0	0	0	0	0	0	0	0	0	0	0	0	0	0	0	0	0	0	0	0	0	0	0	0	0	0	0	0	0	0	0	0	0	0	0	0	0	0	0	0	0	0	0	0	0	0	0
		0	0	0	0	0	0	0	0	0	0	0	0	0	0	0	0	0	0	0	0	0	0	0	0	0	0	0	0	0	0	0	0	0	0	0	0	0	0	0	0	0	0	0	0	0	0	0	0
		0	0	0	0	0	0	0	0	0	0	0	0	0	0	0	0	0	0	0	0	0	0	0	0	0	0	0	0	0	0	0	0	0	0	0	0	0	0	0	0	0	0	0	0	0	0	0	0
		0	0	0	0	0	0	0	0	0	0	0	0	0	0	0	0	0	0	0	0	0	0	0	0	0	0	0	0	0	0	0	0	0	0	0	0	0	0	0	0	0	0	0	0	0	0	0	0
	L. monocytogenes
	baseline	0	0	0	0	0	0	0	0	0	0	0	0	0	0	0	0	0	0	0	0	0	0	0	0	0	0	0	0	0	0	0	0	0	0	0	0	0	0	0	0	0	0	0	0	0	0	0	0
		0	0	0	0	0	0	0	0	0	0	0	0	0	0	0	0	0	0	0	0	0	0	0	0	0	0	0	0	0	0	0	0	0	0	0	0	0	0	0	0	0	0	0	0	0	0	0	0
		0	0	0	0	0	0	0	0	0	0	0	0	0	0	0	0	0	0	0	0	0	0	0	0	0	0	0	0	0	0	0	0	0	0	0	0	0	0	0	0	0	0	0	0	0	0	0	0
		0	0	0	0	0	0	0	0	0	0	0	0	0	0	0	0	0	0	0	0	0	0	0	0	0	0	0	0	0	0	0	0	0	0	0	0	0	0	0	0	0	0	0	0	0	0	0	0
		0	0	0	0	0	0	0	0	0	0	0	0	0	0	0	0	0	0	0	0	0	0	0	0	0	0	0	0	0	0	0	0	0	0	0	0	0	0	0	0	0	0	0	0	0	0	0	0
		0	0	0	0	0	0	0	0	0	0	0	0	0	0	0	0	0	0	0	0	0	0	0	0	0	0	0	0	0	0	0	0	0	0	0	0	0	0	0	0	0	0	0	0	0	0	0	0
		0	0	0	0	0	0	0	0	0	0	0	0	0	0	0	0	0	0	0	0	0	0	0	0	0	0	0	0	0	0	0	0	0	0	0	0	0	0	0	0	0	0	0	0	0	0	0	0
		0	0	0	0	0	0	0	0	0	0	0	0	0	0	0	0	0	0	0	0	0	0	0	0	0	0	0	0	0	0	0	0	0	0	0	0	0	0	0	0	0	0	0	0	0	0	0	0
		0	0	0	0	0	0	0	0	0	0	0	0	0	0	0	0	0	0	0	0	0	0	0	0	0	0	0	0	0	0	0	0	0	0	0	0	0	0	0	0	0	0	0	0	0	0	0	0
		0	0	0	0	0	0	0	0	0	0	0	0	0	0	0	0	0	0	0	0	0	0	0	0	0	0	0	0	0	0	0	0	0	0	0	0	0	0	0	0	0	0	0	0	0	0	0	0
		0	0	0	0	0	0	0	0	0	0	0	0	0	0	0	0	0	0	0	0	0	0	0	0	0	0	0	0	0	0	0	0	0	0	0	0	0	0	0	0	0	0	0	0	0	0	0	0
		0	0	0	0	0	0	0	0	0	0	0	0	0	0	0	0	0	0	0	0	0	0	0	0	0	0	0	0	0	0	0	0	0	0	0	0	0	0	0	0	0	0	0	0	0	0	0	0
		0	0	0	0	0	0	0	0	0	0	0	0	0	0	0	0	0	0	0	0	0	0	0	0	0	0	0	0	0	0	0	0	0	0	0	0	0	0	0	0	0	0	0	0	0	0	0	0
		0	0	0	0	0	0	0	0	0	0	0	0	0	0	0	0	0	0	0	0	0	0	0	0	0	0	0	0	0	0	0	0	0	0	0	0	0	0	0	0	0	0	0	0	0	0	0	0
		0	0	0	0	0	0	0	0	0	0	0	0	0	0	0	0	0	0	0	0	0	0	0	0	0	0	0	0	0	0	0	0	0	0	0	0	0	0	0	0	0	0	0	0	0	0	0	0
		0	0	0	0	0	0	0	0	0	0	0	0	0	0	0	0	0	0	0	0	0	0	0	0	0	0	0	0	0	0	0	0	0	0	0	0	0	0	0	0	0	0	0	0	0	0	0	0
		0	0	0	0	0	0	0	0	0	0	0	0	0	0	0	0	0	0	0	0	0	0	0	0	0	0	0	0	0	0	0	0	0	0	0	0	0	0	0	0	0	0	0	0	0	0	0	0
		0	0	0	0	0	0	0	0	0	0	0	0	0	0	0	0	0	0	0	0	0	0	0	0	0	0	0	0	0	0	0	0	0	0	0	0	0	0	0	0	0	0	0	0	0	0	0	0
		0	0	0	0	0	0	0	0	0	0	0	0	0	0	0	0	0	0	0	0	0	0	0	0	0	0	0	0	0	0	0	0	0	0	0	0	0	0	0	0	0	0	0	0	0	0	0	0
		0	0	0	0	0	0	0	0	0	0	0	0	0	0	0	0	0	0	0	0	0	0	0	0	0	0	0	0	0	0	0	0	0	0	0	0	0	0	0	0	0	0	0	0	0	0	0	0
		0	0	0	0	0	0	0	0	0	0	0	0	0	0	0	0	0	0	0	0	0	0	0	0	0	0	0	0	0	0	0	0	0	0	0	0	0	0	0	0	0	0	0	0	0	0	0	0
		0	0	0	0	0	0	0	0	0	0	0	0	0	0	0	0	0	0	0	0	0	0	0	0	0	0	0	0	0	0	0	0	0	0	0	0	0	0	0	0	0	0	0	0	0	0	0	0
		0	0	0	0	0	0	0	0	0	0	0	0	0	0	0	0	0	0	0	0	0	0	0	0	0	0	0	0	0	0	0	0	0	0	0	0	0	0	0	0	0	0	0	0	0	0	0	0
		0	0	0	0	0	0	0	0	0	0	0	0	0	0	0	0	0	0	0	0	0	0	0	0	0	0	0	0	0	0	0	0	0	0	0	0	0	0	0	0	0	0	0	0	0	0	0	0
		0	0	0	0	0	0	0	0	0	0	0	0	0	0	0	0	0	0	0	0	0	0	0	0	0	0	0	0	0	0	0	0	0	0	0	0	0	0	0	0	0	0	0	0	0	0	0	0
		0	0	0	0	0	0	0	0	0	0	0	0	0	0	0	0	0	0	0	0	0	0	0	0	0	0	0	0	0	0	0	0	0	0	0	0	0	0	0	0	0	0	0	0	0	0	0	0
		0	0	0	0	0	0	0	0	0	0	0	0	0	0	0	0	0	0	0	0	0	0	0	0	0	0	0	0	0	0	0	0	0	0	0	0	0	0	0	0	0	0	0	0	0	0	0	0.293189
		0	0	0	0	0	0	0	0	0	0	0	0	0	0	0	0	0	0	0	0	0	0	0	0	0	0	0	0	0	0	0	0	0	0	0	0	0	0	0	0	0	0	0	0	0	0	0.362372	0.332257
		0	0	0	0	0	0	0	0	0	0	0	0	0	0	0	0	0	0	0	0	0	0	0	0	0	0	0	0	0	0	0	0	0	0	0	0	0	0	0	0	0	0	0	0	0	0.371266	0.282046	0.205555
		0	0	0	0	0	0	0	0	0	0	0	0	0	0	0	0	0	0	0	0	0	0	0	0	0	0	0	0	0	0	0	0	0	0	0	0	0	0	0	0	0	0	0	0	0.464712	0.34885	0.320015	0.259989
		0	0	0	0	0	0	0	0	0	0	0	0	0	0	0	0	0	0	0	0	0	0	0	0	0	0	0	0	0	0	0	0	0	0	0	0	0	0	0	0	0	0	0	0.457411	0.451488	0.364862	0.330959	0.265975
		0	0	0	0	0	0	0	0	0	0	0	0	0	0	0	0	0	0	0	0	0	0	0	0	0	0	0	0	0	0	0	0	0	0	0	0	0	0	0	0	0	0	0.423121	0.421254	0.363315	0.300566	0.225232	0.240555
		0	0	0	0	0	0	0	0	0	0	0	0	0	0	0	0	0	0	0	0	0	0	0	0	0	0	0	0	0	0	0	0	0	0	0	0	0	0	0	0	0	0	0.434244	0.329308	0.340832	0.236714	0.249919	0.180049
		0	0	0	0	0	0	0	0	0	0	0	0	0	0	0	0	0	0	0	0	0	0	0	0	0	0	0	0	0	0	0	0	0	0	0	0	0	0	0	0	0	0.445475	0.37935	0.320331	0.245595	0.23357	0.182372	0.208897
		0	0	0	0	0	0	0	0	0	0	0	0	0	0	0	0	0	0	0	0	0	0	0	0	0	0	0	0	0	0	0	0	0	0	0	0	0	0	0	0	0.491149	0.464114	0.393362	0.282574	0.194437	0.170336	0.220101	0.268302
		0	0	0	0	0	0	0	0	0	0	0	0	0	0	0	0	0	0	0	0	0	0	0	0	0	0	0	0	0	0	0	0	0	0	0	0	0	0	0	0	0.518113	0.34101	0.345856	0.274232	0.279155	0.234007	0.197076	0.127177
		0	0	0	0	0	0	0	0	0	0	0	0	0	0	0	0	0	0	0	0	0	0	0	0	0	0	0	0	0	0	0	0	0	0	0	0	0	0	0	0.461204	0.415287	0.295476	0.264404	0.208135	0.172017	0.150866	0.161446	0.123252
		0	0	0	0	0	0	0	0	0	0	0	0	0	0	0	0	0	0	0	0	0	0	0	0	0	0	0	0	0	0	0	0	0	0	0	0	0	0	0	0.541335	0.483291	0.272244	0.320765	0.295315	0.238598	0.305702	0.260362	0.177121
		0	0	0	0	0	0	0	0	0	0	0	0	0	0	0	0	0	0	0	0	0	0	0	0	0	0	0	0	0	0	0	0	0	0	0	0	0	0	0	0.420585	0.432742	0.406516	0.341281	0.243815	0.177514	0.157439	0.05029	0.0155623
		0	0	0	0	0	0	0	0	0	0	0	0	0	0	0	0	0	0	0	0	0	0	0	0	0	0	0	0	0	0	0	0	0	0	0	0	0	0	0.545784	0.498033	0.378368	0.32178	0.275211	0.297234	0.234037	0.221993	0.0944651	0.089079
		0	0	0	0	0	0	0	0	0	0	0	0	0	0	0	0	0	0	0	0	0	0	0	0	0	0	0	0	0	0	0	0	0	0	0	0	0	0	0.57536	0.47567	0.340871	0.293043	0.360591	0.278784	0.141311	0.212013	0.104438	-0.00642203
		0	0	0	0	0	0	0	0	0	0	0	0	0	0	0	0	0	0	0	0	0	0	0	0	0	0	0	0	0	0	0	0	0	0	0	0	0	0	0.524349	0.470993	0.373745	0.286876	0.32473	0.304536	0.283238	0.172111	0.190207	0.1989
		0	0	0	0	0	0	0	0	0	0	0	0	0	0	0	0	0	0	0	0	0	0	0	0	0	0	0	0	0	0	0	0	0	0	0	0	0	0	0.464961	0.493099	0.362649	0.265641	0.198583	0.135801	0.231416	0.183059	0.162025	0.205871
		0	0	0	0	0	0	0	0	0	0	0	0	0	0	0	0	0	0	0	0	0	0	0	0	0	0	0	0	0	0	0	0	0	0	0	0	0	0	0.482088	0.496665	0.343754	0.298307	0.316051	0.267125	0.248316	0.150639	0.127123	0.137852
		0	0	0	0	0	0	0	0	0	0	0	0	0	0	0	0	0	0	0	0	0	0	0	0	0	0	0	0	0	0	0	0	0	0	0	0	0	0	0.460317	0.422829	0.306835	0.320466	0.216076	0.194622	0.171049	0.241497	0.0490087	0.0816369
		0	0	0	0	0	0	0	0	0	0	0	0	0	0	0	0	0	0	0	0	0	0	0	0	0	0	0	0	0	0	0	0	0	0	0	0	0	0	0.416049	0.363643	0.160405	0.307765	0.299752	0.239794	0.172408	0.109117	0.0611681	0.0122656
		0	0	0	0	0	0	0	0	0	0	0	0	0	0	0	0	0	0	0	0	0	0	0	0	0	0	0	0	0	0	0	0	0	0	0	0	0	0	0.502085	0.481683	0.35124	0.339663	0.292946	0.161043	0.168058	0.0627402	0.0776422	0.159777
		0	0	0	0	0	0	0	0	0	0	0	0	0	0	0	0	0	0	0	0	0	0	0	0	0	0	0	0	0	0	0	0	0	0	0	0	0	0	0.551832	0.530189	0.45945	0.369685	0.222823	0.142677	0.187906	0.250335	0.245151	0.201336
		0	0	0	0	0	0	0	0	0	0	0	0	0	0	0	0	0	0	0	0	0	0	0	0	0	0	0	0	0	0	0	0	0	0	0	0	0	0	0.369551	0.360592	0.39354	0.266127	0.248025	0.237731	0.177826	0.248224	0.143755	0.252007
		0	0	0	0	0	0	0	0	0	0	0	0	0	0	0	0	0	0	0	0	0	0	0	0	0	0	0	0	0	0	0	0	0	0	0	0	0	0	0.450288	0.416607	0.411931	0.295905	0.254952	0.285963	0.148675	0.121128	0.135486	0.144569
		0	0	0	0	0	0	0	0	0	0	0	0	0	0	0	0	0	0	0	0	0	0	0	0	0	0	0	0	0	0	0	0	0	0	0	0	0	0	0.453329	0.329759	0.28582	0.244079	0.233177	0.184282	0.178224	0.123245	0.118596	0.131659
		0	0	0	0	0	0	0	0	0	0	0	0	0	0	0	0	0	0	0	0	0	0	0	0	0	0	0	0	0	0	0	0	0	0	0	0	0	0	0.544804	0.460726	0.389628	0.21333	0.174965	0.224024	0.219133	0.232649	0.109976	0.0939895
		0	0	0	0	0	0	0	0	0	0	0	0	0	0	0	0	0	0	0	0	0	0	0	0	0	0	0	0	0	0	0	0	0	0	0	0	0	0	0.488298	0.412166	0.365185	0.377881	0.333254	0.308646	0.188244	0.23108	0.13928	0.101326
		0	0	0	0	0	0	0	0	0	0	0	0	0	0	0	0	0	0	0	0	0	0	0	0	0	0	0	0	0	0	0	0	0	0	0	0	0	0	0	0.510492	0.394721	0.33501	0.292848	0.254453	0.164363	0.159956	0.131161	0.12775
		0	0	0	0	0	0	0	0	0	0	0	0	0	0	0	0	0	0	0	0	0	0	0	0	0	0	0	0	0	0	0	0	0	0	0	0	0	0	0	0	0.455019	0.3209	0.335041	0.28193	0.255277	0.163668	0.111122	0.12617
		0	0	0	0	0	0	0	0	0	0	0	0	0	0	0	0	0	0	0	0	0	0	0	0	0	0	0	0	0	0	0	0	0	0	0	0	0	0	0	0	0.39122	0.392611	0.266172	0.296641	0.235614	0.170562	0.259654	0.228247
		0	0	0	0	0	0	0	0	0	0	0	0	0	0	0	0	0	0	0	0	0	0	0	0	0	0	0	0	0	0	0	0	0	0	0	0	0	0	0	0	0	0.314785	0.257677	0.251388	0.272954	0.28279	0.285859	0.291761
		0	0	0	0	0	0	0	0	0	0	0	0	0	0	0	0	0	0	0	0	0	0	0	0	0	0	0	0	0	0	0	0	0	0	0	0	0	0	0	0	0	0	0.365377	0.285973	0.416782	0.374511	0.280908	0.23327
		0	0	0	0	0	0	0	0	0	0	0	0	0	0	0	0	0	0	0	0	0	0	0	0	0	0	0	0	0	0	0	0	0	0	0	0	0	0	0	0	0	0	0	0.358835	0.235731	0.372963	0.277517	0.258248
		0	0	0	0	0	0	0	0	0	0	0	0	0	0	0	0	0	0	0	0	0	0	0	0	0	0	0	0	0	0	0	0	0	0	0	0	0	0	0	0	0	0	0	0	0.347635	0.296159	0.258514	0.281779
		0	0	0	0	0	0	0	0	0	0	0	0	0	0	0	0	0	0	0	0	0	0	0	0	0	0	0	0	0	0	0	0	0	0	0	0	0	0	0	0	0	0	0	0	0	0.471456	0.312023	0.325436
		0	0	0	0	0	0	0	0	0	0	0	0	0	0	0	0	0	0	0	0	0	0	0	0	0	0	0	0	0	0	0	0	0	0	0	0	0	0	0	0	0	0	0	0	0	0	0.304903	0.31551
		0	0	0	0	0	0	0	0	0	0	0	0	0	0	0	0	0	0	0	0	0	0	0	0	0	0	0	0	0	0	0	0	0	0	0	0	0	0	0	0	0	0	0	0	0	0	0	0.230203
		0	0	0	0	0	0	0	0	0	0	0	0	0	0	0	0	0	0	0	0	0	0	0	0	0	0	0	0	0	0	0	0	0	0	0	0	0	0	0	0	0	0	0	0	0	0	0	0
		0	0	0	0	0	0	0	0	0	0	0	0	0	0	0	0	0	0	0	0	0	0	0	0	0	0	0	0	0	0	0	0	0	0	0	0	0	0	0	0	0	0	0	0	0	0	0	0
		0	0	0	0	0	0	0	0	0	0	0	0	0	0	0	0	0	0	0	0	0	0	0	0	0	0	0	0	0	0	0	0	0	0	0	0	0	0	0	0	0	0	0	0	0	0	0	0
		0	0	0	0	0	0	0	0	0	0	0	0	0	0	0	0	0	0	0	0	0	0	0	0	0	0	0	0	0	0	0	0	0	0	0	0	0	0	0	0	0	0	0	0	0	0	0	0
		0	0	0	0	0	0	0	0	0	0	0	0	0	0	0	0	0	0	0	0	0	0	0	0	0	0	0	0	0	0	0	0	0	0	0	0	0	0	0	0	0	0	0	0	0	0	0	0
		0	0	0	0	0	0	0	0	0	0	0	0	0	0	0	0	0	0	0	0	0	0	0	0	0	0	0	0	0	0	0	0	0	0	0	0	0	0	0	0	0	0	0	0	0	0	0	0
		0	0	0	0	0	0	0	0	0	0	0	0	0	0	0	0	0	0	0	0	0	0	0	0	0	0	0	0	0	0	0	0	0	0	0	0	0	0	0	0	0	0	0	0	0	0	0	0
		0	0	0	0	0	0	0	0	0	0	0	0	0	0	0	0	0	0	0	0	0	0	0	0	0	0	0	0	0	0	0	0	0	0	0	0	0	0	0	0	0	0	0	0	0	0	0	0
		0	0	0	0	0	0	0	0	0	0	0	0	0	0	0	0	0	0	0	0	0	0	0	0	0	0	0	0	0	0	0	0	0	0	0	0	0	0	0	0	0	0	0	0	0	0	0	0
		0	0	0	0	0	0	0	0	0	0	0	0	0	0	0	0	0	0	0	0	0	0	0	0	0	0	0	0	0	0	0	0	0	0	0	0	0	0	0	0	0	0	0	0	0	0	0	0
		0	0	0	0	0	0	0	0	0	0	0	0	0	0	0	0	0	0	0	0	0	0	0	0	0	0	0	0	0	0	0	0	0	0	0	0	0	0	0	0	0	0	0	0	0	0	0	0
		0	0	0	0	0	0	0	0	0	0	0	0	0	0	0	0	0	0	0	0	0	0	0	0	0	0	0	0	0	0	0	0	0	0	0	0	0	0	0	0	0	0	0	0	0	0	0	0
		0	0	0	0	0	0	0	0	0	0	0	0	0	0	0	0	0	0	0	0	0	0	0	0	0	0	0	0	0	0	0	0	0	0	0	0	0	0	0	0	0	0	0	0	0	0	0	0
		0	0	0	0	0	0	0	0	0	0	0	0	0	0	0	0	0	0	0	0	0	0	0	0	0	0	0	0	0	0	0	0	0	0	0	0	0	0	0	0	0	0	0	0	0	0	0	0
		0	0	0	0	0	0	0	0	0	0	0	0	0	0	0	0	0	0	0	0	0	0	0	0	0	0	0	0	0	0	0	0	0	0	0	0	0	0	0	0	0	0	0	0	0	0	0	0
		0	0	0	0	0	0	0	0	0	0	0	0	0	0	0	0	0	0	0	0	0	0	0	0	0	0	0	0	0	0	0	0	0	0	0	0	0	0	0	0	0	0	0	0	0	0	0	0
		0	0	0	0	0	0	0	0	0	0	0	0	0	0	0	0	0	0	0	0	0	0	0	0	0	0	0	0	0	0	0	0	0	0	0	0	0	0	0	0	0	0	0	0	0	0	0	0
		0	0	0	0	0	0	0	0	0	0	0	0	0	0	0	0	0	0	0	0	0	0	0	0	0	0	0	0	0	0	0	0	0	0	0	0	0	0	0	0	0	0	0	0	0	0	0	0
		0	0	0	0	0	0	0	0	0	0	0	0	0	0	0	0	0	0	0	0	0	0	0	0	0	0	0	0	0	0	0	0	0	0	0	0	0	0	0	0	0	0	0	0	0	0	0	0
		0	0	0	0	0	0	0	0	0	0	0	0	0	0	0	0	0	0	0	0	0	0	0	0	0	0	0	0	0	0	0	0	0	0	0	0	0	0	0	0	0	0	0	0	0	0	0	0
		0	0	0	0	0	0	0	0	0	0	0	0	0	0	0	0	0	0	0	0	0	0	0	0	0	0	0	0	0	0	0	0	0	0	0	0	0	0	0	0	0	0	0	0	0	0	0	0
		0	0	0	0	0	0	0	0	0	0	0	0	0	0	0	0	0	0	0	0	0	0	0	0	0	0	0	0	0	0	0	0	0	0	0	0	0	0	0	0	0	0	0	0	0	0	0	0
		0	0	0	0	0	0	0	0	0	0	0	0	0	0	0	0	0	0	0	0	0	0	0	0	0	0	0	0	0	0	0	0	0	0	0	0	0	0	0	0	0	0	0	0	0	0	0	0
		0	0	0	0	0	0	0	0	0	0	0	0	0	0	0	0	0	0	0	0	0	0	0	0	0	0	0	0	0	0	0	0	0	0	0	0	0	0	0	0	0	0	0	0	0	0	0	0
		0	0	0	0	0	0	0	0	0	0	0	0	0	0	0	0	0	0	0	0	0	0	0	0	0	0	0	0	0	0	0	0	0	0	0	0	0	0	0	0	0	0	0	0	0	0	0	0
		0	0	0	0	0	0	0	0	0	0	0	0	0	0	0	0	0	0	0	0	0	0	0	0	0	0	0	0	0	0	0	0	0	0	0	0	0	0	0	0	0	0	0	0	0	0	0	0
		0	0	0	0	0	0	0	0	0	0	0	0	0	0	0	0	0	0	0	0	0	0	0	0	0	0	0	0	0	0	0	0	0	0	0	0	0	0	0	0	0	0	0	0	0	0	0	0
		0	0	0	0	0	0	0	0	0	0	0	0	0	0	0	0	0	0	0	0	0	0	0	0	0	0	0	0	0	0	0	0	0	0	0	0	0	0	0	0	0	0	0	0	0	0	0	0
		0	0	0	0	0	0	0	0	0	0	0	0	0	0	0	0	0	0	0	0	0	0	0	0	0	0	0	0	0	0	0	0	0	0	0	0	0	0	0	0	0	0	0	0	0	0	0	0
		0	0	0	0	0	0	0	0	0	0	0	0	0	0	0	0	0	0	0	0	0	0	0	0	0	0	0	0	0	0	0	0	0	0	0	0	0	0	0	0	0	0	0	0	0	0	0	0
		0	0	0	0	0	0	0	0	0	0	0	0	0	0	0	0	0	0	0	0	0	0	0	0	0	0	0	0	0	0	0	0	0	0	0	0	0	0	0	0	0	0	0	0	0	0	0	0
		0	0	0	0	0	0	0	0	0	0	0	0	0	0	0	0	0	0	0	0	0	0	0	0	0	0	0	0	0	0	0	0	0	0	0	0	0	0	0	0	0	0	0	0	0	0	0	0
		0	0	0	0	0	0	0	0	0	0	0	0	0	0	0	0	0	0	0	0	0	0	0	0	0	0	0	0	0	0	0	0	0	0	0	0	0	0	0	0	0	0	0	0	0	0	0	0
		0	0	0	0	0	0	0	0	0	0	0	0	0	0	0	0	0	0	0	0	0	0	0	0	0	0	0	0	0	0	0	0	0	0	0	0	0	0	0	0	0	0	0	0	0	0	0	0
		0	0	0	0	0	0	0	0	0	0	0	0	0	0	0	0	0	0	0	0	0	0	0	0	0	0	0	0	0	0	0	0	0	0	0	0	0	0	0	0	0	0	0	0	0	0	0	0
		0	0	0	0	0	0	0	0	0	0	0	0	0	0	0	0	0	0	0	0	0	0	0	0	0	0	0	0	0	0	0	0	0	0	0	0	0	0	0	0	0	0	0	0	0	0	0	0
		0	0	0	0	0	0	0	0	0	0	0	0	0	0	0	0	0	0	0	0	0	0	0	0	0	0	0	0	0	0	0	0	0	0	0	0	0	0	0	0	0	0	0	0	0	0	0	0
		0	0	0	0	0	0	0	0	0	0	0	0	0	0	0	0	0	0	0	0	0	0	0	0	0	0	0	0	0	0	0	0	0	0	0	0	0	0	0	0	0	0	0	0	0	0	0	0
		0	0	0	0	0	0	0	0	0	0	0	0	0	0	0	0	0	0	0	0	0	0	0	0	0	0	0	0	0	0	0	0	0	0	0	0	0	0	0	0	0	0	0	0	0	0	0	0
		0	0	0	0	0	0	0	0	0	0	0	0	0	0	0	0	0	0	0	0	0	0	0	0	0	0	0	0	0	0	0	0	0	0	0	0	0	0	0	0	0	0	0	0	0	0	0	0
		0	0	0	0	0	0	0	0	0	0	0	0	0	0	0	0	0	0	0	0	0	0	0	0	0	0	0	0	0	0	0	0	0	0	0	0	0	0	0	0	0	0	0	0	0	0	0	0
		0	0	0	0	0	0	0	0	0	0	0	0	0	0	0	0	0	0	0	0	0	0	0	0	0	0	0	0	0	0	0	0	0	0	0	0	0	0	0	0	0	0	0	0	0	0	0	0
		0	0	0	0	0	0	0	0	0	0	0	0	0	0	0	0	0	0	0	0	0	0	0	0	0	0	0	0	0	0	0	0	0	0	0	0	0	0	0	0	0	0	0	0	0	0	0	0
		0	0	0	0	0	0	0	0	0	0	0	0	0	0	0	0	0	0	0	0	0	0	0	0	0	0	0	0	0	0	0	0	0	0	0	0	0	0	0	0	0	0	0	0	0	0	0	0
		0	0	0	0	0	0	0	0	0	0	0	0	0	0	0	0	0	0	0	0	0	0	0	0	0	0	0	0	0	0	0	0	0	0	0	0	0	0	0	0	0	0	0	0	0	0	0	0
		0	0	0	0	0	0	0	0	0	0	0	0	0	0	0	0	0	0	0	0	0	0	0	0	0	0	0	0	0	0	0	0	0	0	0	0	0	0	0	0	0	0	0	0	0	0	0	0
		0	0	0	0	0	0	0	0	0	0	0	0	0	0	0	0	0	0	0	0	0	0	0	0	0	0	0	0	0	0	0	0	0	0	0	0	0	0	0	0	0	0	0	0	0	0	0	0
		0	0	0	0	0	0	0	0	0	0	0	0	0	0	0	0	0	0	0	0	0	0	0	0	0	0	0	0	0	0	0	0	0	0	0	0	0	0	0	0	0	0	0	0	0	0	0	0
		0	0	0	0	0	0	0	0	0	0	0	0	0	0	0	0	0	0	0	0	0	0	0	0	0	0	0	0	0	0	0	0	0	0	0	0	0	0	0	0	0	0	0	0	0	0	0	0
		0	0	0	0	0	0	0	0	0	0	0	0	0	0	0	0	0	0	0	0	0	0	0	0	0	0	0	0	0	0	0	0	0	0	0	0	0	0	0	0	0	0	0	0	0	0	0	0
		0	0	0	0	0	0	0	0	0	0	0	0	0	0	0	0	0	0	0	0	0	0	0	0	0	0	0	0	0	0	0	0	0	0	0	0	0	0	0	0	0	0	0	0	0	0	0	0
		0	0	0	0	0	0	0	0	0	0	0	0	0	0	0	0	0	0	0	0	0	0	0	0	0	0	0	0	0	0	0	0	0	0	0	0	0	0	0	0	0	0	0	0	0	0	0	0
		0	0	0	0	0	0	0	0	0	0	0	0	0	0	0	0	0	0	0	0	0	0	0	0	0	0	0	0	0	0	0	0	0	0	0	0	0	0	0	0	0	0	0	0	0	0	0	0
		0	0	0	0	0	0	0	0	0	0	0	0	0	0	0	0	0	0	0	0	0	0	0	0	0	0	0	0	0	0	0	0	0	0	0	0	0	0	0	0	0	0	0	0	0	0	0	0
		0	0	0	0	0	0	0	0	0	0	0	0	0	0	0	0	0	0	0	0	0	0	0	0	0	0	0	0	0	0	0	0	0	0	0	0	0	0	0	0	0	0	0	0	0	0	0	0
		0	0	0	0	0	0	0	0	0	0	0	0	0	0	0	0	0	0	0	0	0	0	0	0	0	0	0	0	0	0	0	0	0	0	0	0	0	0	0	0	0	0	0	0	0	0	0	0
		0	0	0	0	0	0	0	0	0	0	0	0	0	0	0	0	0	0	0	0	0	0	0	0	0	0	0	0	0	0	0	0	0	0	0	0	0	0	0	0	0	0	0	0	0	0	0	0
		0	0	0	0	0	0	0	0	0	0	0	0	0	0	0	0	0	0	0	0	0	0	0	0	0	0	0	0	0	0	0	0	0	0	0	0	0	0	0	0	0	0	0	0	0	0	0	0
		0	0	0	0	0	0	0	0	0	0	0	0	0	0	0	0	0	0	0	0	0	0	0	0	0	0	0	0	0	0	0	0	0	0	0	0	0	0	0	0	0	0	0	0	0	0	0	0
		0	0	0	0	0	0	0	0	0	0	0	0	0	0	0	0	0	0	0	0	0	0	0	0	0	0	0	0	0	0	0	0	0	0	0	0	0	0	0	0	0	0	0	0	0	0	0	0
		0	0	0	0	0	0	0	0	0	0	0	0	0	0	0	0	0	0	0	0	0	0	0	0	0	0	0	0	0	0	0	0	0	0	0	0	0	0	0	0	0	0	0	0	0	0	0	0
		0	0	0	0	0	0	0	0	0	0	0	0	0	0	0	0	0	0	0	0	0	0	0	0	0	0	0	0	0	0	0	0	0	0	0	0	0	0	0	0	0	0	0	0	0	0	0	0
		0	0	0	0	0	0	0	0	0	0	0	0	0	0	0	0	0	0	0	0	0	0	0	0	0	0	0	0	0	0	0	0	0	0	0	0	0	0	0	0	0	0	0	0	0	0	0	0
		0	0	0	0	0	0	0	0	0	0	0	0	0	0	0	0	0	0	0	0	0	0	0	0	0	0	0	0	0	0	0	0	0	0	0	0	0	0	0	0	0	0	0	0	0	0	0	0
		0	0	0	0	0	0	0	0	0	0	0	0	0	0	0	0	0	0	0	0	0	0	0	0	0	0	0	0	0	0	0	0	0	0	0	0	0	0	0	0	0	0	0	0	0	0	0	0
	inoculation	0	0	0	0	0	0	0	0	0	0	0	0	0	0	0	0	0	0	0	0	0	0	0	0	0	0	0	0	0	0	0	0	0	0	0	0	0	0	0	0	0	0	0	0	0	0	0	0
		0	0	0	0	0	0	0	0	0	0	0	0	0	0	0	0	0	0	0	0	0	0	0	0	0	0	0	0	0	0	0	0	0	0	0	0	0	0	0	0	0	0	0	0	0	0	0	0
		0	0	0	0	0	0	0	0	0	0	0	0	0	0	0	0	0	0	0	0	0	0	0	0	0	0	0	0	0	0	0	0	0	0	0	0	0	0	0	0	0	0	0	0	0	0	0	0
		0	0	0	0	0	0	0	0	0	0	0	0	0	0	0	0	0	0	0	0	0	0	0	0	0	0	0	0	0	0	0	0	0	0	0	0	0	0	0	0	0	0	0	0	0	0	0	0
		0	0	0	0	0	0	0	0	0	0	0	0	0	0	0	0	0	0	0	0	0	0	0	0	0	0	0	0	0	0	0	0	0	0	0	0	0	0	0	0	0	0	0	0	0	0	0	0
		0	0	0	0	0	0	0	0	0	0	0	0	0	0	0	0	0	0	0	0	0	0	0	0	0	0	0	0	0	0	0	0	0	0	0	0	0	0	0	0	0	0	0	0	0	0	0	0
		0	0	0	0	0	0	0	0	0	0	0	0	0	0	0	0	0	0	0	0	0	0	0	0	0	0	0	0	0	0	0	0	0	0	0	0	0	0	0	0	0	0	0	0	0	0	0	0
		0	0	0	0	0	0	0	0	0	0	0	0	0	0	0	0	0	0	0	0	0	0	0	0	0	0	0	0	0	0	0	0	0	0	0	0	0	0	0	0	0	0	0	0	0	0	0	0
		0	0	0	0	0	0	0	0	0	0	0	0	0	0	0	0	0	0	0	0	0	0	0	0	0	0	0	0	0	0	0	0	0	0	0	0	0	0	0	0	0	0	0	0	0	0	0	0
		0	0	0	0	0	0	0	0	0	0	0	0	0	0	0	0	0	0	0	0	0	0	0	0	0	0	0	0	0	0	0	0	0	0	0	0	0	0	0	0	0	0	0	0	0	0	0	0
		0	0	0	0	0	0	0	0	0	0	0	0	0	0	0	0	0	0	0	0	0	0	0	0	0	0	0	0	0	0	0	0	0	0	0	0	0	0	0	0	0	0	0	0	0	0	0	0
		0	0	0	0	0	0	0	0	0	0	0	0	0	0	0	0	0	0	0	0	0	0	0	0	0	0	0	0	0	0	0	0	0	0	0	0	0	0	0	0	0	0	0	0	0	0	0	0
		0	0	0	0	0	0	0	0	0	0	0	0	0	0	0	0	0	0	0	0	0	0	0	0	0	0	0	0	0	0	0	0	0	0	0	0	0	0	0	0	0	0	0	0	0	0	0	0
		0	0	0	0	0	0	0	0	0	0	0	0	0	0	0	0	0	0	0	0	0	0	0	0	0	0	0	0	0	0	0	0	0	0	0	0	0	0	0	0	0	0	0	0	0	0	0	0
		0	0	0	0	0	0	0	0	0	0	0	0	0	0	0	0	0	0	0	0	0	0	0	0	0	0	0	0	0	0	0	0	0	0	0	0	0	0	0	0	0	0	0	0	0	0	0	0
		0	0	0	0	0	0	0	0	0	0	0	0	0	0	0	0	0	0	0	0	0	0	0	0	0	0	0	0	0	0	0	0	0	0	0	0	0	0	0	0	0	0	0	0	0	0	0	0
		0	0	0	0	0	0	0	0	0	0	0	0	0	0	0	0	0	0	0	0	0	0	0	0	0	0	0	0	0	0	0	0	0	0	0	0	0	0	0	0	0	0	0	0	0	0	0	0
		0	0	0	0	0	0	0	0	0	0	0	0	0	0	0	0	0	0	0	0	0	0	0	0	0	0	0	0	0	0	0	0	0	0	0	0	0	0	0	0	0	0	0	0	0	0	0	0
		0	0	0	0	0	0	0	0	0	0	0	0	0	0	0	0	0	0	0	0	0	0	0	0	0	0	0	0	0	0	0	0	0	0	0	0	0	0	0	0	0	0	0	0	0	0	0	0
		0	0	0	0	0	0	0	0	0	0	0	0	0	0	0	0	0	0	0	0	0	0	0	0	0	0	0	0	0	0	0	0	0	0	0	0	0	0	0	0	0	0	0	0	0	0	0	0
		0	0	0	0	0	0	0	0	0	0	0	0	0	0	0	0	0	0	0	0	0	0	0	0	0	0	0	0	0	0	0	0	0	0	0	0	0	0	0	0	0	0	0	0	0	0	0	0
		0	0	0	0	0	0	0	0	0	0	0	0	0	0	0	0	0	0	0	0	0	0	0	0	0	0	0	0	0	0	0	0	0	0	0	0	0	0	0	0	0	0	0	0	0	0	0	0
		0	0	0	0	0	0	0	0	0	0	0	0	0	0	0	0	0	0	0	0	0	0	0	0	0	0	0	0	0	0	0	0	0	0	0	0	0	0	0	0	0	0	0	0	0	0	0	0
		0	0	0	0	0	0	0	0	0	0	0	0	0	0	0	0	0	0	0	0	0	0	0	0	0	0	0	0	0	0	0	0	0	0	0	0	0	0	0	0	0	0	0	0	0	0	0	0
		0	0	0	0	0	0	0	0	0	0	0	0	0	0	0	0	0	0	0	0	0	0	0	0	0	0	0	0	0	0	0	0	0	0	0	0	0	0	0	0	0	0	0	0	0	0	0	0
		0	0	0	0	0	0	0	0	0	0	0	0	0	0	0	0	0	0	0	0	0	0	0	0	0	0	0	0	0	0	0	0	0	0	0	0	0	0	0	0	0	0	0	0	0	0	0	0
		0	0	0	0	0	0	0	0	0	0	0	0	0	0	0	0	0	0	0	0	0	0	0	0	0	0	0	0	0	0	0	0	0	0	0	0	0	0	0	0	0	0	0	0	0	0	0	0.320595
		0	0	0	0	0	0	0	0	0	0	0	0	0	0	0	0	0	0	0	0	0	0	0	0	0	0	0	0	0	0	0	0	0	0	0	0	0	0	0	0	0	0	0	0	0	0	0.356137	0.25188
		0	0	0	0	0	0	0	0	0	0	0	0	0	0	0	0	0	0	0	0	0	0	0	0	0	0	0	0	0	0	0	0	0	0	0	0	0	0	0	0	0	0	0	0	0	0.347342	0.256601	0.325626
		0	0	0	0	0	0	0	0	0	0	0	0	0	0	0	0	0	0	0	0	0	0	0	0	0	0	0	0	0	0	0	0	0	0	0	0	0	0	0	0	0	0	0	0	0.289134	0.280857	0.215139	0.275125
		0	0	0	0	0	0	0	0	0	0	0	0	0	0	0	0	0	0	0	0	0	0	0	0	0	0	0	0	0	0	0	0	0	0	0	0	0	0	0	0	0	0	0	0.364141	0.276008	0.254082	0.20769	0.254454
		0	0	0	0	0	0	0	0	0	0	0	0	0	0	0	0	0	0	0	0	0	0	0	0	0	0	0	0	0	0	0	0	0	0	0	0	0	0	0	0	0	0	0.346736	0.318849	0.333923	0.295893	0.154598	0.285472
		0	0	0	0	0	0	0	0	0	0	0	0	0	0	0	0	0	0	0	0	0	0	0	0	0	0	0	0	0	0	0	0	0	0	0	0	0	0	0	0	0	0	0.371326	0.365076	0.284065	0.243631	0.237654	0.224123
		0	0	0	0	0	0	0	0	0	0	0	0	0	0	0	0	0	0	0	0	0	0	0	0	0	0	0	0	0	0	0	0	0	0	0	0	0	0	0	0	0	0.416874	0.427973	0.383434	0.362217	0.272245	0.333683	0.209706
		0	0	0	0	0	0	0	0	0	0	0	0	0	0	0	0	0	0	0	0	0	0	0	0	0	0	0	0	0	0	0	0	0	0	0	0	0	0	0	0	0.480581	0.462422	0.323509	0.299663	0.215624	0.222727	0.24708	0.25421
		0	0	0	0	0	0	0	0	0	0	0	0	0	0	0	0	0	0	0	0	0	0	0	0	0	0	0	0	0	0	0	0	0	0	0	0	0	0	0	0	0.416153	0.4114	0.273693	0.18065	0.203533	0.332429	0.223443	0.154481
		0	0	0	0	0	0	0	0	0	0	0	0	0	0	0	0	0	0	0	0	0	0	0	0	0	0	0	0	0	0	0	0	0	0	0	0	0	0	0	0.429712	0.392417	0.392294	0.323389	0.202051	0.179311	0.24828	0.202283	0.0658779
		0	0	0	0	0	0	0	0	0	0	0	0	0	0	0	0	0	0	0	0	0	0	0	0	0	0	0	0	0	0	0	0	0	0	0	0	0	0	0	0.377833	0.325459	0.366714	0.346869	0.341905	0.327821	0.175804	0.0997821	0.109595
		0	0	0	0	0	0	0	0	0	0	0	0	0	0	0	0	0	0	0	0	0	0	0	0	0	0	0	0	0	0	0	0	0	0	0	0	0	0	0	0.492093	0.356963	0.367143	0.308845	0.334761	0.343909	0.105495	0.0303861	0.115814
		0	0	0	0	0	0	0	0	0	0	0	0	0	0	0	0	0	0	0	0	0	0	0	0	0	0	0	0	0	0	0	0	0	0	0	0	0	0	0.45744	0.406105	0.349528	0.413111	0.278841	0.175574	0.247961	0.242008	0.177856	0.177022
		0	0	0	0	0	0	0	0	0	0	0	0	0	0	0	0	0	0	0	0	0	0	0	0	0	0	0	0	0	0	0	0	0	0	0	0	0	0	0.361169	0.331407	0.289383	0.235154	0.268928	0.273012	0.170324	0.187425	0.0885945	0.0689009
		0	0	0	0	0	0	0	0	0	0	0	0	0	0	0	0	0	0	0	0	0	0	0	0	0	0	0	0	0	0	0	0	0	0	0	0	0	0	0.442766	0.357483	0.336482	0.212583	0.245492	0.199817	0.237365	0.101065	0.147179	0.0170506
		0	0	0	0	0	0	0	0	0	0	0	0	0	0	0	0	0	0	0	0	0	0	0	0	0	0	0	0	0	0	0	0	0	0	0	0	0	0	0.471368	0.4138	0.423376	0.363694	0.254314	0.138933	0.0574611	0.0942799	0.0801755	0.135644
		0	0	0	0	0	0	0	0	0	0	0	0	0	0	0	0	0	0	0	0	0	0	0	0	0	0	0	0	0	0	0	0	0	0	0	0	0	0	0.356785	0.381852	0.332894	0.279086	0.220484	0.183685	0.197128	0.17889	0.0999217	0.100359
		0	0	0	0	0	0	0	0	0	0	0	0	0	0	0	0	0	0	0	0	0	0	0	0	0	0	0	0	0	0	0	0	0	0	0	0	0	0	0.39414	0.362789	0.347202	0.295791	0.348946	0.286319	0.169385	0.105098	0.143811	0.181563
		0	0	0	0	0	0	0	0	0	0	0	0	0	0	0	0	0	0	0	0	0	0	0	0	0	0	0	0	0	0	0	0	0	0	0	0	0	0	0.419248	0.353602	0.338045	0.349296	0.28905	0.21921	0.102635	0.0723146	0.16215	0.147704
		0	0	0	0	0	0	0	0	0	0	0	0	0	0	0	0	0	0	0	0	0	0	0	0	0	0	0	0	0	0	0	0	0	0	0	0	0	0	0.375165	0.328365	0.311983	0.279822	0.250347	0.0653814	0.209714	0.201946	0.174228	0.128177
		0	0	0	0	0	0	0	0	0	0	0	0	0	0	0	0	0	0	0	0	0	0	0	0	0	0	0	0	0	0	0	0	0	0	0	0	0	0	0.493087	0.431297	0.308244	0.335238	0.30068	0.27399	0.347581	0.243744	0.286055	0.249502
		0	0	0	0	0	0	0	0	0	0	0	0	0	0	0	0	0	0	0	0	0	0	0	0	0	0	0	0	0	0	0	0	0	0	0	0	0	0	0.447223	0.43209	0.31429	0.305058	0.232124	0.276173	0.371524	0.158338	0.23994	0.156223
		0	0	0	0	0	0	0	0	0	0	0	0	0	0	0	0	0	0	0	0	0	0	0	0	0	0	0	0	0	0	0	0	0	0	0	0	0	0	0.360406	0.360714	0.348363	0.436561	0.288069	0.290494	0.303169	0.169169	0.154265	0.109964
		0	0	0	0	0	0	0	0	0	0	0	0	0	0	0	0	0	0	0	0	0	0	0	0	0	0	0	0	0	0	0	0	0	0	0	0	0	0	0.366598	0.408667	0.343345	0.346412	0.295131	0.313749	0.291389	0.193737	0.221879	0.109851
		0	0	0	0	0	0	0	0	0	0	0	0	0	0	0	0	0	0	0	0	0	0	0	0	0	0	0	0	0	0	0	0	0	0	0	0	0	0	0.533827	0.438502	0.3377	0.240058	0.134202	0.201372	0.298743	0.304233	0.202502	0.213686
		0	0	0	0	0	0	0	0	0	0	0	0	0	0	0	0	0	0	0	0	0	0	0	0	0	0	0	0	0	0	0	0	0	0	0	0	0	0	0.448872	0.417123	0.385407	0.215741	0.174512	0.255751	0.254197	0.294698	0.239012	0.204987
		0	0	0	0	0	0	0	0	0	0	0	0	0	0	0	0	0	0	0	0	0	0	0	0	0	0	0	0	0	0	0	0	0	0	0	0	0	0	0	0.397451	0.381187	0.180072	0.243798	0.249786	0.212684	0.304382	0.230841	0.238455
		0	0	0	0	0	0	0	0	0	0	0	0	0	0	0	0	0	0	0	0	0	0	0	0	0	0	0	0	0	0	0	0	0	0	0	0	0	0	0	0	0.283348	0.303476	0.360052	0.201744	0.244231	0.280012	0.162251	0.255329
		0	0	0	0	0	0	0	0	0	0	0	0	0	0	0	0	0	0	0	0	0	0	0	0	0	0	0	0	0	0	0	0	0	0	0	0	0	0	0	0	0.397541	0.426888	0.293836	0.257973	0.311841	0.249029	0.245737	0.256275
		0	0	0	0	0	0	0	0	0	0	0	0	0	0	0	0	0	0	0	0	0	0	0	0	0	0	0	0	0	0	0	0	0	0	0	0	0	0	0	0	0	0.473096	0.350062	0.241841	0.335603	0.255701	0.271116	0.279816
		0	0	0	0	0	0	0	0	0	0	0	0	0	0	0	0	0	0	0	0	0	0	0	0	0	0	0	0	0	0	0	0	0	0	0	0	0	0	0	0	0	0	0.311403	0.242586	0.242691	0.280505	0.313151	0.246197
		0	0	0	0	0	0	0	0	0	0	0	0	0	0	0	0	0	0	0	0	0	0	0	0	0	0	0	0	0	0	0	0	0	0	0	0	0	0	0	0	0	0	0	0.337651	0.298031	0.355162	0.398407	0.285266
		0	0	0	0	0	0	0	0	0	0	0	0	0	0	0	0	0	0	0	0	0	0	0	0	0	0	0	0	0	0	0	0	0	0	0	0	0	0	0	0	0	0	0	0	0.395084	0.327733	0.288339	0.365982
		0	0	0	0	0	0	0	0	0	0	0	0	0	0	0	0	0	0	0	0	0	0	0	0	0	0	0	0	0	0	0	0	0	0	0	0	0	0	0	0	0	0	0	0	0	0.330024	0.267668	0.260031
		0	0	0	0	0	0	0	0	0	0	0	0	0	0	0	0	0	0	0	0	0	0	0	0	0	0	0	0	0	0	0	0	0	0	0	0	0	0	0	0	0	0	0	0	0	0	0.31936	0.254145
		0	0	0	0	0	0	0	0	0	0	0	0	0	0	0	0	0	0	0	0	0	0	0	0	0	0	0	0	0	0	0	0	0	0	0	0	0	0	0	0	0	0	0	0	0	0	0	0.243225
		0	0	0	0	0	0	0	0	0	0	0	0	0	0	0	0	0	0	0	0	0	0	0	0	0	0	0	0	0	0	0	0	0	0	0	0	0	0	0	0	0	0	0	0	0	0	0	0
		0	0	0	0	0	0	0	0	0	0	0	0	0	0	0	0	0	0	0	0	0	0	0	0	0	0	0	0	0	0	0	0	0	0	0	0	0	0	0	0	0	0	0	0	0	0	0	0
		0	0	0	0	0	0	0	0	0	0	0	0	0	0	0	0	0	0	0	0	0	0	0	0	0	0	0	0	0	0	0	0	0	0	0	0	0	0	0	0	0	0	0	0	0	0	0	0
		0	0	0	0	0	0	0	0	0	0	0	0	0	0	0	0	0	0	0	0	0	0	0	0	0	0	0	0	0	0	0	0	0	0	0	0	0	0	0	0	0	0	0	0	0	0	0	0
		0	0	0	0	0	0	0	0	0	0	0	0	0	0	0	0	0	0	0	0	0	0	0	0	0	0	0	0	0	0	0	0	0	0	0	0	0	0	0	0	0	0	0	0	0	0	0	0
		0	0	0	0	0	0	0	0	0	0	0	0	0	0	0	0	0	0	0	0	0	0	0	0	0	0	0	0	0	0	0	0	0	0	0	0	0	0	0	0	0	0	0	0	0	0	0	0
		0	0	0	0	0	0	0	0	0	0	0	0	0	0	0	0	0	0	0	0	0	0	0	0	0	0	0	0	0	0	0	0	0	0	0	0	0	0	0	0	0	0	0	0	0	0	0	0
		0	0	0	0	0	0	0	0	0	0	0	0	0	0	0	0	0	0	0	0	0	0	0	0	0	0	0	0	0	0	0	0	0	0	0	0	0	0	0	0	0	0	0	0	0	0	0	0
		0	0	0	0	0	0	0	0	0	0	0	0	0	0	0	0	0	0	0	0	0	0	0	0	0	0	0	0	0	0	0	0	0	0	0	0	0	0	0	0	0	0	0	0	0	0	0	0
		0	0	0	0	0	0	0	0	0	0	0	0	0	0	0	0	0	0	0	0	0	0	0	0	0	0	0	0	0	0	0	0	0	0	0	0	0	0	0	0	0	0	0	0	0	0	0	0
		0	0	0	0	0	0	0	0	0	0	0	0	0	0	0	0	0	0	0	0	0	0	0	0	0	0	0	0	0	0	0	0	0	0	0	0	0	0	0	0	0	0	0	0	0	0	0	0
		0	0	0	0	0	0	0	0	0	0	0	0	0	0	0	0	0	0	0	0	0	0	0	0	0	0	0	0	0	0	0	0	0	0	0	0	0	0	0	0	0	0	0	0	0	0	0	0
		0	0	0	0	0	0	0	0	0	0	0	0	0	0	0	0	0	0	0	0	0	0	0	0	0	0	0	0	0	0	0	0	0	0	0	0	0	0	0	0	0	0	0	0	0	0	0	0
		0	0	0	0	0	0	0	0	0	0	0	0	0	0	0	0	0	0	0	0	0	0	0	0	0	0	0	0	0	0	0	0	0	0	0	0	0	0	0	0	0	0	0	0	0	0	0	0
		0	0	0	0	0	0	0	0	0	0	0	0	0	0	0	0	0	0	0	0	0	0	0	0	0	0	0	0	0	0	0	0	0	0	0	0	0	0	0	0	0	0	0	0	0	0	0	0
		0	0	0	0	0	0	0	0	0	0	0	0	0	0	0	0	0	0	0	0	0	0	0	0	0	0	0	0	0	0	0	0	0	0	0	0	0	0	0	0	0	0	0	0	0	0	0	0
		0	0	0	0	0	0	0	0	0	0	0	0	0	0	0	0	0	0	0	0	0	0	0	0	0	0	0	0	0	0	0	0	0	0	0	0	0	0	0	0	0	0	0	0	0	0	0	0
		0	0	0	0	0	0	0	0	0	0	0	0	0	0	0	0	0	0	0	0	0	0	0	0	0	0	0	0	0	0	0	0	0	0	0	0	0	0	0	0	0	0	0	0	0	0	0	0
		0	0	0	0	0	0	0	0	0	0	0	0	0	0	0	0	0	0	0	0	0	0	0	0	0	0	0	0	0	0	0	0	0	0	0	0	0	0	0	0	0	0	0	0	0	0	0	0
		0	0	0	0	0	0	0	0	0	0	0	0	0	0	0	0	0	0	0	0	0	0	0	0	0	0	0	0	0	0	0	0	0	0	0	0	0	0	0	0	0	0	0	0	0	0	0	0
		0	0	0	0	0	0	0	0	0	0	0	0	0	0	0	0	0	0	0	0	0	0	0	0	0	0	0	0	0	0	0	0	0	0	0	0	0	0	0	0	0	0	0	0	0	0	0	0
		0	0	0	0	0	0	0	0	0	0	0	0	0	0	0	0	0	0	0	0	0	0	0	0	0	0	0	0	0	0	0	0	0	0	0	0	0	0	0	0	0	0	0	0	0	0	0	0
		0	0	0	0	0	0	0	0	0	0	0	0	0	0	0	0	0	0	0	0	0	0	0	0	0	0	0	0	0	0	0	0	0	0	0	0	0	0	0	0	0	0	0	0	0	0	0	0
		0	0	0	0	0	0	0	0	0	0	0	0	0	0	0	0	0	0	0	0	0	0	0	0	0	0	0	0	0	0	0	0	0	0	0	0	0	0	0	0	0	0	0	0	0	0	0	0
		0	0	0	0	0	0	0	0	0	0	0	0	0	0	0	0	0	0	0	0	0	0	0	0	0	0	0	0	0	0	0	0	0	0	0	0	0	0	0	0	0	0	0	0	0	0	0	0
		0	0	0	0	0	0	0	0	0	0	0	0	0	0	0	0	0	0	0	0	0	0	0	0	0	0	0	0	0	0	0	0	0	0	0	0	0	0	0	0	0	0	0	0	0	0	0	0
		0	0	0	0	0	0	0	0	0	0	0	0	0	0	0	0	0	0	0	0	0	0	0	0	0	0	0	0	0	0	0	0	0	0	0	0	0	0	0	0	0	0	0	0	0	0	0	0
		0	0	0	0	0	0	0	0	0	0	0	0	0	0	0	0	0	0	0	0	0	0	0	0	0	0	0	0	0	0	0	0	0	0	0	0	0	0	0	0	0	0	0	0	0	0	0	0
		0	0	0	0	0	0	0	0	0	0	0	0	0	0	0	0	0	0	0	0	0	0	0	0	0	0	0	0	0	0	0	0	0	0	0	0	0	0	0	0	0	0	0	0	0	0	0	0
		0	0	0	0	0	0	0	0	0	0	0	0	0	0	0	0	0	0	0	0	0	0	0	0	0	0	0	0	0	0	0	0	0	0	0	0	0	0	0	0	0	0	0	0	0	0	0	0
		0	0	0	0	0	0	0	0	0	0	0	0	0	0	0	0	0	0	0	0	0	0	0	0	0	0	0	0	0	0	0	0	0	0	0	0	0	0	0	0	0	0	0	0	0	0	0	0
		0	0	0	0	0	0	0	0	0	0	0	0	0	0	0	0	0	0	0	0	0	0	0	0	0	0	0	0	0	0	0	0	0	0	0	0	0	0	0	0	0	0	0	0	0	0	0	0
		0	0	0	0	0	0	0	0	0	0	0	0	0	0	0	0	0	0	0	0	0	0	0	0	0	0	0	0	0	0	0	0	0	0	0	0	0	0	0	0	0	0	0	0	0	0	0	0
		0	0	0	0	0	0	0	0	0	0	0	0	0	0	0	0	0	0	0	0	0	0	0	0	0	0	0	0	0	0	0	0	0	0	0	0	0	0	0	0	0	0	0	0	0	0	0	0
		0	0	0	0	0	0	0	0	0	0	0	0	0	0	0	0	0	0	0	0	0	0	0	0	0	0	0	0	0	0	0	0	0	0	0	0	0	0	0	0	0	0	0	0	0	0	0	0
		0	0	0	0	0	0	0	0	0	0	0	0	0	0	0	0	0	0	0	0	0	0	0	0	0	0	0	0	0	0	0	0	0	0	0	0	0	0	0	0	0	0	0	0	0	0	0	0
		0	0	0	0	0	0	0	0	0	0	0	0	0	0	0	0	0	0	0	0	0	0	0	0	0	0	0	0	0	0	0	0	0	0	0	0	0	0	0	0	0	0	0	0	0	0	0	0
		0	0	0	0	0	0	0	0	0	0	0	0	0	0	0	0	0	0	0	0	0	0	0	0	0	0	0	0	0	0	0	0	0	0	0	0	0	0	0	0	0	0	0	0	0	0	0	0
		0	0	0	0	0	0	0	0	0	0	0	0	0	0	0	0	0	0	0	0	0	0	0	0	0	0	0	0	0	0	0	0	0	0	0	0	0	0	0	0	0	0	0	0	0	0	0	0
		0	0	0	0	0	0	0	0	0	0	0	0	0	0	0	0	0	0	0	0	0	0	0	0	0	0	0	0	0	0	0	0	0	0	0	0	0	0	0	0	0	0	0	0	0	0	0	0
		0	0	0	0	0	0	0	0	0	0	0	0	0	0	0	0	0	0	0	0	0	0	0	0	0	0	0	0	0	0	0	0	0	0	0	0	0	0	0	0	0	0	0	0	0	0	0	0
		0	0	0	0	0	0	0	0	0	0	0	0	0	0	0	0	0	0	0	0	0	0	0	0	0	0	0	0	0	0	0	0	0	0	0	0	0	0	0	0	0	0	0	0	0	0	0	0
		0	0	0	0	0	0	0	0	0	0	0	0	0	0	0	0	0	0	0	0	0	0	0	0	0	0	0	0	0	0	0	0	0	0	0	0	0	0	0	0	0	0	0	0	0	0	0	0
		0	0	0	0	0	0	0	0	0	0	0	0	0	0	0	0	0	0	0	0	0	0	0	0	0	0	0	0	0	0	0	0	0	0	0	0	0	0	0	0	0	0	0	0	0	0	0	0
		0	0	0	0	0	0	0	0	0	0	0	0	0	0	0	0	0	0	0	0	0	0	0	0	0	0	0	0	0	0	0	0	0	0	0	0	0	0	0	0	0	0	0	0	0	0	0	0
		0	0	0	0	0	0	0	0	0	0	0	0	0	0	0	0	0	0	0	0	0	0	0	0	0	0	0	0	0	0	0	0	0	0	0	0	0	0	0	0	0	0	0	0	0	0	0	0
		0	0	0	0	0	0	0	0	0	0	0	0	0	0	0	0	0	0	0	0	0	0	0	0	0	0	0	0	0	0	0	0	0	0	0	0	0	0	0	0	0	0	0	0	0	0	0	0
		0	0	0	0	0	0	0	0	0	0	0	0	0	0	0	0	0	0	0	0	0	0	0	0	0	0	0	0	0	0	0	0	0	0	0	0	0	0	0	0	0	0	0	0	0	0	0	0
		0	0	0	0	0	0	0	0	0	0	0	0	0	0	0	0	0	0	0	0	0	0	0	0	0	0	0	0	0	0	0	0	0	0	0	0	0	0	0	0	0	0	0	0	0	0	0	0
		0	0	0	0	0	0	0	0	0	0	0	0	0	0	0	0	0	0	0	0	0	0	0	0	0	0	0	0	0	0	0	0	0	0	0	0	0	0	0	0	0	0	0	0	0	0	0	0
		0	0	0	0	0	0	0	0	0	0	0	0	0	0	0	0	0	0	0	0	0	0	0	0	0	0	0	0	0	0	0	0	0	0	0	0	0	0	0	0	0	0	0	0	0	0	0	0
		0	0	0	0	0	0	0	0	0	0	0	0	0	0	0	0	0	0	0	0	0	0	0	0	0	0	0	0	0	0	0	0	0	0	0	0	0	0	0	0	0	0	0	0	0	0	0	0
		0	0	0	0	0	0	0	0	0	0	0	0	0	0	0	0	0	0	0	0	0	0	0	0	0	0	0	0	0	0	0	0	0	0	0	0	0	0	0	0	0	0	0	0	0	0	0	0
		0	0	0	0	0	0	0	0	0	0	0	0	0	0	0	0	0	0	0	0	0	0	0	0	0	0	0	0	0	0	0	0	0	0	0	0	0	0	0	0	0	0	0	0	0	0	0	0
		0	0	0	0	0	0	0	0	0	0	0	0	0	0	0	0	0	0	0	0	0	0	0	0	0	0	0	0	0	0	0	0	0	0	0	0	0	0	0	0	0	0	0	0	0	0	0	0
		0	0	0	0	0	0	0	0	0	0	0	0	0	0	0	0	0	0	0	0	0	0	0	0	0	0	0	0	0	0	0	0	0	0	0	0	0	0	0	0	0	0	0	0	0	0	0	0
		0	0	0	0	0	0	0	0	0	0	0	0	0	0	0	0	0	0	0	0	0	0	0	0	0	0	0	0	0	0	0	0	0	0	0	0	0	0	0	0	0	0	0	0	0	0	0	0
		0	0	0	0	0	0	0	0	0	0	0	0	0	0	0	0	0	0	0	0	0	0	0	0	0	0	0	0	0	0	0	0	0	0	0	0	0	0	0	0	0	0	0	0	0	0	0	0
		0	0	0	0	0	0	0	0	0	0	0	0	0	0	0	0	0	0	0	0	0	0	0	0	0	0	0	0	0	0	0	0	0	0	0	0	0	0	0	0	0	0	0	0	0	0	0	0
		0	0	0	0	0	0	0	0	0	0	0	0	0	0	0	0	0	0	0	0	0	0	0	0	0	0	0	0	0	0	0	0	0	0	0	0	0	0	0	0	0	0	0	0	0	0	0	0
		0	0	0	0	0	0	0	0	0	0	0	0	0	0	0	0	0	0	0	0	0	0	0	0	0	0	0	0	0	0	0	0	0	0	0	0	0	0	0	0	0	0	0	0	0	0	0	0
		0	0	0	0	0	0	0	0	0	0	0	0	0	0	0	0	0	0	0	0	0	0	0	0	0	0	0	0	0	0	0	0	0	0	0	0	0	0	0	0	0	0	0	0	0	0	0	0
		0	0	0	0	0	0	0	0	0	0	0	0	0	0	0	0	0	0	0	0	0	0	0	0	0	0	0	0	0	0	0	0	0	0	0	0	0	0	0	0	0	0	0	0	0	0	0	0
		0	0	0	0	0	0	0	0	0	0	0	0	0	0	0	0	0	0	0	0	0	0	0	0	0	0	0	0	0	0	0	0	0	0	0	0	0	0	0	0	0	0	0	0	0	0	0	0
		0	0	0	0	0	0	0	0	0	0	0	0	0	0	0	0	0	0	0	0	0	0	0	0	0	0	0	0	0	0	0	0	0	0	0	0	0	0	0	0	0	0	0	0	0	0	0	0
[truncated: 80 more columns]

## Sheet: Supplementary Data 5
Fig. 4c
L. innocua								S. enterica								L. monocytogenes
Position (mm)	Baseline	30 min	300 min	Quad fit Baseline	Quad fit 30 min	Quad fit 300 min		Position (mm)	Baseline	30 min	300 min	Quad fit Baseline	Quad fit 30 min	Quad fit 300 min		Position (mm)	Baseline	30 min	300 min	Quad fit Baseline	Quad fit 30 min	Quad fit 300 min
-232				0.20227	0.15248	0.098056		-224				0.19951	0.18767	0.23368		-224				0.15236	0.16395	0.19132
-224				0.1435	0.10654	0.087008		-216				0.16371	0.16874	0.23208		-216				0.19962	0.13856	0.20931
-216	0.11733	0.078765	0.085506	0.11295	0.050525	0.087766		-208	0.13039	0.13467	0.23353	0.084754	0.11955	0.20928		-208	0.14047	0.12104	0.21513	0.092017	0.10488	0.21756
-208				0.033671	0.042972	0.077273		-200				0.064791	0.10175	0.29		-200				0.15901	0.070832	0.21249
-200				0.094248	0.041306	0.077426		-192				0.1392	0.095622	0.2026		-192				0.099344	0.12698	0.24499
-192				0.063072	0.06815	0.038528		-184				0.041803	0.083085	0.14303		-184				0.016338	0.051468	0.2066
-184				0.0048149	0.058287	0.069978		-176				0.023646	0.089599	0.15281		-176				0.048768	0.037623	0.11693
-176	0.034329	0.060196	0.050964	0.071702	0.060433	0.048323		-168	0.052947	0.10301	0.15511	0.0038696	0.12406	0.17847		-168	0.014373	0.0097526	0.11124	0.00059762	-0.055025	0.051092
-168				0.0098794	0.027097	0.036761		-160				0.081054	0.074706	0.18972		-160				-0.017656	0.004101	0.1437
-160				0.022178	0.087015	0.061231		-152				0.11436	0.14358	0.11154		-152				0.023819	0.010596	0.037859
-152				0.10337	0.12452	0.040155		-144				0.02743	-0.021761	0.14924		-144				0.056983	0.066642	0.054313
-144				0.051286	0.046769	0.041231		-136				0.084472	0.027558	0.15752		-136				-0.010243	-0.00071928	0.09254
-136	0.032384	0.040718	0.040466	0.062323	0.038767	0.012212		-128	0.04748	0.027737	0.10721	0.096365	0.064082	0.087439		-128	-0.00084861	0.01623	0.081796	0.00044996	-0.025902	0.10631
-128				-0.047359	-0.021242	0.012676		-120				0.025505	0.046708	0.045769		-120				-0.040072	0.022109	0.095864
-120				-0.0077002	0.014778	0.096056		-112				0.0036291	0.022099	0.096057		-112				-0.011361	0.01902	0.059954
-112				0.048779	0.03319	9.8916e-05		-104				0.016984	0.019684	0.10776		-104				0.023687	0.033899	0.10886
-104				0.068451	0.027431	0.053426		-96				0.022004	-0.014866	0.064382		-96				0.027145	0.070237	0.1017
-96	0.032898	0.033798	0.031109	-0.0076274	0.021147	0.018672		-88	0.03421	0.020721	0.10775	0.070805	0.021954	0.14121		-88	0.027828	0.05683	0.084778	0.068258	0.035737	0.12761
-88				0.034644	0.027087	0.040006		-80				0.074735	0.067266	0.1284		-80				0.028771	0.050404	0.05347
-80				0.020243	0.060135	0.043344		-72				-0.01348	0.009565	0.096989		-72				-0.0087185	0.093874	0.032251
-72				-0.0079042	0.051116	-0.0020953		-64				-0.026524	0.021135	0.15588		-64				-0.02727	-0.011576	0.061731
-64				0.013851	-0.011382	0.02039		-56				0.11719	0.024997	0.087632		-56				-0.010085	-0.024062	0.060785
-56	-0.016269	0.0027014	-0.019256	0.03476	0.038355	-0.051174		-48	0.052576	0.018352	0.11705	0.050466	-0.012284	0.08629		-48	0.022027	-0.0007306	0.050314	-0.0075267	-0.034103	0.05321
-48				-0.077059	-0.025545	0.011071		-40				0.092211	0.030264	0.12188		-40				0.073169	0.037009	0.048991
-40				-0.044992	-0.039037	-0.074472		-32				0.029539	0.027647	0.13357		-32				0.081848	0.029079	0.026851
-32				-0.022632	-0.023986	0.0030771		-24				0.062782	0.10094	0.13973		-24				-0.03006	-0.041139	0.079666
-24				-0.077758	-0.082218	0.025886		-16				0.10562	0.080008	0.14072		-16				0.020289	0.0014171	0.049757
-16	-0.038763	-0.056195	0.011876	-0.060778	-0.096387	-0.0059338		-8	0.062288	0.061357	0.10398	0.059219	0.066661	0.070009		-8	0.0013662	0.0041118	0.070928	-0.017042	0.018988	0.036033
-8				-0.012759	-0.04254	0.063522		0				-0.0016519	0.015156	0.10561		0				-0.019453	-0.028864	0.093621
0				-0.019887	-0.035842	-0.027171		8				0.08547	0.04402	0.063828		8				0.053097	0.070157	0.095565
8				-0.058407	-0.023676	-0.039499		16				-0.0021814	0.025522	0.077259		16				-0.023149	-0.038598	0.16431
16				-0.048968	-0.0013173	-0.030489		24				0.023206	0.0063062	0.071796		24				0.020189	0.062362	0.082293
24	-0.038196	-0.015625	-0.042338	-0.023368	-0.021133	-0.066977		32	0.01889	0.034098	0.10528	0.018618	0.020613	0.084164		32	0.025228	0.017875	0.098247	0.029354	0.015303	0.093547
32				-0.020252	-0.0089517	-0.054093		40				0.026926	0.087699	0.16263		40				0.021398	0.023513	0.10061
40				-0.039986	-0.023045	-0.020631		48				0.027883	0.030352	0.13053		48				0.078346	0.026797	0.050475
48				-0.045962	0.0059658	-0.027006		56				-0.0087949	0.009182	0.095514		56				-0.011277	0.058557	0.049297
56				-0.020542	0.015445	-0.02992		64				0.028299	-0.0055359	0.063721		64				0.0526	-0.0062542	0.012923
64	-0.0079983	0.01076	-0.023216	0.0033732	0.024978	-0.04373		72	0.01708	-0.01066	0.094114	0.028278	0.020582	0.12714		72	0.026114	0.031833	0.053372	0.04158	-0.023477	0.066641
72				0.024568	-0.0085484	0.020505		80				0.022268	-0.056559	0.079596		80				0.022523	0.10437	0.033259
80				-0.0014285	0.015962	-0.035929		88				0.01535	-0.020968	0.1046		88				0.025144	0.025968	0.10474
88				-0.0068842	0.03347	-0.0087805		96				0.036703	-0.0086389	0.090876		96				0.031196	-0.033657	0.04701
96				-0.009873	0.01416	0.028759		104				0.029881	-0.018408	0.1007		104				0.063933	0.083945	0.073306
104	-0.0098614	0.014102	0.0076154	-0.012489	0.027242	-0.019939		112	0.039321	0.001739	0.10576	0.08849	0.03954	0.087242		112	0.041456	0.020233	0.063908	0.04991	0.041036	0.089406
112				-0.015168	0.0019942	0.0089875		120				0.028965	0.013803	0.14477		120				0.0073172	-0.036394	0.073408
120				-0.0048927	-0.0063572	0.02905		128				0.012565	-0.017601	0.10519		128				0.054922	0.046233	0.036409
128				-0.031103	-0.07231	0.020529		136				0.012163	0.016891	0.073233		136				0.064797	0.024507	0.068135
136				0.00073132	-0.025192	-0.015031		144				0.021828	-0.02792	0.052364		144				0.049012	0.022053	0.10267
144	0.027224	0.0098655	0.022298	0.076527	0.044844	-0.0030513		152	0.037078	0.035193	0.11617	0.052898	0.063442	0.088073		152	0.086098	0.080023	0.12111	0.12113	0.098191	0.084276
152				0.039054	0.0191	0.15737		160				0.036238	0.083563	0.066822		160				-0.0046771	0.033965	0.1334
160				0.037076	0.016686	0.027856		168				0.0078133	0.026069	0.16904		168				0.12336	0.077321	0.12239
168				0.021666	-0.030203	-0.04732		176				0.026152	0.032464	0.18545		176				0.17099	0.14732	0.14489
176				-0.011712	0.033958	0.013964		184				0.07754	0.033537	0.13528		184				0.056772	0.10129	0.13903
184	0.0024172	0.004405	0.0083176	0.026654	-0.0095067	0.04448		192	0.084644	0.064546	0.13747	0.052868	0.0039908	0.15288		192	0.11345	0.091914	0.16397	0.097833	0.020873	0.11554
192				-0.0029129	-0.0042743	0.063909		200				0.14791	0.14613	0.052512		200				0.12497	0.064638	0.19594
200				-0.021609	0.032051	-0.033445		208				0.11875	0.10661	0.16122		208				0.11671	0.12545	0.22443
208				-0.018022	0.025072	0.027189		216				0.075127	0.11068	0.15487		216				0.071036	0.082138	0.17431
216				0.055604	0.032507	0.057638		224				0.094933	0.1466	0.17407		224
224	0.065308	0.048195	0.067718	0.10694	0.11999	0.0923		232	0.092367	0.13977	0.16511	0.10704	0.16202	0.1664		232	0.071036	0.082138	0.17431
232				0.10264	0.02668	0.10099
240				0.079376	0.036728	0.060471

## Sheet: Supplementary Data 6
Fig. 5e						Fig. 5f								Fig. 5g
DLD-1						L. monocytogenes Infection								Levy Alpha
Df (rad)	Raw Data	Levy	Gaussian	Cauchy		Df (rad)	Before Infection	Levy	Inoculation	Levy	30 min	Levy		Time (min)	Control	E. coli	S. enterica	L. monocytogenes	L. innocua
0.01	0.012001	0.012038	0.012	0.012		0.01	0.012001	0.012038	0.011506	0.012038	0.0091505	0.0087825		-60	-0.004394	2.5596e-05	0.0057815	-0.0015076	-0.0027178
0.02	0.011979	0.012017	0.011971	0.011968		0.02	0.011979	0.012017	0.011446	0.012017	0.0091574	0.008773		-30	0.0025311	0.0013611	-0.00088113	0.00072745	0.0020266
0.03	0.011914	0.011982	0.011922	0.011913		0.03	0.011914	0.011982	0.01146	0.011982	0.009118	0.0087572		0	0.0018629	-0.0013867	-0.0049004	0.00078012	0.00069116
0.04	0.01179	0.011932	0.011854	0.011838		0.04	0.01179	0.011932	0.01139	0.011932	0.0091288	0.0087351		30	-0.0046717	0.00068695	-0.0040472	-0.0395	-0.0047224
0.05	0.011665	0.011869	0.011767	0.011742		0.05	0.011665	0.011869	0.011365	0.011869	0.0090319	0.0087068		60	-0.0016048	0.0011311	-0.0013832	-0.058795	0.00092996
0.06	0.011614	0.011793	0.011662	0.011628		0.06	0.011614	0.011793	0.011242	0.011793	0.0090195	0.0086725		90	0.0035998	-0.0040016	-0.0087032	-0.05674	-0.0021854
0.07	0.011466	0.011703	0.011539	0.011495		0.07	0.011466	0.011703	0.011143	0.011703	0.0089968	0.008632		120	-0.0072169	-0.012244	-0.013425	-0.055141	-0.0045913
0.08	0.011336	0.0116	0.011399	0.011346		0.08	0.011336	0.0116	0.01103	0.0116	0.0088692	0.0085857		150	-0.0042809	-0.023894	-0.022721	-0.058464	-0.0050118
0.09	0.011185	0.011485	0.011242	0.011181		0.09	0.011185	0.011485	0.010971	0.011485	0.0088274	0.0085336		180	-0.0056393	-0.034239	-0.03017	-0.061899	-0.0047197
0.1	0.011076	0.011358	0.011069	0.011002		0.1	0.011076	0.011358	0.0108	0.011358	0.0087083	0.0084758		210	0.002767	-0.066543	-0.027973	-0.06247	-0.0078469
0.11	0.010843	0.01122	0.010881	0.010811		0.11	0.010843	0.01122	0.010693	0.01122	0.0086656	0.0084125		240	0.00079547	-0.08801	-0.025304	-0.066346	-0.010116
0.12	0.010646	0.01107	0.010678	0.010609		0.12	0.010646	0.01107	0.010516	0.01107	0.0085863	0.0083439		270	-0.0045243	-0.074277	-0.023181	-0.064052	-0.013024
0.13	0.010513	0.010911	0.010462	0.010398		0.13	0.010513	0.010911	0.010351	0.010911	0.0084795	0.0082702		300	-0.0081507	-0.096808	-0.025241	-0.05332	-0.012716
0.14	0.010295	0.010741	0.010234	0.01018		0.14	0.010295	0.010741	0.010221	0.010741	0.0083721	0.0081915		330	-0.0046643	-0.11264	-0.024287	-0.053938	-0.015376
0.15	0.01009	0.010563	0.0099949	0.0099549		0.15	0.01009	0.010563	0.010004	0.010563	0.0082769	0.008108		360	-0.0025131	-0.1028	-0.026688	-0.053945	-0.017247
0.16	0.0099532	0.010376	0.0097452	0.0097254		0.16	0.0099532	0.010376	0.0098159	0.010376	0.0081615	0.0080201
0.17	0.009743	0.010182	0.0094861	0.0094923		0.17	0.009743	0.010182	0.0096843	0.010182	0.0080844	0.0079278
0.18	0.0094276	0.0099802	0.0092189	0.0092571		0.18	0.0094276	0.0099802	0.0094429	0.0099802	0.0079938	0.0078314
0.19	0.0091946	0.0097723	0.0089447	0.0090209		0.19	0.0091946	0.0097723	0.0093265	0.0097723	0.0078049	0.0077312
0.2	0.0090016	0.0095588	0.0086644	0.0087846		0.2	0.0090016	0.0095588	0.0090507	0.0095588	0.0077166	0.0076274
0.21	0.0087877	0.0093403	0.0083792	0.0085493		0.21	0.0087877	0.0093403	0.0088548	0.0093403	0.0075905	0.0075202
0.22	0.0085093	0.0091176	0.0080902	0.0083157		0.22	0.0085093	0.0091176	0.0086749	0.0091176	0.0074603	0.0074099
0.23	0.0082552	0.0088914	0.0077984	0.0080845		0.23	0.0082552	0.0088914	0.008464	0.0088914	0.0073309	0.0072967
0.24	0.0080539	0.0086623	0.0075048	0.0078565		0.24	0.0080539	0.0086623	0.0082611	0.0086623	0.0071907	0.007181
0.25	0.007863	0.008431	0.0072106	0.007632		0.25	0.007863	0.008431	0.0080391	0.008431	0.0070245	0.0070628
0.26	0.0076236	0.0081982	0.0069165	0.0074116		0.26	0.0076236	0.0081982	0.0078386	0.0081982	0.0069504	0.0069425
0.27	0.0073748	0.0079644	0.0066237	0.0071956		0.27	0.0073748	0.0079644	0.007639	0.0079644	0.0067889	0.0068204
0.28	0.0071577	0.0077304	0.0063328	0.0069844		0.28	0.0071577	0.0077304	0.007405	0.0077304	0.0067034	0.0066966
0.29	0.0069401	0.0074966	0.0060449	0.0067781		0.29	0.0069401	0.0074966	0.0071788	0.0074966	0.0065411	0.0065715
0.3	0.0067153	0.0072636	0.0057607	0.006577		0.3	0.0067153	0.0072636	0.0070444	0.0072636	0.006355	0.0064452
0.31	0.0064983	0.007032	0.0054808	0.0063813		0.31	0.0064983	0.007032	0.0068088	0.007032	0.0062302	0.006318
0.32	0.0062917	0.0068023	0.0052061	0.0061909		0.32	0.0062917	0.0068023	0.0066016	0.0068023	0.0060961	0.0061901
0.33	0.0060324	0.0065748	0.0049371	0.006006		0.33	0.0060324	0.0065748	0.006385	0.0065748	0.0059944	0.0060618
0.34	0.0058354	0.0063501	0.0046743	0.0058267		0.34	0.0058354	0.0063501	0.0062061	0.0063501	0.0058584	0.0059332
0.35	0.0056886	0.0061286	0.0044183	0.0056528		0.35	0.0056886	0.0061286	0.0059878	0.0061286	0.0057227	0.0058045
0.36	0.0055149	0.0059105	0.0041695	0.0054844		0.36	0.0055149	0.0059105	0.0057851	0.0059105	0.005588	0.005676
0.37	0.0052842	0.0056962	0.0039283	0.0053215		0.37	0.0052842	0.0056962	0.0056094	0.0056962	0.005437	0.0055478
0.38	0.0051313	0.0054861	0.003695	0.0051639		0.38	0.0051313	0.0054861	0.0054455	0.0054861	0.0053089	0.0054202
0.39	0.0049453	0.0052804	0.0034699	0.0050115		0.39	0.0049453	0.0052804	0.0052329	0.0052804	0.0051792	0.0052932
0.4	0.0047867	0.0050793	0.0032532	0.0048643		0.4	0.0047867	0.0050793	0.005073	0.0050793	0.0050763	0.0051671
0.41	0.0046331	0.004883	0.003045	0.0047221		0.41	0.0046331	0.004883	0.004904	0.004883	0.004892	0.005042
0.42	0.0044273	0.0046917	0.0028455	0.0045848		0.42	0.0044273	0.0046917	0.0047668	0.0046917	0.0047615	0.004918
0.43	0.0042867	0.0045056	0.0026548	0.0044523		0.43	0.0042867	0.0045056	0.0046067	0.0045056	0.0046485	0.0047953
0.44	0.0040999	0.0043247	0.0024728	0.0043243		0.44	0.0040999	0.0043247	0.0044512	0.0043247	0.0045559	0.004674
0.45	0.0039647	0.0041491	0.0022995	0.0042008		0.45	0.0039647	0.0041491	0.0042507	0.0041491	0.0044662	0.0045542
0.46	0.0038368	0.0039789	0.0021349	0.0040816		0.46	0.0038368	0.0039789	0.0041334	0.0039789	0.0043576	0.004436
0.47	0.0036767	0.0038141	0.0019788	0.0039666		0.47	0.0036767	0.0038141	0.0039932	0.0038141	0.0042139	0.0043196
0.48	0.0035456	0.0036548	0.0018311	0.0038556		0.48	0.0035456	0.0036548	0.0038537	0.0036548	0.0041237	0.004205
0.49	0.0033906	0.0035009	0.0016917	0.0037484		0.49	0.0033906	0.0035009	0.0037311	0.0035009	0.0039925	0.0040922
0.5	0.0032824	0.0033525	0.0015604	0.003645		0.5	0.0032824	0.0033525	0.0036209	0.0033525	0.0039013	0.0039814
0.51	0.0031714	0.0032094	0.0014369	0.0035452		0.51	0.0031714	0.0032094	0.0034452	0.0032094	0.0037526	0.0038726
0.52	0.0030364	0.0030716	0.001321	0.0034489		0.52	0.0030364	0.0030716	0.0033524	0.0030716	0.0036876	0.0037659
0.53	0.0029579	0.0029391	0.0012125	0.0033559		0.53	0.0029579	0.0029391	0.0032382	0.0029391	0.0035933	0.0036613
0.54	0.002804	0.0028117	0.0011111	0.0032661		0.54	0.002804	0.0028117	0.0031113	0.0028117	0.0034863	0.0035588
0.55	0.0027385	0.0026894	0.0010165	0.0031795		0.55	0.0027385	0.0026894	0.0029847	0.0026894	0.0033972	0.0034586
0.56	0.0026328	0.0025721	0.00092844	0.0030959		0.56	0.0026328	0.0025721	0.0028873	0.0025721	0.00328	0.0033605
0.57	0.0025125	0.0024596	0.00084663	0.0030152		0.57	0.0025125	0.0024596	0.0027871	0.0024596	0.0031976	0.0032647
0.58	0.0024406	0.0023519	0.00077076	0.0029373		0.58	0.0024406	0.0023519	0.0026718	0.0023519	0.0030856	0.0031711
0.59	0.0023535	0.0022487	0.00070055	0.0028621		0.59	0.0023535	0.0022487	0.0025796	0.0022487	0.0030081	0.0030797
0.6	0.0022493	0.00215	0.0006357	0.0027895		0.6	0.0022493	0.00215	0.0024587	0.00215	0.0029286	0.0029906
0.61	0.0021656	0.0020556	0.00057591	0.0027193		0.61	0.0021656	0.0020556	0.0024018	0.0020556	0.0028532	0.0029037
0.62	0.002072	0.0019655	0.00052089	0.0026516		0.62	0.002072	0.0019655	0.0023229	0.0019655	0.0027823	0.0028191
0.63	0.0019954	0.0018794	0.00047036	0.0025861		0.63	0.0019954	0.0018794	0.0022365	0.0018794	0.0026938	0.0027367
0.64	0.0019139	0.0017971	0.00042404	0.0025229		0.64	0.0019139	0.0017971	0.0021543	0.0017971	0.00262	0.0026565
0.65	0.0018445	0.0017187	0.00038166	0.0024617		0.65	0.0018445	0.0017187	0.0020726	0.0017187	0.0025469	0.0025784
0.66	0.0017929	0.0016439	0.00034295	0.0024025		0.66	0.0017929	0.0016439	0.0020124	0.0016439	0.0024872	0.0025026
0.67	0.0017117	0.0015725	0.00030767	0.0023453		0.67	0.0017117	0.0015725	0.0019117	0.0015725	0.0024044	0.0024288
0.68	0.0016526	0.0015045	0.00027556	0.0022899		0.68	0.0016526	0.0015045	0.0018402	0.0015045	0.002362	0.0023572
0.69	0.0015907	0.0014398	0.0002464	0.0022363		0.69	0.0015907	0.0014398	0.0017976	0.0014398	0.0023022	0.0022876
0.7	0.0015254	0.001378	0.00021997	0.0021844		0.7	0.0015254	0.001378	0.0017208	0.001378	0.0021978	0.00222
0.71	0.001482	0.0013193	0.00019606	0.0021341		0.71	0.001482	0.0013193	0.0016727	0.0013193	0.0021238	0.0021545
0.72	0.0014408	0.0012633	0.00017446	0.0020854		0.72	0.0014408	0.0012633	0.0015984	0.0012633	0.0020755	0.0020909
0.73	0.0013587	0.00121	0.00015498	0.0020382		0.73	0.0013587	0.00121	0.0015255	0.00121	0.0020509	0.0020292
0.74	0.0012889	0.0011593	0.00013746	0.0019925		0.74	0.0012889	0.0011593	0.0014843	0.0011593	0.0019659	0.0019694
0.75	0.0012487	0.0011111	0.00012171	0.0019483		0.75	0.0012487	0.0011111	0.0014339	0.0011111	0.00191	0.0019115
0.76	0.0012218	0.0010651	0.0001076	0.0019053		0.76	0.0012218	0.0010651	0.0013798	0.0010651	0.0018621	0.0018553
0.77	0.0011766	0.0010214	9.4965e-05	0.0018638		0.77	0.0011766	0.0010214	0.0013093	0.0010214	0.0018066	0.0018009
0.78	0.0011321	0.00097979	8.3678e-05	0.0018234		0.78	0.0011321	0.00097979	0.0013043	0.00097979	0.0017351	0.0017482
0.79	0.0011075	0.0009402	7.3612e-05	0.0017844		0.79	0.0011075	0.0009402	0.0012438	0.0009402	0.0016814	0.0016972
0.8	0.001043	0.00090251	6.4652e-05	0.0017465		0.8	0.001043	0.00090251	0.001192	0.00090251	0.0016672	0.0016478
0.81	0.0010239	0.00086664	5.6689e-05	0.0017098		0.81	0.0010239	0.00086664	0.0011617	0.00086664	0.0015817	0.0016
0.82	0.00097283	0.0008325	4.9627e-05	0.0016741		0.82	0.00097283	0.0008325	0.0011217	0.0008325	0.0015759	0.0015537
0.83	0.00093278	0.0008	4.3373e-05	0.0016396		0.83	0.00093278	0.0008	0.001051	0.0008	0.0015244	0.0015089
0.84	0.00091326	0.00076905	3.7845e-05	0.001606		0.84	0.00091326	0.00076905	0.0010445	0.00076905	0.0014684	0.0014656
0.85	0.0008742	0.00073958	3.2968e-05	0.0015734		0.85	0.0008742	0.00073958	0.00099886	0.00073958	0.0014416	0.0014236
0.86	0.00084124	0.00071151	2.8673e-05	0.0015418		0.86	0.00084124	0.00071151	0.00096518	0.00071151	0.0014249	0.0013831
0.87	0.00081274	0.00068477	2.4897e-05	0.001511		0.87	0.00081274	0.00068477	0.00091976	0.00068477	0.001365	0.0013438
0.88	0.00079197	0.00065929	2.1582e-05	0.0014811		0.88	0.00079197	0.00065929	0.00089199	0.00065929	0.0013185	0.0013059
0.89	0.00076058	0.00063501	1.8679e-05	0.001452		0.89	0.00076058	0.00063501	0.00087127	0.00063501	0.0012975	0.0012692
0.9	0.00072639	0.00061186	1.6139e-05	0.0014237		0.9	0.00072639	0.00061186	0.00084123	0.00061186	0.0012384	0.0012337
0.91	0.00069969	0.00058979	1.3922e-05	0.0013962		0.91	0.00069969	0.00058979	0.00081322	0.00058979	0.0012023	0.0011993
0.92	0.0006669	0.00056873	1.1991e-05	0.0013694		0.92	0.0006669	0.00056873	0.00079193	0.00056873	0.0011885	0.0011661
0.93	0.00065248	0.00054864	1.031e-05	0.0013434		0.93	0.00065248	0.00054864	0.00075663	0.00054864	0.0011482	0.001134
0.94	0.00062175	0.00052947	8.8502e-06	0.001318		0.94	0.00062175	0.00052947	0.00072643	0.00052947	0.0011242	0.0011029
0.95	0.00060156	0.00051117	7.5849e-06	0.0012933		0.95	0.00060156	0.00051117	0.00068741	0.00051117	0.0010863	0.0010729
0.96	0.00059596	0.00049369	6.4899e-06	0.0012693		0.96	0.00059596	0.00049369	0.00068822	0.00049369	0.0010644	0.0010438
0.97	0.00056333	0.00047699	5.5438e-06	0.0012459		0.97	0.00056333	0.00047699	0.00066045	0.00047699	0.0010304	0.0010157
0.98	0.00054759	0.00046104	4.728e-06	0.0012232		0.98	0.00054759	0.00046104	0.00063552	0.00046104	0.00099625	0.00098852
0.99	0.00053293	0.00044578	4.0257e-06	0.001201		0.99	0.00053293	0.00044578	0.00061665	0.00044578	0.00097797	0.00096222
1	0.00050788	0.0004312	3.422e-06	0.0011795		1	0.00050788	0.0004312	0.00057974	0.0004312	0.00094894	0.00093679
1.01	0.00049354	0.00041724	2.9042e-06	0.0011585		1.01	0.00049354	0.00041724	0.00057099	0.00041724	0.00092569	0.00091218
1.02	0.00047434	0.00040389	2.4607e-06	0.0011381		1.02	0.00047434	0.00040389	0.00054744	0.00040389	0.00090476	0.00088837
1.03	0.00045885	0.0003911	2.0815e-06	0.0011182		1.03	0.00045885	0.0003911	0.00054047	0.0003911	0.00087389	0.00086533
1.04	0.00044394	0.00037886	1.7579e-06	0.0010988		1.04	0.00044394	0.00037886	0.00050566	0.00037886	0.00086354	0.00084304
1.05	0.0004324	0.00036713	1.4822e-06	0.0010798		1.05	0.0004324	0.00036713	0.0005008	0.00036713	0.00083507	0.00082147
1.06	0.00042252	0.00035589	1.2476e-06	0.0010614		1.06	0.00042252	0.00035589	0.00048647	0.00035589	0.00079723	0.00080059
1.07	0.0004095	0.00034511	1.0485e-06	0.0010434		1.07	0.0004095	0.00034511	0.00046737	0.00034511	0.00078937	0.00078039
1.08	0.00038874	0.00033478	8.7974e-07	0.0010259		1.08	0.00038874	0.00033478	0.00044211	0.00033478	0.00077028	0.00076082
1.09	0.00036723	0.00032486	7.3692e-07	0.0010087		1.09	0.00036723	0.00032486	0.00044486	0.00032486	0.0007512	0.00074188
1.1	0.00035487	0.00031534	6.1628e-07	0.00099198		1.1	0.00035487	0.00031534	0.00042916	0.00031534	0.00073027	0.00072354
1.11	0.00035405	0.0003062	5.1455e-07	0.00097562		1.11	0.00035405	0.0003062	0.00040795	0.0003062	0.00072393	0.00070578
1.12	0.00034243	0.00029742	4.2892e-07	0.00095964		1.12	0.00034243	0.00029742	0.00039491	0.00029742	0.00070397	0.00068858
1.13	0.00032554	0.00028898	3.5695e-07	0.00094403		1.13	0.00032554	0.00028898	0.0003873	0.00028898	0.00067919	0.00067192
1.14	0.00031961	0.00028087	2.9657e-07	0.00092877		1.14	0.00031961	0.00028087	0.00037443	0.00028087	0.00065497	0.00065578
1.15	0.00030947	0.00027308	2.46e-07	0.00091387		1.15	0.00030947	0.00027308	0.00035856	0.00027308	0.00065273	0.00064014
1.16	0.00030247	0.00026557	2.0372e-07	0.00089931		1.16	0.00030247	0.00026557	0.00034723	0.00026557	0.00062603	0.00062498
1.17	0.00027956	0.00025835	1.6844e-07	0.00088509		1.17	0.00027956	0.00025835	0.0003397	0.00025835	0.00059964	0.00061029
1.18	0.00028138	0.00025141	1.3904e-07	0.0008712		1.18	0.00028138	0.00025141	0.00032035	0.00025141	0.00059708	0.00059605
1.19	0.00026745	0.00024471	1.1458e-07	0.00085764		1.19	0.00026745	0.00024471	0.00031994	0.00024471	0.00057887	0.00058224
1.2	0.0002649	0.00023827	9.427e-08	0.0008444		1.2	0.0002649	0.00023827	0.00030651	0.00023827	0.00056588	0.00056885
1.21	0.00025723	0.00023205	7.7434e-08	0.00083147		1.21	0.00025723	0.00023205	0.00029274	0.00023205	0.00055289	0.00055587
1.22	0.00025608	0.00022606	6.3501e-08	0.00081883		1.22	0.00025608	0.00022606	0.00029015	0.00022606	0.00054335	0.00054328
1.23	0.00023697	0.00022029	5.199e-08	0.00080649		1.23	0.00023697	0.00022029	0.00027704	0.00022029	0.00051785	0.00053106
1.24	0.00022971	0.00021472	4.2497e-08	0.00079443		1.24	0.00022971	0.00021472	0.00027364	0.00021472	0.00051601	0.00051921
1.25	0.000227	0.00020934	3.468e-08	0.00078263		1.25	0.000227	0.00020934	0.00026578	0.00020934	0.00050815	0.0005077
1.26	0.00022024	0.00020415	2.8255e-08	0.0007711		1.26	0.00022024	0.00020415	0.00026611	0.00020415	0.00048914	0.00049653
1.27	0.00021109	0.00019914	2.2982e-08	0.00075981		1.27	0.00021109	0.00019914	0.00025024	0.00019914	0.00047824	0.0004857
1.28	0.00021431	0.00019429	1.8663e-08	0.00074875		1.28	0.00021431	0.00019429	0.00023818	0.00019429	0.0004687	0.00047517
1.29	0.00020557	0.00018962	1.5131e-08	0.00073792		1.29	0.00020557	0.00018962	0.00023826	0.00018962	0.00045154	0.00046495
1.3	0.00019412	0.00018509	1.2248e-08	0.00072731		1.3	0.00019412	0.00018509	0.00022765	0.00018509	0.00046413	0.00045502
1.31	0.00019091	0.00018072	9.8975e-09	0.00071691		1.31	0.00019091	0.00018072	0.00022701	0.00018072	0.00044079	0.00044538
1.32	0.0001816	0.00017649	7.9852e-09	0.00070671		1.32	0.0001816	0.00017649	0.00020668	0.00017649	0.00043173	0.00043601
1.33	0.00017764	0.0001724	6.4318e-09	0.00069671		1.33	0.00017764	0.0001724	0.00021146	0.0001724	0.00041513	0.00042691
1.34	0.00017253	0.00016844	5.1722e-09	0.00068692		1.34	0.00017253	0.00016844	0.00021081	0.00016844	0.00039949	0.00041806
1.35	0.00016742	0.00016461	4.1525e-09	0.00067731		1.35	0.00016742	0.00016461	0.00020434	0.00016461	0.00039436	0.00040946
1.36	0.00016355	0.0001609	3.3284e-09	0.0006679		1.36	0.00016355	0.0001609	0.00018847	0.0001609	0.00038963	0.00040109
1.37	0.00016256	0.00015731	2.6635e-09	0.00065868		1.37	0.00016256	0.00015731	0.0001862	0.00015731	0.0003849	0.00039296
1.38	0.00015746	0.00015382	2.1279e-09	0.00064965		1.38	0.00015746	0.00015382	0.00017956	0.00015382	0.00036958	0.00038505
1.39	0.00015152	0.00015045	1.6973e-09	0.00064081		1.39	0.00015152	0.00015045	0.00018693	0.00015045	0.00036534	0.00037736
1.4	0.00014617	0.00014718	1.3516e-09	0.00063216		1.4	0.00014617	0.00014718	0.00017673	0.00014718	0.00035796	0.00036987
1.41	0.00014007	0.000144	1.0745e-09	0.00062368		1.41	0.00014007	0.000144	0.00016572	0.000144	0.00034858	0.00036259
1.42	0.00013933	0.00014093	8.5287e-10	0.00061538		1.42	0.00013933	0.00014093	0.00016313	0.00014093	0.00033703	0.0003555
1.43	0.00014172	0.00013794	6.7584e-10	0.00060726		1.43	0.00014172	0.00013794	0.00016491	0.00013794	0.00033526	0.0003486
1.44	0.00013323	0.00013504	5.3468e-10	0.0005993		1.44	0.00013323	0.00013504	0.00016386	0.00013504	0.0003234	0.00034188
1.45	0.00012532	0.00013223	4.2231e-10	0.0005915		1.45	0.00012532	0.00013223	0.00015269	0.00013223	0.00031762	0.00033534
1.46	0.00012268	0.0001295	3.3302e-10	0.00058386		1.46	0.00012268	0.0001295	0.00014856	0.0001295	0.00032219	0.00032897
1.47	0.00011947	0.00012685	2.6218e-10	0.00057635		1.47	0.00011947	0.00012685	0.00014321	0.00012685	0.000308	0.00032277
1.48	0.00011733	0.00012427	2.0607e-10	0.00056899		1.48	0.00011733	0.00012427	0.0001403	0.00012427	0.0002987	0.00031672
1.49	0.00011774	0.00012177	1.617e-10	0.00056176		1.49	0.00011774	0.00012177	0.0001339	0.00012177	0.000289	0.00031083
1.5	0.00011082	0.00011934	1.2668e-10	0.00055466		1.5	0.00011082	0.00011934	0.00013593	0.00011934	0.00028402	0.00030509
1.51	0.00011543	0.00011697	9.9083e-11	0.00054768		1.51	0.00011543	0.00011697	0.00013342	0.00011697	0.00027849	0.0002995
1.52	0.00010934	0.00011467	7.7371e-11	0.00054081		1.52	0.00010934	0.00011467	0.0001233	0.00011467	0.00027617	0.00029404
1.53	0.00010538	0.00011244	6.0318e-11	0.00053407		1.53	0.00010538	0.00011244	0.00012783	0.00011244	0.00026694	0.00028873
1.54	0.0001086	0.00011026	4.6947e-11	0.00052743		1.54	0.0001086	0.00011026	0.00011755	0.00011026	0.00027544	0.00028354
1.55	0.0001025	0.00010815	3.648e-11	0.00052091		1.55	0.0001025	0.00010815	0.00011787	0.00010815	0.00026823	0.00027848
1.56	9.6813e-05	0.00010609	2.8301e-11	0.00051451		1.56	9.6813e-05	0.00010609	0.00011917	0.00010609	0.00024962	0.00027355
1.57	9.8379e-05	0.00010408	2.192e-11	0.00050822		1.57	9.8379e-05	0.00010408	0.0001152	0.00010408	0.00025387	0.00026874
1.58	8.9727e-05	0.00010213	1.695e-11	0.00050204		1.58	8.9727e-05	0.00010213	0.00010945	0.00010213	0.00024874	0.00026404
1.59	9.2858e-05	0.00010023	1.3085e-11	0.00049598		1.59	9.2858e-05	0.00010023	0.00011132	0.00010023	0.00024682	0.00025946
1.6	8.7255e-05	9.8378e-05	1.0085e-11	0.00049004		1.6	8.7255e-05	9.8378e-05	0.00011018	9.8378e-05	0.00023375	0.00025499
1.61	8.2971e-05	9.6574e-05	7.7603e-12	0.0004842		1.61	8.2971e-05	9.6574e-05	0.00010338	9.6574e-05	0.00022902	0.00025062
1.62	8.3383e-05	9.4817e-05	5.9616e-12	0.00047848		1.62	8.3383e-05	9.4817e-05	9.8606e-05	9.4817e-05	0.00022308	0.00024636
1.63	7.9016e-05	9.3104e-05	4.5724e-12	0.00047287		1.63	7.9016e-05	9.3104e-05	9.8606e-05	9.3104e-05	0.00022669	0.0002422
1.64	8.4454e-05	9.1435e-05	3.5012e-12	0.00046736		1.64	8.4454e-05	9.1435e-05	9.5611e-05	9.1435e-05	0.00021963	0.00023813
1.65	8.0334e-05	8.9808e-05	2.6765e-12	0.00046196		1.65	8.0334e-05	8.9808e-05	9.3263e-05	8.9808e-05	0.00021178	0.00023416
1.66	7.5473e-05	8.8221e-05	2.0428e-12	0.00045665		1.66	7.5473e-05	8.8221e-05	9.1239e-05	8.8221e-05	0.00021667	0.00023028
1.67	7.5803e-05	8.6673e-05	1.5566e-12	0.00045144		1.67	7.5803e-05	8.6673e-05	8.6949e-05	8.6673e-05	0.00019895	0.0002265
1.68	7.3908e-05	8.5164e-05	1.1841e-12	0.00044631		1.68	7.3908e-05	8.5164e-05	8.452e-05	8.5164e-05	0.00020745	0.00022279
1.69	7.02e-05	8.3691e-05	8.9935e-13	0.00044126		1.69	7.02e-05	8.3691e-05	8.8163e-05	8.3691e-05	0.00019814	0.00021917
1.7	7.2342e-05	8.2253e-05	6.8193e-13	0.00043629		1.7	7.2342e-05	8.2253e-05	8.3386e-05	8.2253e-05	0.00020119	0.00021564
1.71	6.6327e-05	8.085e-05	5.1624e-13	0.0004314		1.71	6.6327e-05	8.085e-05	8.2253e-05	8.085e-05	0.0001874	0.00021218
1.72	7.0777e-05	7.9481e-05	3.9016e-13	0.00042658		1.72	7.0777e-05	7.9481e-05	7.5695e-05	7.9481e-05	0.00019253	0.0002088
1.73	6.7234e-05	7.8144e-05	2.944e-13	0.00042183		1.73	6.7234e-05	7.8144e-05	7.3186e-05	7.8144e-05	0.00018748	0.00020549
1.74	6.3938e-05	7.6838e-05	2.2178e-13	0.00041714		1.74	6.3938e-05	7.6838e-05	7.861e-05	7.6838e-05	0.00018315	0.00020226
1.75	5.8994e-05	7.5563e-05	1.668e-13	0.00041253		1.75	5.8994e-05	7.5563e-05	7.8286e-05	7.5563e-05	0.0001781	0.0001991
1.76	6.2867e-05	7.4318e-05	1.2524e-13	0.00040799		1.76	6.2867e-05	7.4318e-05	7.1648e-05	7.4318e-05	0.00018563	0.000196
1.77	6.0724e-05	7.3101e-05	9.3886e-14	0.00040352		1.77	6.0724e-05	7.3101e-05	7.6262e-05	7.3101e-05	0.0001797	0.00019298
1.78	6.1384e-05	7.1912e-05	7.0265e-14	0.00039912		1.78	6.1384e-05	7.1912e-05	7.1971e-05	7.1912e-05	0.00017032	0.00019001
1.79	5.6934e-05	7.075e-05	5.2502e-14	0.00039479		1.79	5.6934e-05	7.075e-05	6.5333e-05	7.075e-05	0.00017505	0.00018712
1.8	5.9406e-05	6.9614e-05	3.9165e-14	0.00039054		1.8	5.9406e-05	6.9614e-05	6.7438e-05	6.9614e-05	0.00016888	0.00018428
1.81	5.4463e-05	6.8504e-05	2.9169e-14	0.00038636		1.81	5.4463e-05	6.8504e-05	6.6952e-05	6.8504e-05	0.00016631	0.0001815
1.82	5.6358e-05	6.7419e-05	2.1688e-14	0.00038225		1.82	5.6358e-05	6.7419e-05	6.6385e-05	6.7419e-05	0.00015997	0.00017878
1.83	5.4957e-05	6.6357e-05	1.61e-14	0.00037822		1.83	5.4957e-05	6.6357e-05	6.4038e-05	6.6357e-05	0.00015653	0.00017612
1.84	5.3144e-05	6.5319e-05	1.1932e-14	0.00037426		1.84	5.3144e-05	6.5319e-05	5.999e-05	6.5319e-05	0.00015917	0.00017352
1.85	5.1661e-05	6.4304e-05	8.8286e-15	0.00037037		1.85	5.1661e-05	6.4304e-05	6.1123e-05	6.4304e-05	0.00015572	0.00017097
1.86	5.4463e-05	6.3311e-05	6.5217e-15	0.00036654		1.86	5.4463e-05	6.3311e-05	6.5819e-05	6.3311e-05	0.0001611	0.00016847
1.87	5.1084e-05	6.2339e-05	4.8098e-15	0.00036278		1.87	5.1084e-05	6.2339e-05	5.9666e-05	6.2339e-05	0.00015244	0.00016602
1.88	4.9931e-05	6.1388e-05	3.5414e-15	0.00035907		1.88	4.9931e-05	6.1388e-05	6.1771e-05	6.1388e-05	0.00014498	0.00016362
1.89	4.8777e-05	6.0457e-05	2.6033e-15	0.00035542		1.89	4.8777e-05	6.0457e-05	5.7318e-05	6.0457e-05	0.00014835	0.00016127
1.9	4.8036e-05	5.9546e-05	1.9105e-15	0.00035182		1.9	4.8036e-05	5.9546e-05	5.6751e-05	5.9546e-05	0.00014586	0.00015896
1.91	4.7377e-05	5.8654e-05	1.3998e-15	0.00034827		1.91	4.7377e-05	5.8654e-05	5.6832e-05	5.8654e-05	0.00013993	0.00015671
1.92	5.0178e-05	5.7781e-05	1.024e-15	0.00034476		1.92	5.0178e-05	5.7781e-05	5.5942e-05	5.7781e-05	0.00014322	0.0001545
1.93	4.6306e-05	5.6926e-05	7.4783e-16	0.0003413		1.93	4.6306e-05	5.6926e-05	5.6508e-05	5.6926e-05	0.00013504	0.00015233
1.94	4.2845e-05	5.6088e-05	5.4526e-16	0.00033788		1.94	4.2845e-05	5.6088e-05	5.4404e-05	5.6088e-05	0.00013311	0.0001502
1.95	4.6965e-05	5.5268e-05	3.9691e-16	0.00033451		1.95	4.6965e-05	5.5268e-05	5.3756e-05	5.5268e-05	0.00013199	0.00014812
1.96	4.3422e-05	5.4465e-05	2.8845e-16	0.00033117		1.96	4.3422e-05	5.4465e-05	5.1408e-05	5.4465e-05	0.00012902	0.00014607
1.97	4.0373e-05	5.3678e-05	2.0929e-16	0.00032789		1.97	4.0373e-05	5.3678e-05	5.3756e-05	5.3678e-05	0.00013095	0.00014407
1.98	4.3669e-05	5.2906e-05	1.516e-16	0.00032464		1.98	4.3669e-05	5.2906e-05	5.1894e-05	5.2906e-05	0.0001271	0.0001421
1.99	4.095e-05	5.2151e-05	1.0964e-16	0.00032145		1.99	4.095e-05	5.2151e-05	5.1084e-05	5.2151e-05	0.00012702	0.00014017
2	4.1032e-05	5.141e-05	7.9159e-17	0.00031831		2	4.1032e-05	5.141e-05	5.0518e-05	5.141e-05	0.00012092	0.00013828
2.01	3.7407e-05	5.0684e-05	5.7061e-17	0.00031521		2.01	3.7407e-05	5.0684e-05	4.5417e-05	5.0684e-05	0.00011924	0.00013643
2.02	3.7654e-05	4.9972e-05	4.1064e-17	0.00031217		2.02	3.7654e-05	4.9972e-05	4.6308e-05	4.9972e-05	0.00012878	0.00013461
2.03	3.8972e-05	4.9275e-05	2.9504e-17	0.00030918		2.03	3.8972e-05	4.9275e-05	4.5741e-05	4.9275e-05	0.00011852	0.00013282
2.04	3.7242e-05	4.8591e-05	2.1164e-17	0.00030624		2.04	3.7242e-05	4.8591e-05	4.3717e-05	4.8591e-05	0.00011314	0.00013107
2.05	3.922e-05	4.792e-05	1.5156e-17	0.00030335		2.05	3.922e-05	4.792e-05	4.8089e-05	4.792e-05	0.00011331	0.00012934
2.06	3.6006e-05	4.7262e-05	1.0836e-17	0.0003005		2.06	3.6006e-05	4.7262e-05	4.5822e-05	4.7262e-05	0.00011651	0.00012766
2.07	3.5512e-05	4.6616e-05	7.735e-18	0.0002977		2.07	3.5512e-05	4.6616e-05	4.3069e-05	4.6616e-05	0.00011314	0.000126
2.08	3.7077e-05	4.5983e-05	5.5123e-18	0.00029494		2.08	3.7077e-05	4.5983e-05	4.2908e-05	4.5983e-05	0.00011451	0.00012437
2.09	3.6418e-05	4.5362e-05	3.9219e-18	0.00029222		2.09	3.6418e-05	4.5362e-05	4.1369e-05	4.5362e-05	0.0001109	0.00012277
2.1	3.8808e-05	4.4753e-05	2.7858e-18	0.00028953		2.1	3.8808e-05	4.4753e-05	4.2503e-05	4.4753e-05	0.00010946	0.0001212
2.11	3.4523e-05	4.4155e-05	1.9756e-18	0.00028688		2.11	3.4523e-05	4.4155e-05	4.1207e-05	4.4155e-05	0.00010625	0.00011966
2.12	3.4688e-05	4.3568e-05	1.3987e-18	0.00028426		2.12	3.4688e-05	4.3568e-05	4.0965e-05	4.3568e-05	0.00010505	0.00011815
2.13	3.4688e-05	4.2993e-05	9.8867e-19	0.00028166		2.13	3.4688e-05	4.2993e-05	4.2422e-05	4.2993e-05	0.00010256	0.00011666
2.14	3.6089e-05	4.2427e-05	6.977e-19	0.00027909		2.14	3.6089e-05	4.2427e-05	4.1612e-05	4.2427e-05	0.00010368	0.0001152
2.15	3.2299e-05	4.1872e-05	4.9156e-19	0.00027655		2.15	3.2299e-05	4.1872e-05	3.7726e-05	4.1872e-05	0.00010336	0.00011376
2.16	3.3699e-05	4.1328e-05	3.4576e-19	0.00027404		2.16	3.3699e-05	4.1328e-05	3.9669e-05	4.1328e-05	0.00010288	0.00011235
2.17	3.271e-05	4.0793e-05	2.4281e-19	0.00027155		2.17	3.271e-05	4.0793e-05	3.6512e-05	4.0793e-05	0.00010729	0.00011097
2.18	3.4358e-05	4.0268e-05	1.7023e-19	0.0002691		2.18	3.4358e-05	4.0268e-05	3.6674e-05	4.0268e-05	0.00010056	0.00010961
2.19	3.304e-05	3.9752e-05	1.1916e-19	0.00026668		2.19	3.304e-05	3.9752e-05	3.7807e-05	3.9752e-05	9.6386e-05	0.00010827
2.2	3.2051e-05	3.9245e-05	8.3269e-20	0.00026429		2.2	3.2051e-05	3.9245e-05	3.6755e-05	3.9245e-05	0.00010007	0.00010695
2.21	3.304e-05	3.8748e-05	5.8095e-20	0.00026194		2.21	3.304e-05	3.8748e-05	3.5217e-05	3.8748e-05	9.9192e-05	0.00010566
2.22	2.9579e-05	3.8259e-05	4.0465e-20	0.00025962		2.22	2.9579e-05	3.8259e-05	3.3516e-05	3.8259e-05	9.4541e-05	0.00010439
2.23	2.8179e-05	3.7779e-05	2.814e-20	0.00025734		2.23	2.8179e-05	3.7779e-05	3.2626e-05	3.7779e-05	9.3579e-05	0.00010314
2.24	3.1145e-05	3.7307e-05	1.9536e-20	0.0002551		2.24	3.1145e-05	3.7307e-05	3.6188e-05	3.7307e-05	8.9971e-05	0.00010191
2.25	2.8591e-05	3.6844e-05	1.3541e-20	0.00025289		2.25	2.8591e-05	3.6844e-05	3.3516e-05	3.6844e-05	9.3098e-05	0.00010071
2.26	2.7602e-05	3.6388e-05	9.3707e-21	0.00025072		2.26	2.7602e-05	3.6388e-05	3.295e-05	3.6388e-05	8.8768e-05	9.952e-05
2.27	2.7602e-05	3.5941e-05	6.474e-21	0.00024858		2.27	2.7602e-05	3.5941e-05	3.5055e-05	3.5941e-05	8.8367e-05	9.8352e-05
2.28	3.0403e-05	3.5501e-05	4.4654e-21	0.00024647		2.28	3.0403e-05	3.5501e-05	3.3597e-05	3.5501e-05	9.2055e-05	9.7204e-05
2.29	2.9497e-05	3.5068e-05	3.075e-21	0.00024439		2.29	2.9497e-05	3.5068e-05	3.4812e-05	3.5068e-05	9.0933e-05	9.6075e-05
2.3	2.7849e-05	3.4643e-05	2.1141e-21	0.00024233		2.3	2.7849e-05	3.4643e-05	3.554e-05	3.4643e-05	8.3155e-05	9.4964e-05
2.31	2.6531e-05	3.4225e-05	1.451e-21	0.0002403		2.31	2.6531e-05	3.4225e-05	3.3274e-05	3.4225e-05	8.5961e-05	9.3871e-05
2.32	2.7272e-05	3.3814e-05	9.9434e-22	0.00023829		2.32	2.7272e-05	3.3814e-05	3.0683e-05	3.3814e-05	8.4438e-05	9.2796e-05
2.33	2.6696e-05	3.341e-05	6.8027e-22	0.0002363		2.33	2.6696e-05	3.341e-05	3.044e-05	3.341e-05	8.4037e-05	9.1738e-05
2.34	2.5213e-05	3.3013e-05	4.6464e-22	0.00023432		2.34	2.5213e-05	3.3013e-05	2.9711e-05	3.3013e-05	8.2032e-05	9.0697e-05
2.35	2.4141e-05	3.2622e-05	3.1684e-22	0.00023237		2.35	2.4141e-05	3.2622e-05	3.2383e-05	3.2622e-05	7.9386e-05	8.9673e-05
2.36	2.5789e-05	3.2238e-05	2.1571e-22	0.00023043		2.36	2.5789e-05	3.2238e-05	2.8821e-05	3.2238e-05	8.3475e-05	8.8665e-05
2.37	2.7355e-05	3.186e-05	1.4661e-22	0.00022851		2.37	2.7355e-05	3.186e-05	3.0197e-05	3.186e-05	8.2673e-05	8.7673e-05
2.38	2.752e-05	3.1488e-05	9.9488e-23	0.00022661		2.38	2.752e-05	3.1488e-05	3.1573e-05	3.1488e-05	8.2513e-05	8.6697e-05
2.39	2.4553e-05	3.1123e-05	6.74e-23	0.00022473		2.39	2.4553e-05	3.1123e-05	3.0278e-05	3.1123e-05	8.6442e-05	8.5736e-05
2.4	2.546e-05	3.0763e-05	4.5587e-23	0.00022287		2.4	2.546e-05	3.0763e-05	2.8578e-05	3.0763e-05	7.8103e-05	8.479e-05
2.41	2.2906e-05	3.0409e-05	3.0783e-23	0.00022104		2.41	2.2906e-05	3.0409e-05	2.8092e-05	3.0409e-05	7.8183e-05	8.3859e-05
2.42	2.6449e-05	3.0061e-05	2.0753e-23	0.00021924		2.42	2.6449e-05	3.0061e-05	3.1654e-05	3.0061e-05	7.8263e-05	8.2942e-05
2.43	2.513e-05	2.9718e-05	1.3968e-23	0.00021746		2.43	2.513e-05	2.9718e-05	2.8983e-05	2.9718e-05	7.7862e-05	8.2039e-05
2.44	2.4883e-05	2.938e-05	9.386e-24	0.00021571		2.44	2.4883e-05	2.938e-05	3.1331e-05	2.938e-05	7.9386e-05	8.115e-05
2.45	2.4389e-05	2.9049e-05	6.2968e-24	0.00021398		2.45	2.4389e-05	2.9049e-05	2.5097e-05	2.9049e-05	7.9707e-05	8.0275e-05
2.46	2.3812e-05	2.8722e-05	4.2174e-24	0.00021229		2.46	2.3812e-05	2.8722e-05	2.7607e-05	2.8722e-05	8.0348e-05	7.9413e-05
2.47	2.5789e-05	2.84e-05	2.8201e-24	0.00021062		2.47	2.5789e-05	2.84e-05	2.8011e-05	2.84e-05	8.0268e-05	7.8564e-05
2.48	2.6943e-05	2.8084e-05	1.8827e-24	0.00020897		2.48	2.6943e-05	2.8084e-05	2.8254e-05	2.8084e-05	7.273e-05	7.7728e-05
2.49	2.1258e-05	2.7772e-05	1.2548e-24	0.00020734		2.49	2.1258e-05	2.7772e-05	2.8335e-05	2.7772e-05	7.5216e-05	7.6904e-05
2.5	2.4059e-05	2.7465e-05	8.3496e-25	0.00020574		2.5	2.4059e-05	2.7465e-05	2.4044e-05	2.7465e-05	7.7141e-05	7.6093e-05
2.51	2.1917e-05	2.7163e-05	5.5469e-25	0.00020415		2.51	2.1917e-05	2.7163e-05	2.5583e-05	2.7163e-05	7.3933e-05	7.5294e-05
2.52	2.2246e-05	2.6865e-05	3.6789e-25	0.00020258		2.52	2.2246e-05	2.6865e-05	2.9064e-05	2.6865e-05	8.0508e-05	7.4506e-05
2.53	2.134e-05	2.6572e-05	2.436e-25	0.00020102		2.53	2.134e-05	2.6572e-05	2.6635e-05	2.6572e-05	7.4013e-05	7.373e-05
2.54	2.1422e-05	2.6284e-05	1.6104e-25	0.00019947		2.54	2.1422e-05	2.6284e-05	3.0197e-05	2.6284e-05	7.4254e-05	7.2966e-05
2.55	2.0763e-05	2.6e-05	1.0629e-25	0.00019793		2.55	2.0763e-05	2.6e-05	2.7364e-05	2.6e-05	7.2409e-05	7.2213e-05
2.56	2.134e-05	2.572e-05	7.0036e-26	0.00019641		2.56	2.134e-05	2.572e-05	2.5825e-05	2.572e-05	6.7197e-05	7.147e-05
2.57	2.4636e-05	2.5444e-05	4.6074e-26	0.0001949		2.57	2.4636e-05	2.5444e-05	2.6473e-05	2.5444e-05	6.816e-05	7.0739e-05
2.58	2.2246e-05	2.5173e-05	3.026e-26	0.0001934		2.58	2.2246e-05	2.5173e-05	2.7364e-05	2.5173e-05	7.4735e-05	7.0018e-05
2.59	2.2906e-05	2.4905e-05	1.9842e-26	0.00019191		2.59	2.2906e-05	2.4905e-05	2.5421e-05	2.4905e-05	7.0565e-05	6.9307e-05
2.6	2.0763e-05	2.4642e-05	1.2989e-26	0.00019044		2.6	2.0763e-05	2.4642e-05	2.6392e-05	2.4642e-05	6.9924e-05	6.8607e-05
2.61	1.9775e-05	2.4382e-05	8.4893e-27	0.00018899		2.61	1.9775e-05	2.4382e-05	2.5016e-05	2.4382e-05	7.0886e-05	6.7917e-05
2.62	2.1422e-05	2.4126e-05	5.5393e-27	0.00018755		2.62	2.1422e-05	2.4126e-05	2.453e-05	2.4126e-05	6.3428e-05	6.7236e-05
2.63	2.1011e-05	2.3874e-05	3.6085e-27	0.00018614		2.63	2.1011e-05	2.3874e-05	2.4368e-05	2.3874e-05	6.9523e-05	6.6565e-05
2.64	2.0928e-05	2.3625e-05	2.3469e-27	0.00018474		2.64	2.0928e-05	2.3625e-05	2.3397e-05	2.3625e-05	6.6877e-05	6.5903e-05
2.65	2.0928e-05	2.3381e-05	1.5239e-27	0.00018337		2.65	2.0928e-05	2.3381e-05	2.3883e-05	2.3381e-05	6.7277e-05	6.5251e-05
2.66	1.9775e-05	2.3139e-05	9.8787e-28	0.00018202		2.66	1.9775e-05	2.3139e-05	2.3721e-05	2.3139e-05	6.7919e-05	6.4608e-05
2.67	1.8291e-05	2.2901e-05	6.3935e-28	0.00018069		2.67	1.8291e-05	2.2901e-05	2.3316e-05	2.2901e-05	7.0645e-05	6.3974e-05
2.68	2.0681e-05	2.2667e-05	4.1311e-28	0.00017938		2.68	2.0681e-05	2.2667e-05	2.3963e-05	2.2667e-05	6.832e-05	6.3348e-05
2.69	1.8291e-05	2.2436e-05	2.6649e-28	0.00017808		2.69	1.8291e-05	2.2436e-05	2.6149e-05	2.2436e-05	6.6957e-05	6.2731e-05
2.7	2.2906e-05	2.2208e-05	1.7163e-28	0.00017681		2.7	2.2906e-05	2.2208e-05	2.283e-05	2.2208e-05	6.2867e-05	6.2123e-05
2.71	1.8786e-05	2.1983e-05	1.1036e-28	0.00017554		2.71	1.8786e-05	2.1983e-05	2.3073e-05	2.1983e-05	6.7037e-05	6.1523e-05
2.72	1.9527e-05	2.1762e-05	7.0842e-29	0.00017429		2.72	1.9527e-05	2.1762e-05	2.2344e-05	2.1762e-05	6.5273e-05	6.0931e-05
2.73	2.0846e-05	2.1544e-05	4.5402e-29	0.00017305		2.73	2.0846e-05	2.1544e-05	2.2992e-05	2.1544e-05	6.6877e-05	6.0347e-05
2.74	1.9775e-05	2.1328e-05	2.905e-29	0.00017182		2.74	1.9775e-05	2.1328e-05	2.5583e-05	2.1328e-05	5.9018e-05	5.9771e-05
2.75	1.9363e-05	2.1116e-05	1.8557e-29	0.00017059		2.75	1.9363e-05	2.1116e-05	2.4287e-05	2.1116e-05	6.5994e-05	5.9203e-05
2.76	2.0434e-05	2.0907e-05	1.1835e-29	0.00016937		2.76	2.0434e-05	2.0907e-05	2.5583e-05	2.0907e-05	6.2145e-05	5.8643e-05
2.77	2.0269e-05	2.07e-05	7.5355e-30	0.00016816		2.77	2.0269e-05	2.07e-05	2.3721e-05	2.07e-05	6.2787e-05	5.809e-05
2.78	2.134e-05	2.0497e-05	4.7902e-30	0.00016696		2.78	2.134e-05	2.0497e-05	2.2749e-05	2.0497e-05	6.832e-05	5.7544e-05
2.79	1.8951e-05	2.0296e-05	3.04e-30	0.00016576		2.79	1.8951e-05	2.0296e-05	2.5987e-05	2.0296e-05	6.4391e-05	5.7006e-05
2.8	1.7138e-05	2.0098e-05	1.9262e-30	0.00016458		2.8	1.7138e-05	2.0098e-05	2.1616e-05	2.0098e-05	6.3829e-05	5.6474e-05
2.81	1.7962e-05	1.9902e-05	1.2185e-30	0.00016341		2.81	1.7962e-05	1.9902e-05	2.3963e-05	1.9902e-05	6.2867e-05	5.595e-05
2.82	1.7797e-05	1.971e-05	7.6951e-31	0.00016225		2.82	1.7797e-05	1.971e-05	2.1292e-05	1.971e-05	6.0061e-05	5.5432e-05
2.83	1.9527e-05	1.9519e-05	4.8518e-31	0.0001611		2.83	1.9527e-05	1.9519e-05	2.202e-05	1.9519e-05	5.8858e-05	5.4922e-05
2.84	1.9857e-05	1.9332e-05	3.0541e-31	0.00015998		2.84	1.9857e-05	1.9332e-05	2.2344e-05	1.9332e-05	6.1344e-05	5.4418e-05
2.85	1.9033e-05	1.9147e-05	1.9194e-31	0.00015886		2.85	1.9033e-05	1.9147e-05	2.113e-05	1.9147e-05	6.4311e-05	5.392e-05
2.86	1.8044e-05	1.8964e-05	1.2043e-31	0.00015777		2.86	1.8044e-05	1.8964e-05	2.2587e-05	1.8964e-05	6.2947e-05	5.3429e-05
2.87	1.8374e-05	1.8784e-05	7.5437e-32	0.00015669		2.87	1.8374e-05	1.8784e-05	2.3235e-05	1.8784e-05	6.1664e-05	5.2944e-05
2.88	1.6396e-05	1.8606e-05	4.7177e-32	0.00015563		2.88	1.6396e-05	1.8606e-05	2.3802e-05	1.8606e-05	5.982e-05	5.2465e-05
2.89	1.961e-05	1.8431e-05	2.9456e-32	0.00015458		2.89	1.961e-05	1.8431e-05	2.1373e-05	1.8431e-05	6.1023e-05	5.1993e-05
2.9	2.0269e-05	1.8258e-05	1.8361e-32	0.00015355		2.9	2.0269e-05	1.8258e-05	2.1778e-05	1.8258e-05	6.2947e-05	5.1526e-05
2.91	1.961e-05	1.8087e-05	1.1427e-32	0.00015253		2.91	1.961e-05	1.8087e-05	2.4854e-05	1.8087e-05	6.3028e-05	5.1066e-05
2.92	1.9692e-05	1.7918e-05	7.0996e-33	0.00015152		2.92	1.9692e-05	1.7918e-05	2.0968e-05	1.7918e-05	5.6773e-05	5.0611e-05
2.93	1.6808e-05	1.7751e-05	4.4039e-33	0.00015051		2.93	1.6808e-05	1.7751e-05	2.3883e-05	1.7751e-05	6.1344e-05	5.0162e-05
2.94	2.0516e-05	1.7587e-05	2.7273e-33	0.00014952		2.94	2.0516e-05	1.7587e-05	2.2749e-05	1.7587e-05	6.4952e-05	4.9719e-05
2.95	1.7632e-05	1.7425e-05	1.6862e-33	0.00014852		2.95	1.7632e-05	1.7425e-05	2.1292e-05	1.7425e-05	6.2627e-05	4.9281e-05
2.96	1.7056e-05	1.7265e-05	1.0408e-33	0.00014754		2.96	1.7056e-05	1.7265e-05	2.1049e-05	1.7265e-05	6.0301e-05	4.8848e-05
2.97	1.961e-05	1.7107e-05	6.4144e-34	0.00014655		2.97	1.961e-05	1.7107e-05	1.943e-05	1.7107e-05	5.6773e-05	4.8421e-05
2.98	1.7715e-05	1.6951e-05	3.9465e-34	0.00014558		2.98	1.7715e-05	1.6951e-05	2.2587e-05	1.6951e-05	6.0862e-05	4.7999e-05
2.99	1.8456e-05	1.6797e-05	2.4241e-34	0.0001446		2.99	1.8456e-05	1.6797e-05	2.1211e-05	1.6797e-05	6.2867e-05	4.7583e-05
3	1.7056e-05	1.6644e-05	1.4866e-34	0.00014364		3	1.7056e-05	1.6644e-05	2.0806e-05	1.6644e-05	5.9499e-05	4.7171e-05
3.01	1.8374e-05	1.6494e-05	9.1018e-35	0.00014268		3.01	1.8374e-05	1.6494e-05	2.1373e-05	1.6494e-05	5.9178e-05	4.6765e-05
3.02	1.7138e-05	1.6346e-05	5.5635e-35	0.00014173		3.02	1.7138e-05	1.6346e-05	1.9835e-05	1.6346e-05	5.7735e-05	4.6363e-05
3.03	1.722e-05	1.6199e-05	3.3952e-35	0.00014079		3.03	1.722e-05	1.6199e-05	2.194e-05	1.6199e-05	6.3509e-05	4.5967e-05
3.04	1.9775e-05	1.6055e-05	2.0685e-35	0.00013986		3.04	1.9775e-05	1.6055e-05	1.9511e-05	1.6055e-05	5.8697e-05	4.5575e-05
3.05	1.961e-05	1.5912e-05	1.2582e-35	0.00013895		3.05	1.961e-05	1.5912e-05	2.0158e-05	1.5912e-05	6.2627e-05	4.5188e-05
3.06	2.1422e-05	1.5771e-05	7.6408e-36	0.00013805		3.06	2.1422e-05	1.5771e-05	2.1859e-05	1.5771e-05	6.3028e-05	4.4805e-05
3.07	1.788e-05	1.5631e-05	4.6325e-36	0.00013716		3.07	1.788e-05	1.5631e-05	2.2506e-05	1.5631e-05	5.9339e-05	4.4427e-05
3.08	1.6891e-05	1.5494e-05	2.804e-36	0.00013629		3.08	1.6891e-05	1.5494e-05	2.0482e-05	1.5494e-05	5.5971e-05	4.4054e-05
3.09	1.6149e-05	1.5358e-05	1.6945e-36	0.00013543		3.09	1.6149e-05	1.5358e-05	2.032e-05	1.5358e-05	5.6212e-05	4.3685e-05
3.1	1.7962e-05	1.5224e-05	1.0223e-36	0.00013458		3.1	1.7962e-05	1.5224e-05	2.1535e-05	1.5224e-05	5.8296e-05	4.332e-05
3.11	1.9115e-05	1.5091e-05	6.1578e-37	0.00013374		3.11	1.9115e-05	1.5091e-05	2.032e-05	1.5091e-05	6.0141e-05	4.296e-05
3.12	2.1175e-05	1.496e-05	3.703e-37	0.00013291		3.12	2.1175e-05	1.496e-05	2.1535e-05	1.496e-05	5.7495e-05	4.2604e-05
3.13	1.6314e-05	1.483e-05	2.2232e-37	0.00013209		3.13	1.6314e-05	1.483e-05	2.1454e-05	1.483e-05	6.0381e-05	4.2252e-05
3.14	2.9662e-06	1.4702e-05	1.3326e-37	0.00013127		3.14	2.9662e-06	1.4702e-05	3.805e-06	1.4702e-05	9.2216e-06	4.1904e-05

## Sheet: Supplmentary Data 7
	E. coli
		Time (min)
	Frequency (Hz)	-60	-30	0	30	60	90	120	150	180	210	240	270	300	330	360	390	420	450	480	510	540	570	600	630	660	690	720	750	780	810
	0.01	-0.0312546	0.00262732	0.0258476	0.0484047	0.0763788	0.0993679	0.128337	0.14733	0.153484	0.160994	0.152648	0.135254	0.070406	0.0358044	0.0305818	0.0507474	0.0802106	0.0996576	0.11452	0.116573	0.136655	0.17077	0.203849	0.223936	0.222509	0.203445	0.167596	0.141388	0.148611	0.167631
	0.0105683	-0.0301461	0.00239471	0.0251071	0.0464583	0.0738098	0.0959694	0.123571	0.142116	0.14779	0.154382	0.144792	0.127887	0.0657313	0.0321049	0.0271072	0.0451296	0.0717881	0.0902064	0.10314	0.103404	0.120672	0.151506	0.180973	0.197779	0.194946	0.173632	0.136125	0.108475	0.113414	0.12996
	0.011169	-0.0290389	0.00216094	0.0243631	0.0445083	0.0712367	0.0925671	0.118802	0.136898	0.142091	0.147763	0.136932	0.120517	0.0610532	0.0284015	0.0236273	0.0395086	0.0633661	0.0807568	0.0917627	0.090238	0.104693	0.132249	0.158107	0.171634	0.167395	0.143833	0.10467	0.0755767	0.0782331	0.0923061
	0.0118038	-0.0279325	0.00192734	0.0236138	0.0425537	0.0686572	0.0891588	0.114031	0.131673	0.13638	0.141133	0.129065	0.113145	0.0563714	0.0246932	0.0201389	0.0338839	0.0549497	0.0713152	0.0803975	0.0770837	0.0887297	0.113015	0.135271	0.145528	0.139877	0.114074	0.0732583	0.0427238	0.0431037	0.0547068
	0.0124746	-0.0268264	0.00169536	0.0228573	0.0405935	0.0660689	0.0857422	0.109256	0.126437	0.130652	0.134484	0.121188	0.105774	0.0516862	0.0209794	0.0166389	0.0282551	0.0465448	0.0618896	0.0690548	0.0639509	0.0727938	0.0938207	0.112489	0.119487	0.112419	0.0843853	0.0419241	0.00995111	0.00806465	0.0172044
	0.0131836	-0.0257205	0.00146674	0.0220914	0.0386268	0.0634694	0.0823144	0.104478	0.121186	0.124896	0.127807	0.113297	0.0984042	0.0469981	0.0172593	0.0131238	0.022622	0.0381586	0.052489	0.0577475	0.0508517	0.0569003	0.0746876	0.0897875	0.0935481	0.0850502	0.0548036	0.0107073	-0.0226996	-0.0268367	-0.0201496
	0.0139329	-0.0246143	0.00124364	0.0213137	0.0366529	0.0608558	0.0788726	0.0996968	0.115913	0.119105	0.121091	0.10539	0.0910389	0.0423085	0.013533	0.00958975	0.0169847	0.0298002	0.0431253	0.0464914	0.0378009	0.0410674	0.0556417	0.0672024	0.0677528	0.0578098	0.0253742	-0.0203419	-0.0551755	-0.0615408	-0.0572907
	0.0147248	-0.0235078	0.00102875	0.0205212	0.0346713	0.058225	0.075413	0.0949124	0.110612	0.113263	0.114325	0.0974609	0.0836819	0.0376198	0.00980085	0.00603296	0.0113439	0.0214818	0.0338136	0.0353073	0.0248182	0.0253188	0.0367163	0.0447777	0.0421571	0.0307464	-0.00384457	-0.0511589	-0.0874085	-0.0959704	-0.0941348
	0.0155617	-0.0224011	0.000825559	0.0197105	0.0326823	0.0555735	0.0719315	0.0901256	0.105273	0.107355	0.10749	0.0895048	0.0763392	0.0329362	0.00606475	0.00244941	0.00570113	0.0132192	0.024574	0.0242222	0.0119288	0.00968526	0.0179547	0.0225714	0.0168332	0.0039237	-0.0327764	-0.0816587	-0.119309	-0.130024	-0.130571
	0.0164461	-0.021295	0.000638544	0.0188775	0.0306869	0.0528978	0.068423	0.0853379	0.0998841	0.101359	0.100566	0.0815157	0.0690198	0.0282647	0.00232826	-0.00116476	5.92508e-05	0.00503389	0.0154333	0.0132724	-0.000833659	-0.00579296	-0.000586268	0.000659896	-0.00812343	-0.0225744	-0.0613207	-0.111729	-0.150758	-0.163567	-0.166451
	0.0173808	-0.0201908	0.00047354	0.0180174	0.0286879	0.0501939	0.0648816	0.0805515	0.0944292	0.0952439	0.0935228	0.0734861	0.0617363	0.0236161	-0.00140224	-0.00481282	-0.00557675	-0.00304517	0.00642721	0.00250593	-0.0134243	-0.0210625	-0.0188317	-0.020856	-0.0325864	-0.048637	-0.0893441	-0.141222	-0.181597	-0.196419	-0.201577
	0.0183687	-0.0190911	0.000338144	0.0171248	0.0266902	0.047458	0.0613	0.0757705	0.0888867	0.0889717	0.0863237	0.0654074	0.0545075	0.0190072	-0.00511613	-0.00849683	-0.0111989	-0.0109789	-0.00239609	-0.00801252	-0.0257836	-0.0360526	-0.0366825	-0.0418423	-0.0563874	-0.0741168	-0.116669	-0.169937	-0.211614	-0.228339	-0.235682
	0.0194126	-0.0180003	0.000242263	0.0161931	0.0247022	0.044687	0.0576699	0.0710008	0.0832281	0.0824902	0.0789192	0.0572698	0.0473602	0.0144628	-0.00879654	-0.0122165	-0.0167946	-0.0187142	-0.0109719	-0.0181963	-0.0378315	-0.0506694	-0.0540073	-0.0621206	-0.079302	-0.0988182	-0.143059	-0.19761	-0.240521	-0.259001	-0.268408
	0.020516	-0.0169254	0.000198806	0.0152154	0.0227376	0.0418785	0.0539813	0.0662515	0.0774153	0.0757297	0.0712437	0.0490617	0.0403324	0.0100201	-0.0124174	-0.0159674	-0.0223448	-0.0261795	-0.019213	-0.0279292	-0.0494615	-0.064788	-0.0706318	-0.0814536	-0.101031	-0.12248	-0.168197	-0.223882	-0.267936	-0.28797	-0.29927
	0.021682	-0.0158744	0.000220785	0.0141848	0.0208118	0.0390314	0.0502251	0.061534	0.0714108	0.0686209	0.0632335	0.0407761	0.0334671	0.00571981	-0.0159494	-0.0197425	-0.0278277	-0.0332996	-0.0270284	-0.0370899	-0.0605611	-0.0782769	-0.0863738	-0.0995928	-0.121261	-0.144829	-0.19175	-0.248377	-0.293451	-0.314784	-0.327758
	0.0229143	-0.0148305	0.000291911	0.0131037	0.0188953	0.0361391	0.0464118	0.0568422	0.0652841	0.0612786	0.0550032	0.0324558	0.0267223	0.00150271	-0.0194353	-0.0235607	-0.0332695	-0.0401649	-0.0345286	-0.0458243	-0.0712474	-0.091263	-0.101423	-0.116802	-0.140342	-0.166134	-0.214046	-0.271464	-0.317466	-0.339924	-0.354432
	0.0242166	-0.01378	0.000399785	0.0119736	0.0169653	0.0331963	0.0425508	0.0521758	0.0590949	0.0537985	0.0466516	0.0241461	0.020073	-0.00267415	-0.0229052	-0.0274347	-0.0386867	-0.0468413	-0.0417947	-0.0542396	-0.0816014	-0.103831	-0.11591	-0.133265	-0.158524	-0.186578	-0.235307	-0.29339	-0.340249	-0.363722	-0.379686
	0.0255929	-0.01271	0.000534933	0.0107944	0.0150024	0.030198	0.0386505	0.0475394	0.0528991	0.046266	0.0382696	0.0158974	0.0135073	-0.00684269	-0.0263805	-0.0313734	-0.0440885	-0.0533759	-0.0488859	-0.0624145	-0.0916745	-0.11603	-0.129923	-0.149105	-0.175979	-0.20627	-0.255666	-0.3143	-0.361958	-0.386389	-0.403785
	0.0270475	-0.0116071	0.000690015	0.00956391	0.012988	0.0271379	0.0347182	0.0429428	0.0467536	0.0387639	0.0299487	0.00776961	0.0070257	-0.0110273	-0.0298761	-0.0353834	-0.0494777	-0.0598009	-0.0558446	-0.0704055	-0.101493	-0.127879	-0.143507	-0.16439	-0.19282	-0.225257	-0.275177	-0.334252	-0.382655	-0.408035	-0.426888
	0.0285847	-0.0104557	0.000859125	0.00827736	0.010902	0.0240076	0.0307608	0.0384018	0.0407219	0.0313798	0.0217893	-0.00016299	0.000640003	-0.0152472	-0.0334021	-0.0394699	-0.0548513	-0.0661368	-0.0626999	-0.0782519	-0.11106	-0.139363	-0.156672	-0.179142	-0.209104	-0.243523	-0.293824	-0.353215	-0.402311	-0.428677	-0.449061
	0.0302093	-0.00923684	0.00103709	0.00692634	0.00872056	0.0207954	0.0267854	0.0339398	0.03488	0.0242143	0.0139094	-0.00780505	-0.00562504	-0.0195179	-0.0369646	-0.0436366	-0.0601999	-0.0723931	-0.0694699	-0.0859791	-0.120355	-0.150438	-0.169393	-0.193335	-0.224841	-0.260989	-0.311512	-0.371076	-0.420805	-0.44824	-0.470284
	0.0319263	-0.00792614	0.00121868	0.00549778	0.00641363	0.0174849	0.0227989	0.0295904	0.0293239	0.0173905	0.00645626	-0.0150315	-0.0117295	-0.0238524	-0.0405656	-0.0478856	-0.0655063	-0.0785694	-0.0761628	-0.093601	-0.129332	-0.161021	-0.181607	-0.206894	-0.239993	-0.277506	-0.328063	-0.38762	-0.437913	-0.46655	-0.490447
	0.0337408	-0.00655427	0.00140203	0.00401814	0.00401755	0.0141194	0.0188375	0.0253742	0.0240702	0.0109375	-0.000540311	-0.0218194	-0.0176493	-0.0282149	-0.0441726	-0.0521685	-0.0707178	-0.0846164	-0.0827346	-0.101077	-0.137957	-0.171072	-0.193268	-0.219788	-0.254519	-0.293049	-0.343478	-0.402857	-0.453632	-0.483574	-0.509474
	0.0356584	-0.00519645	0.00158877	0.00254785	0.00162462	0.0107946	0.0149648	0.0213076	0.0190797	0.00481939	-0.00713353	-0.0282171	-0.0233665	-0.032526	-0.0477215	-0.0563915	-0.0757453	-0.0904389	-0.0890929	-0.108315	-0.14619	-0.180572	-0.20433	-0.232006	-0.268366	-0.307675	-0.357885	-0.416954	-0.468111	-0.499362	-0.527283
	0.0376851	-0.00392885	0.00178176	0.00115093	-0.000668781	0.00761365	0.0112563	0.0174252	0.0143412	-0.000966467	-0.0133361	-0.0342335	-0.0288383	-0.0366931	-0.051134	-0.0604462	-0.0804778	-0.0959168	-0.0951223	-0.115201	-0.153955	-0.189449	-0.214693	-0.243475	-0.281416	-0.321354	-0.371317	-0.429974	-0.481389	-0.513849	-0.543678
	0.0398269	-0.00283567	0.00198577	-9.89054e-05	-0.00275323	0.00469759	0.00780643	0.0137833	0.00986994	-0.00638995	-0.0191225	-0.0398394	-0.0339942	-0.0406024	-0.0543123	-0.064201	-0.0847726	-0.100896	-0.100675	-0.121587	-0.16113	-0.197577	-0.224196	-0.254055	-0.29348	-0.33397	-0.383721	-0.441883	-0.493394	-0.526848	-0.558328
	0.0420904	-0.0020174	0.00220804	-0.00111139	-0.00449617	0.00219598	0.00473713	0.0104649	0.00570867	-0.0113866	-0.0244283	-0.0449656	-0.0387284	-0.0441089	-0.0571304	-0.0674915	-0.0884439	-0.105173	-0.105559	-0.127277	-0.16754	-0.204757	-0.232599	-0.263523	-0.304277	-0.345312	-0.394953	-0.452549	-0.50394	-0.538035	-0.570736
	0.0444826	-0.00154184	0.00244833	-0.0018181	-0.00579839	0.000226535	0.00215122	0.00754227	0.00189976	-0.0158988	-0.0291945	-0.0495439	-0.0429418	-0.0470903	-0.059488	-0.0701921	-0.0913639	-0.108611	-0.109642	-0.132134	-0.17305	-0.210838	-0.239713	-0.27169	-0.313572	-0.355189	-0.404872	-0.461846	-0.512877	-0.547173	-0.58055
	0.0470108	-0.0012741	0.00266714	-0.00230667	-0.00679099	-0.00133724	-3.33972e-05	0.0049464	-0.00160426	-0.020009	-0.033511	-0.0536423	-0.0466865	-0.0496345	-0.0614944	-0.0724636	-0.0938007	-0.11152	-0.113211	-0.136429	-0.177905	-0.216081	-0.245814	-0.27878	-0.321635	-0.36385	-0.41366	-0.470003	-0.520591	-0.554849	-0.588592
	0.0496826	-0.00110111	0.00282267	-0.00264311	-0.00757391	-0.00258244	-0.00186022	0.00264119	-0.00482236	-0.0237636	-0.0374273	-0.0572839	-0.0499681	-0.0517849	-0.063223	-0.0744252	-0.0959768	-0.114157	-0.116507	-0.140378	-0.182289	-0.220673	-0.251088	-0.284917	-0.328625	-0.371433	-0.421397	-0.477146	-0.527359	-0.561523	-0.595524
	0.0525063	-0.000920562	0.00286712	-0.00287784	-0.00822467	-0.0035652	-0.00333878	0.000619709	-0.00774645	-0.0271748	-0.0409544	-0.0604487	-0.052747	-0.0535449	-0.064717	-0.0761633	-0.098087	-0.116754	-0.119743	-0.144169	-0.186342	-0.224741	-0.25565	-0.290144	-0.334601	-0.377978	-0.428069	-0.483313	-0.533374	-0.567566	-0.601913
	0.0554905	-0.000640319	0.00274912	-0.00304872	-0.00880195	-0.00432289	-0.00445871	-0.0011082	-0.0103493	-0.0302281	-0.0440715	-0.0630842	-0.0549512	-0.0548901	-0.0659976	-0.0777418	-0.100302	-0.119514	-0.123103	-0.147959	-0.190169	-0.228367	-0.259553	-0.294432	-0.339548	-0.383444	-0.433582	-0.488462	-0.538756	-0.573273	-0.608251
	0.0586443	-0.000340387	0.0025459	-0.00315278	-0.00928961	-0.00500045	-0.0054263	-0.00273016	-0.0127499	-0.0330247	-0.0468614	-0.0653664	-0.0567689	-0.0559848	-0.0671484	-0.079255	-0.102551	-0.122298	-0.126357	-0.151615	-0.193757	-0.231624	-0.262951	-0.298049	-0.343678	-0.387968	-0.438087	-0.492662	-0.543389	-0.578395	-0.614212
	0.0619773	-9.8524e-05	0.00232739	-0.00317986	-0.00966116	-0.00573473	-0.00643383	-0.00442302	-0.0150499	-0.0356413	-0.0493752	-0.0674392	-0.0583537	-0.0569695	-0.0682388	-0.080788	-0.104761	-0.124965	-0.12927	-0.154995	-0.197075	-0.234555	-0.265954	-0.301202	-0.347131	-0.391604	-0.441647	-0.495896	-0.547094	-0.582632	-0.619444
	0.0654998	3.94246e-06	0.00216299	-0.00311321	-0.0098802	-0.00666798	-0.00767768	-0.00637061	-0.0173456	-0.0381404	-0.0516427	-0.0694323	-0.0598433	-0.0579771	-0.0693341	-0.0824281	-0.10686	-0.127369	-0.13158	-0.157938	-0.200075	-0.237178	-0.268643	-0.304063	-0.349998	-0.394333	-0.444241	-0.498065	-0.549609	-0.585612	-0.623534
	0.0692224	1.46673e-05	0.00206152	-0.00301184	-0.0100507	-0.00782371	-0.0091689	-0.0085617	-0.0196755	-0.0405913	-0.0537626	-0.0714316	-0.0613838	-0.0591261	-0.0705062	-0.0841958	-0.108888	-0.129558	-0.133415	-0.160478	-0.202799	-0.2396	-0.271165	-0.306763	-0.35246	-0.396377	-0.44613	-0.499514	-0.551269	-0.587656	-0.626638
	0.0731567	4.7608e-05	0.0020027	-0.00297618	-0.010354	-0.00917228	-0.0108308	-0.0108917	-0.0220513	-0.0430691	-0.05587	-0.0735062	-0.0631364	-0.0605395	-0.0718385	-0.0860835	-0.110947	-0.131679	-0.135099	-0.162741	-0.205327	-0.241973	-0.273706	-0.309411	-0.354742	-0.39807	-0.447709	-0.500812	-0.552699	-0.589427	-0.629177
	0.0773145	0.000217241	0.00196991	-0.00311082	-0.0109806	-0.0106975	-0.0125987	-0.0132664	-0.0244879	-0.04565	-0.0580981	-0.0757312	-0.0652795	-0.0623622	-0.0734291	-0.0880935	-0.11314	-0.133874	-0.136944	-0.164832	-0.207728	-0.244445	-0.276457	-0.312112	-0.357057	-0.399718	-0.44935	-0.502522	-0.554512	-0.591569	-0.63152
	0.0817087	0.000379404	0.00196109	-0.00326483	-0.0116612	-0.0121076	-0.0143322	-0.0155562	-0.026896	-0.0482622	-0.0604067	-0.0780366	-0.0676469	-0.0643786	-0.075107	-0.0900145	-0.115141	-0.135795	-0.138681	-0.166638	-0.20988	-0.246856	-0.279209	-0.314711	-0.359294	-0.401285	-0.450855	-0.504276	-0.556304	-0.59372	-0.633523
	0.0863525	0.000312447	0.00198009	-0.00321158	-0.0119935	-0.0130163	-0.0158608	-0.0176092	-0.0291483	-0.0507878	-0.0627058	-0.080309	-0.0699817	-0.0662743	-0.0766238	-0.0915618	-0.116478	-0.13693	-0.139863	-0.167966	-0.211587	-0.248945	-0.281636	-0.316968	-0.361237	-0.402632	-0.45185	-0.505445	-0.557383	-0.595234	-0.634876
	0.0912604	-3.14039e-05	0.00201929	-0.00289175	-0.0118371	-0.0133204	-0.0171458	-0.0193997	-0.0312225	-0.0531902	-0.0649766	-0.0825341	-0.072183	-0.0679049	-0.0779042	-0.092674	-0.117048	-0.137168	-0.140365	-0.168807	-0.212828	-0.250626	-0.283595	-0.318774	-0.362792	-0.403726	-0.452213	-0.505751	-0.557454	-0.595786	-0.635402
	0.0964471	-0.000264009	0.00204018	-0.00266101	-0.0116999	-0.0136325	-0.0184802	-0.0212265	-0.0333636	-0.0556387	-0.0673786	-0.084945	-0.0745229	-0.0695377	-0.0792976	-0.0938577	-0.117676	-0.137425	-0.140867	-0.169656	-0.214058	-0.252256	-0.2854	-0.320379	-0.36418	-0.404819	-0.452466	-0.505791	-0.557227	-0.595845	-0.635275
	0.101929	-7.24979e-05	0.00201408	-0.00280434	-0.01199	-0.0144456	-0.0200947	-0.0233261	-0.0357595	-0.0582497	-0.0700155	-0.087703	-0.0771968	-0.0713745	-0.0810606	-0.0954965	-0.119009	-0.138422	-0.141903	-0.170882	-0.215598	-0.254074	-0.287254	-0.321947	-0.365537	-0.406076	-0.453018	-0.506023	-0.557221	-0.595709	-0.634517
	0.107722	0.000166998	0.00198962	-0.00299533	-0.0123219	-0.015305	-0.0216922	-0.0254211	-0.0380962	-0.0606861	-0.0724542	-0.0902684	-0.0796779	-0.0730957	-0.0826464	-0.0969491	-0.120217	-0.139341	-0.142834	-0.17185	-0.216725	-0.255374	-0.288515	-0.323082	-0.366433	-0.406992	-0.45344	-0.505967	-0.556641	-0.594624	-0.632326
	0.113844	0.000182678	0.00200399	-0.00300046	-0.012445	-0.0158991	-0.0230736	-0.0273036	-0.0401405	-0.0627073	-0.0744202	-0.0922926	-0.0816256	-0.0745013	-0.0836843	-0.0977739	-0.120719	-0.139612	-0.14322	-0.172135	-0.216941	-0.255675	-0.288751	-0.323522	-0.366585	-0.407217	-0.453442	-0.505308	-0.554959	-0.592138	-0.628298
	0.120314	0.000242144	0.00203665	-0.00306267	-0.0128228	-0.0166731	-0.024568	-0.0291268	-0.0420924	-0.0646449	-0.0765833	-0.0945592	-0.0837946	-0.0760827	-0.0848359	-0.0986909	-0.12133	-0.140079	-0.143748	-0.172567	-0.217117	-0.255902	-0.288891	-0.323914	-0.366666	-0.407345	-0.453478	-0.504713	-0.553358	-0.589887	-0.624895
	0.127152	0.000428462	0.00207705	-0.00325743	-0.0136035	-0.0178474	-0.0263631	-0.0310649	-0.0441248	-0.0666878	-0.0791468	-0.0973163	-0.0864077	-0.0779614	-0.0862826	-0.0998783	-0.122251	-0.14091	-0.144476	-0.173289	-0.217533	-0.256395	-0.289251	-0.324414	-0.366802	-0.407426	-0.453468	-0.504196	-0.552142	-0.588418	-0.623054
	0.134379	0.000516579	0.00212922	-0.00337922	-0.0143973	-0.0192683	-0.0284109	-0.0333383	-0.0463781	-0.0687991	-0.0815311	-0.0999172	-0.0887972	-0.0796342	-0.0874027	-0.100608	-0.122668	-0.14113	-0.1444	-0.173303	-0.217493	-0.256526	-0.289143	-0.32437	-0.366194	-0.406596	-0.452419	-0.502661	-0.550148	-0.586485	-0.621192
	0.142016	0.000808735	0.0021559	-0.00368117	-0.015381	-0.0209631	-0.0306812	-0.0357989	-0.0487923	-0.0708092	-0.0836542	-0.102285	-0.0909822	-0.0811816	-0.088394	-0.101179	-0.122983	-0.141255	-0.14422	-0.17321	-0.217451	-0.256594	-0.28893	-0.324113	-0.365395	-0.405512	-0.451119	-0.500838	-0.547899	-0.58434	-0.619144
	0.150088	0.00148096	0.00214747	-0.00432158	-0.0166638	-0.0228251	-0.0329806	-0.038154	-0.0511483	-0.0725262	-0.0855946	-0.104484	-0.0930741	-0.0827055	-0.0894556	-0.1019	-0.123595	-0.141843	-0.144681	-0.173655	-0.217809	-0.256858	-0.288914	-0.323954	-0.364979	-0.404853	-0.45031	-0.499513	-0.546134	-0.582572	-0.617414
	0.158618	0.00185894	0.00221949	-0.00475128	-0.0176293	-0.0241694	-0.034605	-0.0400063	-0.0529292	-0.0738157	-0.0874556	-0.10648	-0.0948358	-0.0838389	-0.0900484	-0.102181	-0.123775	-0.142231	-0.145116	-0.173946	-0.217772	-0.256629	-0.288285	-0.323265	-0.364378	-0.403992	-0.448999	-0.497964	-0.544699	-0.581373	-0.617133
	0.167633	0.00201558	0.0022328	-0.00491699	-0.018201	-0.0247819	-0.0353888	-0.0412407	-0.0542049	-0.0747601	-0.0889502	-0.108097	-0.0962781	-0.0848528	-0.0906705	-0.102608	-0.124024	-0.142452	-0.145363	-0.174004	-0.217472	-0.25599	-0.287328	-0.322379	-0.363449	-0.402817	-0.447227	-0.496017	-0.542778	-0.579148	-0.61549
	0.17716	0.0020422	0.00221672	-0.00492896	-0.0184304	-0.024869	-0.0356868	-0.0420027	-0.055039	-0.0753713	-0.0900488	-0.109275	-0.0974695	-0.0857829	-0.0913401	-0.103142	-0.124421	-0.142638	-0.145593	-0.173992	-0.217304	-0.255261	-0.286355	-0.321497	-0.362239	-0.401342	-0.445173	-0.493739	-0.540354	-0.575873	-0.612188
	0.187229	0.00210635	0.00219581	-0.00496562	-0.0185536	-0.0249574	-0.0360792	-0.0427142	-0.0557989	-0.0759125	-0.0909784	-0.110228	-0.0985615	-0.0866549	-0.0919926	-0.103646	-0.124895	-0.142942	-0.145973	-0.174116	-0.217407	-0.254659	-0.285516	-0.320592	-0.360816	-0.399599	-0.442922	-0.491178	-0.537703	-0.572467	-0.608779
	0.19787	0.00231425	0.00207674	-0.00504946	-0.0187051	-0.0253556	-0.0368067	-0.0436809	-0.0570047	-0.0768295	-0.0919876	-0.111281	-0.0996632	-0.0875303	-0.0927184	-0.10422	-0.12545	-0.143318	-0.146332	-0.174321	-0.217463	-0.254168	-0.284829	-0.319576	-0.359271	-0.397695	-0.440455	-0.488241	-0.534703	-0.569239	-0.605879
	0.209116	0.00221032	0.00199065	-0.00487029	-0.0183772	-0.0255095	-0.0374504	-0.0443905	-0.0580293	-0.0776141	-0.0928646	-0.112087	-0.100344	-0.0877139	-0.092706	-0.10395	-0.125356	-0.143061	-0.146193	-0.174054	-0.217163	-0.253549	-0.283913	-0.318109	-0.357609	-0.395673	-0.437709	-0.484896	-0.53121	-0.565685	-0.602301
	0.221001	0.00182177	0.00199294	-0.00449843	-0.0178527	-0.0251752	-0.0375026	-0.0445415	-0.0582024	-0.0775963	-0.0927799	-0.111884	-0.0999844	-0.0867498	-0.0915296	-0.102641	-0.124226	-0.141685	-0.144968	-0.172728	-0.215685	-0.251675	-0.281598	-0.315185	-0.354694	-0.392568	-0.434128	-0.480793	-0.526818	-0.561236	-0.597901
	0.233562	0.00135535	0.00207227	-0.00413034	-0.017312	-0.0247224	-0.0371932	-0.0445929	-0.0583353	-0.0776572	-0.0926924	-0.111652	-0.0995275	-0.0858183	-0.0905359	-0.101532	-0.12306	-0.140239	-0.143418	-0.170931	-0.213857	-0.249782	-0.279342	-0.312279	-0.35136	-0.389105	-0.430153	-0.476531	-0.522342	-0.556531	-0.593087
	0.246836	0.000992989	0.00220341	-0.00391513	-0.0170505	-0.0245598	-0.0371195	-0.0446659	-0.058565	-0.077693	-0.092613	-0.111486	-0.0992435	-0.085292	-0.0899193	-0.100642	-0.121952	-0.138944	-0.142107	-0.169318	-0.212239	-0.248192	-0.27757	-0.309794	-0.348437	-0.386069	-0.426753	-0.472739	-0.518101	-0.551765	-0.587768
	0.260865	0.000833549	0.00228585	-0.00382464	-0.0168428	-0.0244703	-0.0372134	-0.0447898	-0.0586875	-0.0775626	-0.0922206	-0.111151	-0.0987445	-0.0845777	-0.0889746	-0.0994895	-0.120471	-0.137382	-0.14063	-0.167587	-0.210591	-0.246498	-0.275615	-0.307107	-0.345425	-0.382804	-0.423082	-0.468491	-0.513275	-0.546296	-0.581734
	0.275691	0.000643317	0.00232217	-0.00366352	-0.0167242	-0.0244559	-0.0374858	-0.0449468	-0.0586426	-0.0773536	-0.0916876	-0.110392	-0.0979329	-0.0837738	-0.0880408	-0.0985911	-0.119334	-0.135813	-0.138728	-0.165407	-0.208607	-0.24463	-0.273334	-0.304216	-0.342067	-0.378972	-0.418834	-0.463633	-0.507904	-0.540407	-0.575132
	0.29136	0.000659062	0.00226274	-0.00360868	-0.016892	-0.0247148	-0.0377712	-0.045425	-0.0591416	-0.0779674	-0.0920513	-0.110452	-0.0980715	-0.0839055	-0.0880319	-0.0985633	-0.119002	-0.135068	-0.137471	-0.163889	-0.207177	-0.243113	-0.271484	-0.301903	-0.339072	-0.37527	-0.414466	-0.458739	-0.502593	-0.534547	-0.568645
	0.30792	0.000646952	0.00225623	-0.00357418	-0.0172151	-0.0251468	-0.0383591	-0.0460533	-0.0598407	-0.0786733	-0.0926886	-0.110837	-0.0984696	-0.0842109	-0.088157	-0.09851	-0.118537	-0.134181	-0.136095	-0.162364	-0.205722	-0.241436	-0.269467	-0.29956	-0.336037	-0.37157	-0.409998	-0.453623	-0.496991	-0.52836	-0.561956
	0.32542	0.000737752	0.00224569	-0.00363595	-0.0176301	-0.0258316	-0.0393559	-0.0469786	-0.060652	-0.0789741	-0.0926431	-0.110588	-0.0983659	-0.0841834	-0.0877208	-0.0980132	-0.117742	-0.133158	-0.134625	-0.160652	-0.203848	-0.239361	-0.267113	-0.297019	-0.332821	-0.367533	-0.405542	-0.448448	-0.491293	-0.522354	-0.555651
	0.343915	0.00090856	0.00225702	-0.0037873	-0.01788	-0.0261899	-0.0402065	-0.0476522	-0.0608453	-0.0787114	-0.092101	-0.109981	-0.098057	-0.084152	-0.0871954	-0.0974444	-0.116877	-0.132099	-0.1334	-0.159364	-0.202445	-0.237389	-0.264557	-0.294251	-0.329453	-0.363237	-0.400543	-0.442714	-0.485272	-0.515846	-0.548915
	0.363462	0.000893685	0.00232086	-0.00381634	-0.0182464	-0.0267639	-0.0408453	-0.0480416	-0.0607648	-0.0783537	-0.0912927	-0.1093	-0.0977809	-0.0841073	-0.0865587	-0.0968118	-0.115922	-0.130892	-0.131962	-0.15762	-0.200362	-0.234953	-0.261677	-0.291042	-0.325715	-0.358985	-0.395184	-0.436535	-0.478497	-0.508558	-0.541314
	0.384119	0.000412226	0.00247674	-0.00348524	-0.0178964	-0.0266227	-0.0408753	-0.047815	-0.0602243	-0.0778619	-0.0906001	-0.108467	-0.097358	-0.0838721	-0.0857444	-0.0957526	-0.114488	-0.129322	-0.130583	-0.155606	-0.197705	-0.231745	-0.257907	-0.286727	-0.320957	-0.35361	-0.388751	-0.429502	-0.471081	-0.500795	-0.5332
	0.40595	-0.00020141	0.00256926	-0.00296365	-0.0171857	-0.0259701	-0.0403324	-0.0468753	-0.0590698	-0.0766228	-0.0894343	-0.107377	-0.0966304	-0.0831292	-0.0845299	-0.0943261	-0.112638	-0.127368	-0.128797	-0.153214	-0.19456	-0.228082	-0.253389	-0.281547	-0.315129	-0.347111	-0.381673	-0.422206	-0.463033	-0.492151	-0.523795
	0.429022	-0.000506183	0.00253494	-0.00262564	-0.0166394	-0.0253235	-0.0396102	-0.0459367	-0.0581674	-0.0757864	-0.0885926	-0.106329	-0.0956147	-0.082235	-0.0835001	-0.0930594	-0.110903	-0.125273	-0.126823	-0.150627	-0.19126	-0.224205	-0.248742	-0.276	-0.308702	-0.340112	-0.374091	-0.414298	-0.454756	-0.483561	-0.514899
	0.453405	-0.000686697	0.00244193	-0.00235075	-0.0160843	-0.0246079	-0.0387183	-0.0448675	-0.0571631	-0.0748681	-0.087636	-0.105144	-0.0943299	-0.0810912	-0.0823314	-0.0916453	-0.109052	-0.123055	-0.124649	-0.147917	-0.187869	-0.220219	-0.243962	-0.270171	-0.301844	-0.332685	-0.366111	-0.405917	-0.446151	-0.474748	-0.505866
	0.479175	-0.000914795	0.00235269	-0.00202655	-0.0153498	-0.0237458	-0.0376551	-0.0435293	-0.0556974	-0.0733799	-0.0861185	-0.103635	-0.0927761	-0.0795822	-0.0806917	-0.0897684	-0.106847	-0.120726	-0.122254	-0.145148	-0.184447	-0.216225	-0.239037	-0.264124	-0.294684	-0.324866	-0.357806	-0.397158	-0.437093	-0.465418	-0.496048
	0.506408	-0.00135871	0.00233683	-0.00155406	-0.0145816	-0.0226962	-0.0361852	-0.0416876	-0.0537384	-0.071291	-0.0839529	-0.101575	-0.0908042	-0.0777653	-0.0787485	-0.0872988	-0.104147	-0.117958	-0.119495	-0.142011	-0.180591	-0.211518	-0.233422	-0.25747	-0.286802	-0.316367	-0.34864	-0.387498	-0.426878	-0.454806	-0.484698
	0.53519	-0.00160241	0.00224577	-0.00120859	-0.013717	-0.0213712	-0.034297	-0.0394726	-0.0515268	-0.0689709	-0.0815313	-0.0992152	-0.0884837	-0.0756419	-0.0765601	-0.0845709	-0.101268	-0.114554	-0.115724	-0.137958	-0.175837	-0.206068	-0.227047	-0.250127	-0.278578	-0.307513	-0.339289	-0.377442	-0.416219	-0.444048	-0.473483
	0.565607	-0.00200538	0.00220198	-0.000754766	-0.0128495	-0.0200517	-0.0324254	-0.0372206	-0.0489956	-0.0662524	-0.0784293	-0.0960274	-0.0850953	-0.0723632	-0.0733053	-0.081073	-0.0976841	-0.110426	-0.111053	-0.13285	-0.170147	-0.199743	-0.220037	-0.242443	-0.270257	-0.298505	-0.3297	-0.367162	-0.405254	-0.432802	-0.461917
	0.597753	-0.00223945	0.00218633	-0.000503245	-0.012537	-0.019383	-0.0310646	-0.0355915	-0.0468765	-0.0639086	-0.0758013	-0.0934138	-0.082303	-0.069857	-0.070847	-0.0783684	-0.0948202	-0.107014	-0.107086	-0.128308	-0.164921	-0.193733	-0.213296	-0.23502	-0.262219	-0.289814	-0.320177	-0.356851	-0.394369	-0.421674	-0.450735
	0.631726	-0.00241649	0.00220465	-0.000339076	-0.0121935	-0.0187513	-0.0298479	-0.0342386	-0.0449911	-0.0618248	-0.0733694	-0.0908479	-0.0796173	-0.0676979	-0.0688814	-0.0760425	-0.0922373	-0.103946	-0.103669	-0.124354	-0.159954	-0.18785	-0.206836	-0.227647	-0.254068	-0.281107	-0.310824	-0.346903	-0.38389	-0.41105	-0.439951
	0.66763	-0.00264187	0.00215628	-5.7317e-05	-0.0117788	-0.0181221	-0.0286559	-0.0328567	-0.0428948	-0.0594677	-0.0705586	-0.0879693	-0.076954	-0.0656064	-0.0669264	-0.0736818	-0.0894437	-0.100603	-0.0999446	-0.120266	-0.154952	-0.182146	-0.200388	-0.220221	-0.245778	-0.272063	-0.301166	-0.336766	-0.373337	-0.400017	-0.428554
	0.705575	-0.00303347	0.00205193	0.000436529	-0.0108014	-0.0168928	-0.0269214	-0.0309016	-0.0402819	-0.0564445	-0.0669955	-0.0841894	-0.0734147	-0.0626516	-0.0642107	-0.0707108	-0.086067	-0.0968612	-0.0960828	-0.116126	-0.150084	-0.176472	-0.193824	-0.212825	-0.237394	-0.262948	-0.291218	-0.326428	-0.362652	-0.388688	-0.416742
	0.745676	-0.00338342	0.00195874	0.000871078	-0.00988107	-0.0157168	-0.025162	-0.0287767	-0.0374891	-0.053384	-0.0635527	-0.0805015	-0.0699872	-0.0598583	-0.0616008	-0.0679112	-0.0829354	-0.0933159	-0.0923679	-0.111975	-0.1452	-0.170735	-0.187231	-0.205292	-0.228895	-0.253649	-0.281038	-0.315681	-0.351402	-0.376772	-0.404229
	0.788056	-0.00361602	0.0018299	0.00122503	-0.00918161	-0.0147634	-0.0238062	-0.0269265	-0.0348909	-0.0503703	-0.0601821	-0.076936	-0.0667781	-0.0573558	-0.0591384	-0.0651198	-0.0796487	-0.0896312	-0.0884048	-0.107589	-0.140054	-0.164806	-0.18053	-0.197559	-0.22025	-0.244431	-0.27105	-0.304907	-0.340077	-0.364745	-0.391566
	0.832845	-0.00385789	0.00180508	0.00148616	-0.00850371	-0.0137262	-0.0225029	-0.0251784	-0.0326001	-0.047657	-0.0570366	-0.0733608	-0.0633999	-0.0545858	-0.0564919	-0.0622941	-0.076365	-0.0858582	-0.084312	-0.102975	-0.134754	-0.158794	-0.173799	-0.189877	-0.211608	-0.235121	-0.260887	-0.293945	-0.328551	-0.352424	-0.378838
	0.88018	-0.00397748	0.00174142	0.00167875	-0.00802368	-0.0130312	-0.0216377	-0.0237503	-0.0305593	-0.0452562	-0.0543964	-0.0703699	-0.0604821	-0.0522979	-0.0541762	-0.059654	-0.0732544	-0.0823978	-0.0806665	-0.0988345	-0.129941	-0.153186	-0.167385	-0.182574	-0.203273	-0.225961	-0.250981	-0.283329	-0.317306	-0.340486	-0.366629
	0.930205	-0.0043174	0.00171991	0.0020425	-0.00721483	-0.0118222	-0.0201726	-0.0219229	-0.0281778	-0.0422216	-0.0510393	-0.0666844	-0.0570513	-0.049444	-0.0515102	-0.0565383	-0.069618	-0.0782801	-0.0763853	-0.0940882	-0.124625	-0.147159	-0.160443	-0.174736	-0.194369	-0.216252	-0.240536	-0.272362	-0.305853	-0.328385	-0.354024
	0.983072	-0.00467822	0.00167482	0.00244358	-0.00633872	-0.0105365	-0.018644	-0.0200431	-0.0257093	-0.0390243	-0.0474624	-0.0629334	-0.0535912	-0.0466753	-0.0490579	-0.0538712	-0.0664677	-0.0744973	-0.0722485	-0.0894114	-0.119298	-0.14111	-0.153551	-0.167019	-0.185664	-0.20686	-0.230331	-0.261423	-0.294318	-0.316428	-0.341639
	1.03895	-0.00487205	0.00161871	0.00268638	-0.00558213	-0.00928839	-0.0169981	-0.0180847	-0.0232838	-0.0359917	-0.0441256	-0.0593811	-0.050286	-0.0441252	-0.0468785	-0.0516315	-0.0636634	-0.0710451	-0.068504	-0.0850241	-0.114189	-0.135296	-0.146926	-0.15962	-0.177286	-0.197673	-0.220437	-0.250834	-0.283012	-0.304499	-0.328991
	1.09799	-0.00519804	0.00162595	0.00300388	-0.0048492	-0.00820441	-0.0155172	-0.0162368	-0.0210228	-0.0331636	-0.0409135	-0.0559188	-0.046931	-0.0416409	-0.0447764	-0.0495224	-0.0610803	-0.0679027	-0.0651215	-0.0809582	-0.109351	-0.129625	-0.140552	-0.152357	-0.169109	-0.188724	-0.210828	-0.240383	-0.271948	-0.292837	-0.316693
	1.1604	-0.00533183	0.00158524	0.00319141	-0.00428844	-0.00722957	-0.0141581	-0.0144176	-0.0188515	-0.0305304	-0.0378984	-0.0526206	-0.0437817	-0.0393782	-0.0428053	-0.0474914	-0.0586306	-0.0651262	-0.0622461	-0.0774827	-0.10497	-0.124388	-0.134561	-0.145326	-0.161076	-0.179893	-0.201262	-0.230217	-0.261106	-0.281355	-0.304544
	1.22635	-0.00526077	0.0015716	0.00314688	-0.00419513	-0.0068332	-0.0133434	-0.0130495	-0.0170914	-0.0282652	-0.035199	-0.049599	-0.0409543	-0.0375158	-0.0413305	-0.0459724	-0.0566265	-0.062968	-0.0599595	-0.074629	-0.101144	-0.119796	-0.129119	-0.139026	-0.153772	-0.171678	-0.192373	-0.220831	-0.251223	-0.270974	-0.29384
	1.29605	-0.00540943	0.00153577	0.00333746	-0.00363348	-0.00565098	-0.0116704	-0.0108166	-0.0144853	-0.0252313	-0.0318939	-0.0459869	-0.0377297	-0.0352623	-0.0394439	-0.0439523	-0.0541319	-0.0602035	-0.056925	-0.071118	-0.0968304	-0.114704	-0.123327	-0.132447	-0.146245	-0.163299	-0.183383	-0.211239	-0.24107	-0.260391	-0.282927
	1.36971	-0.00565863	0.00148912	0.00364391	-0.00289006	-0.00427954	-0.0098511	-0.00852351	-0.0118596	-0.0221297	-0.0285334	-0.0423295	-0.0344162	-0.0329358	-0.0375681	-0.0420035	-0.0516718	-0.0575256	-0.0540763	-0.0677633	-0.0926539	-0.109723	-0.117665	-0.125978	-0.138835	-0.155122	-0.17477	-0.202161	-0.231586	-0.25049	-0.272705
	1.44755	-0.00596889	0.00148666	0.0039627	-0.00217421	-0.0028842	-0.00785944	-0.0060925	-0.00900564	-0.0188187	-0.0249131	-0.0383882	-0.0309153	-0.0304529	-0.0355351	-0.0399595	-0.0492129	-0.0547681	-0.0511636	-0.0644029	-0.0883626	-0.10463	-0.111727	-0.119288	-0.1313	-0.146909	-0.166142	-0.193153	-0.222115	-0.240508	-0.262186
	1.52983	-0.00631531	0.00148904	0.00431742	-0.00128724	-0.00129306	-0.0056207	-0.00351795	-0.00606863	-0.0154435	-0.0212015	-0.0344154	-0.0273783	-0.0278954	-0.0333951	-0.0378113	-0.0467569	-0.0519134	-0.048211	-0.0611561	-0.084385	-0.0998579	-0.106163	-0.11289	-0.124113	-0.139082	-0.157853	-0.184535	-0.212929	-0.23089	-0.251982
	1.61677	-0.00677931	0.00146461	0.00481041	-0.000134793	0.000669201	-0.00313178	-0.000697043	-0.00286652	-0.0118801	-0.0172597	-0.0301905	-0.0237002	-0.0252852	-0.031352	-0.0358815	-0.0443438	-0.0489556	-0.0451259	-0.0577794	-0.0803716	-0.0949696	-0.100516	-0.106385	-0.116797	-0.131129	-0.149317	-0.175555	-0.203399	-0.22122	-0.2419
	1.70866	-0.00700576	0.00145476	0.00504577	0.000613196	0.00207124	-0.00118363	0.00160577	-0.000126167	-0.00881525	-0.0137598	-0.0264069	-0.0203577	-0.0229706	-0.0296838	-0.0342379	-0.0422043	-0.0461922	-0.0422948	-0.0545767	-0.0766168	-0.0904822	-0.0954154	-0.100657	-0.110403	-0.123948	-0.14151	-0.167155	-0.194439	-0.212079	-0.23242
	1.80577	-0.00719739	0.00147089	0.00521913	0.00138131	0.00346916	0.00095519	0.00414442	0.00288785	-0.00531116	-0.00976656	-0.0219426	-0.0160534	-0.019351	-0.0264705	-0.0311018	-0.0388015	-0.042481	-0.0384946	-0.0503494	-0.0717253	-0.0848577	-0.0891941	-0.0939682	-0.103126	-0.115852	-0.132727	-0.157726	-0.184741	-0.202087	-0.22212
	1.9084	-0.00740725	0.00148543	0.00541024	0.00199687	0.00453675	0.00263645	0.00616838	0.00539861	-0.00229958	-0.00638791	-0.0183226	-0.0129572	-0.0171313	-0.0247496	-0.0293459	-0.0367288	-0.0400566	-0.036032	-0.0475599	-0.0682506	-0.0807379	-0.0844652	-0.0885849	-0.0972261	-0.109421	-0.125759	-0.150305	-0.177183	-0.194399	-0.214319
	2.01687	-0.00753411	0.00150654	0.00551491	0.0023566	0.00525749	0.00386368	0.00763144	0.00718837	-5.66175e-05	-0.00377041	-0.0154662	-0.0104959	-0.0157	-0.0237916	-0.0283852	-0.0354557	-0.0384198	-0.0342323	-0.0453008	-0.0653267	-0.0771592	-0.080248	-0.0837667	-0.0918977	-0.103658	-0.119599	-0.143929	-0.170478	-0.187452	-0.207146
	2.13149	-0.00771661	0.00154052	0.00566392	0.00290321	0.00615266	0.00524457	0.00921887	0.00905244	0.00229418	-0.00111584	-0.0125597	-0.00791087	-0.0140428	-0.0226016	-0.0272249	-0.0339994	-0.0367298	-0.0324892	-0.0430536	-0.0624702	-0.0736895	-0.0762451	-0.0792089	-0.0868131	-0.0981127	-0.113756	-0.137959	-0.164154	-0.180832	-0.200267
	2.25264	-0.00791579	0.00154952	0.00585034	0.00336911	0.00699809	0.00660569	0.0108376	0.0109014	0.00448675	0.00125915	-0.00991488	-0.0054784	-0.012518	-0.0215164	-0.0263097	-0.0328715	-0.0354202	-0.0311226	-0.0412885	-0.0601366	-0.0707094	-0.0728051	-0.0752786	-0.0823462	-0.0931707	-0.108515	-0.132563	-0.158369	-0.1747	-0.193803
	2.38067	-0.00803711	0.00153655	0.00597992	0.00387591	0.00776311	0.00771979	0.0121953	0.0125363	0.00645222	0.00334945	-0.00760499	-0.00349898	-0.0114281	-0.0208239	-0.025718	-0.0319816	-0.0343741	-0.0300407	-0.0397899	-0.0580574	-0.0680928	-0.0698375	-0.071949	-0.0785521	-0.0889703	-0.104059	-0.127929	-0.153475	-0.169472	-0.18829
	2.51597	-0.00817967	0.0014883	0.0061642	0.00446878	0.00865112	0.00899989	0.0137271	0.0143098	0.00849333	0.0055612	-0.00519222	-0.00151698	-0.0103821	-0.0202357	-0.0252463	-0.0311837	-0.0332664	-0.0289366	-0.0383394	-0.0560435	-0.0656278	-0.0670564	-0.0688504	-0.0750309	-0.0851552	-0.100075	-0.123729	-0.149122	-0.164872	-0.183658
	2.65896	-0.00836798	0.00148157	0.00635574	0.00509228	0.0096508	0.0104038	0.0154219	0.0162864	0.0106605	0.0078699	-0.00273769	0.00048271	-0.00925437	-0.0195914	-0.024666	-0.0303025	-0.032132	-0.0278958	-0.0370377	-0.0542476	-0.0634128	-0.0645708	-0.0660174	-0.0717597	-0.0816048	-0.0963	-0.119709	-0.144983	-0.160687	-0.179493
	2.81009	-0.00856303	0.00149469	0.00653178	0.00562745	0.0104974	0.0116333	0.0168599	0.0179049	0.0124269	0.00979641	-0.000718032	0.00207432	-0.00860719	-0.0193887	-0.0245557	-0.0299229	-0.0315134	-0.0274297	-0.036367	-0.0531572	-0.0619393	-0.0627887	-0.0638022	-0.0690763	-0.0786242	-0.0931005	-0.116394	-0.141453	-0.157152	-0.175928
	2.9698	-0.00879312	0.00148913	0.00676149	0.00622608	0.0113731	0.0127142	0.0181507	0.0193644	0.0139985	0.0115499	0.00115349	0.00352986	-0.00804295	-0.0192276	-0.0244446	-0.029676	-0.0310716	-0.0271962	-0.0358909	-0.0522886	-0.0607148	-0.0613052	-0.0620313	-0.0670149	-0.0763973	-0.0906697	-0.1137	-0.138672	-0.154364	-0.173251
	3.13858	-0.00902978	0.00149736	0.00698912	0.00674198	0.0121457	0.0136293	0.0192315	0.0205017	0.0152349	0.0128766	0.00259849	0.00454099	-0.00779871	-0.0194432	-0.0247814	-0.0298029	-0.0310319	-0.027254	-0.0357889	-0.0518945	-0.0600085	-0.0603845	-0.0608771	-0.0657274	-0.0749527	-0.0890915	-0.111869	-0.136706	-0.152398	-0.171382
	3.31696	-0.00929103	0.00149171	0.00725272	0.00735931	0.0129237	0.0145437	0.020205	0.0215353	0.0164131	0.0141575	0.0039416	0.00548352	-0.00759412	-0.0196421	-0.0251589	-0.0299669	-0.0310562	-0.0273701	-0.035737	-0.0515545	-0.0594331	-0.0597153	-0.0600806	-0.064804	-0.0739381	-0.0879244	-0.110454	-0.135182	-0.150947	-0.170055
	3.50548	-0.00951818	0.00148651	0.00748309	0.00788793	0.0135786	0.0153103	0.021047	0.0225423	0.0176106	0.0154695	0.00526241	0.00635429	-0.00744862	-0.0198872	-0.0255913	-0.0302686	-0.0312075	-0.027559	-0.0358072	-0.0514247	-0.0591646	-0.0595034	-0.0597794	-0.064393	-0.0733927	-0.0871857	-0.109481	-0.134146	-0.149967	-0.16918
	3.70472	-0.00965435	0.00147346	0.00762931	0.00822251	0.0139935	0.0158834	0.0216891	0.0233289	0.0185339	0.0164689	0.0062781	0.00699293	-0.00751151	-0.0203149	-0.0261348	-0.030684	-0.0315379	-0.0279665	-0.0361104	-0.0516051	-0.0591965	-0.0595935	-0.0597611	-0.0643621	-0.0732376	-0.0868805	-0.109035	-0.133593	-0.149374	-0.168605
	3.91527	-0.00961933	0.00146072	0.00761242	0.00834271	0.0141214	0.0161003	0.0219787	0.023758	0.0190721	0.0170349	0.00690989	0.00729152	-0.00790364	-0.0211265	-0.0269903	-0.0313963	-0.0322144	-0.0287525	-0.0368957	-0.0522852	-0.0597559	-0.0600926	-0.0601062	-0.0647775	-0.0736047	-0.087237	-0.109285	-0.133783	-0.14948	-0.168649
	4.13779	-0.00965103	0.00143519	0.00767437	0.00858879	0.0143816	0.0164475	0.0223431	0.0242184	0.0196411	0.0176143	0.00750133	0.00749273	-0.0082953	-0.0218721	-0.0277603	-0.0320753	-0.0329113	-0.0295353	-0.0376929	-0.0529966	-0.0604389	-0.0606795	-0.0605668	-0.0652236	-0.0740744	-0.0877048	-0.10972	-0.134204	-0.14985	-0.169029
	4.37296	-0.00970527	0.00143402	0.00773295	0.00880097	0.0146573	0.0167297	0.0225772	0.0244909	0.0199733	0.0179119	0.00782134	0.00753881	-0.00875952	-0.0226816	-0.0286249	-0.0329365	-0.0337735	-0.0304912	-0.0386758	-0.0539274	-0.0613667	-0.061501	-0.0613398	-0.0660485	-0.0748794	-0.0885097	-0.110549	-0.135095	-0.150748	-0.169914
	4.6215	-0.00980243	0.00143067	0.00783414	0.00906195	0.0149601	0.016964	0.0228078	0.024741	0.0202843	0.0182553	0.00815164	0.00759145	-0.00925774	-0.0235135	-0.0294786	-0.0338624	-0.034732	-0.031606	-0.0398222	-0.0551309	-0.0625945	-0.0626039	-0.0624682	-0.0671593	-0.0759962	-0.089659	-0.111722	-0.136323	-0.151952	-0.171087
	4.88416	-0.0098371	0.00141037	0.00788521	0.00921784	0.0151908	0.0171617	0.0229718	0.0249388	0.0205091	0.018509	0.00835383	0.00753176	-0.00979798	-0.024335	-0.0304359	-0.0348653	-0.0358021	-0.0328763	-0.0411045	-0.0564389	-0.0639818	-0.0639881	-0.0639264	-0.068588	-0.0774102	-0.0910714	-0.113136	-0.137743	-0.153448	-0.172575
	5.16175	-0.00977626	0.00138785	0.00784729	0.009196	0.0151846	0.0171734	0.0230123	0.0250456	0.0205935	0.0186573	0.00846777	0.00731358	-0.0104062	-0.0251593	-0.0314358	-0.0359303	-0.0369985	-0.0342795	-0.0425562	-0.0579747	-0.065641	-0.065667	-0.0656504	-0.0703127	-0.0791711	-0.0927716	-0.114849	-0.139453	-0.155259	-0.174427
	5.45512	-0.00966459	0.001371	0.0077551	0.00905119	0.0150238	0.0169925	0.0227876	0.024839	0.0204326	0.0185703	0.00833735	0.00689265	-0.0112023	-0.0261401	-0.0326326	-0.0372575	-0.0384162	-0.0358598	-0.0442111	-0.0597377	-0.0675231	-0.0676587	-0.06772	-0.0723846	-0.0812538	-0.0948642	-0.116982	-0.141633	-0.157451	-0.176666
	5.76516	-0.00962351	0.00137847	0.00770778	0.00895793	0.0148315	0.0168071	0.022552	0.0246205	0.0202519	0.0184847	0.00816519	0.00646431	-0.0120167	-0.0271703	-0.0338228	-0.0385242	-0.0397842	-0.0374616	-0.045927	-0.0615013	-0.0693952	-0.0696258	-0.0697753	-0.0745019	-0.0833623	-0.096989	-0.119137	-0.143876	-0.159694	-0.179013
	6.09282	-0.00962786	0.00137114	0.00771913	0.00897407	0.0147497	0.0167655	0.0224529	0.0244934	0.0201952	0.0184773	0.00810009	0.00611463	-0.0127513	-0.0281214	-0.0349214	-0.0397043	-0.0410758	-0.038972	-0.0475735	-0.0631856	-0.0711814	-0.0715519	-0.071775	-0.0765142	-0.085319	-0.0989606	-0.121177	-0.146075	-0.162012	-0.181488
	6.4391	-0.00954663	0.00135904	0.0076505	0.00892609	0.0146153	0.0165917	0.0222286	0.0242918	0.0200439	0.0183462	0.00794244	0.00563048	-0.0135576	-0.0291316	-0.0360497	-0.0409867	-0.0424766	-0.0405671	-0.0492495	-0.0649591	-0.072977	-0.0734718	-0.0737797	-0.0785881	-0.0874018	-0.101119	-0.123404	-0.14846	-0.164517	-0.184186
	6.80507	-0.00948888	0.00136599	0.00758817	0.00886668	0.0144815	0.0164242	0.022024	0.0240797	0.0198802	0.0182041	0.0077575	0.00515995	-0.0142908	-0.030126	-0.0372012	-0.0422836	-0.0439231	-0.0422222	-0.0510037	-0.0667877	-0.0748263	-0.0754992	-0.075895	-0.0807541	-0.0895652	-0.103356	-0.125662	-0.150857	-0.167108	-0.186997
	7.19183	-0.00948016	0.00138844	0.00755846	0.00883539	0.0143766	0.016219	0.0217388	0.0237393	0.0195626	0.0178709	0.00736899	0.00455312	-0.015106	-0.0312242	-0.0385459	-0.0438053	-0.0455252	-0.0439231	-0.0527617	-0.0686902	-0.0768008	-0.07761	-0.0781476	-0.0831046	-0.0919462	-0.105789	-0.128137	-0.15342	-0.16985	-0.189934
	7.60058	-0.00950882	0.00141153	0.0075602	0.00881743	0.0143099	0.0160041	0.0214265	0.0233547	0.019213	0.0174769	0.00688928	0.00390994	-0.0159575	-0.032338	-0.0399103	-0.0453067	-0.0471029	-0.0455741	-0.0545168	-0.0706279	-0.0788265	-0.0797541	-0.0803726	-0.0853875	-0.0942612	-0.108191	-0.1306	-0.155954	-0.172509	-0.192737
	8.03255	-0.00945079	0.00143282	0.00747993	0.00860356	0.0140179	0.0156001	0.0209351	0.0228221	0.0186938	0.0168957	0.00618409	0.00302367	-0.0170213	-0.0335979	-0.041374	-0.0468253	-0.0486906	-0.0472225	-0.0562639	-0.0724909	-0.0808009	-0.0819002	-0.0826685	-0.0877814	-0.0967282	-0.110707	-0.133145	-0.158477	-0.175008	-0.195179
	8.48908	-0.00938215	0.00145752	0.0073891	0.00836794	0.0136727	0.0151311	0.0203716	0.0222542	0.0181022	0.0162973	0.00549754	0.00216315	-0.0180378	-0.0348053	-0.0427909	-0.0483379	-0.0503177	-0.0489257	-0.0580496	-0.0743444	-0.0827944	-0.0840878	-0.084952	-0.0901558	-0.0991611	-0.113171	-0.135677	-0.160999	-0.177489	-0.197585
	8.97155	-0.00927042	0.00147099	0.00726528	0.0081172	0.0133578	0.0147562	0.0198873	0.0217774	0.0175841	0.0157655	0.00489603	0.00139076	-0.018986	-0.0359571	-0.0441588	-0.0497836	-0.0518642	-0.0505921	-0.0598305	-0.0762237	-0.0847684	-0.0862104	-0.0871365	-0.0924308	-0.101479	-0.115559	-0.138135	-0.16341	-0.179849	-0.199819
	9.48145	-0.00919365	0.0014887	0.00717374	0.00789991	0.0131178	0.0144748	0.0194756	0.0213468	0.0171345	0.0152484	0.00433471	0.000671206	-0.0199115	-0.0371135	-0.0454722	-0.0511653	-0.0533437	-0.052209	-0.0615639	-0.078015	-0.0866326	-0.0881426	-0.0892072	-0.0945968	-0.103668	-0.117862	-0.140472	-0.165748	-0.182196	-0.202099
	10.0203	-0.0091753	0.00148272	0.00716309	0.00781006	0.0130021	0.0143477	0.0192541	0.0211239	0.0168781	0.0148725	0.00388693	6.77235e-05	-0.0206716	-0.0380536	-0.0465118	-0.0522599	-0.0545177	-0.0535	-0.0629873	-0.0794967	-0.0881766	-0.0897753	-0.0909328	-0.0964085	-0.105539	-0.119816	-0.142451	-0.167796	-0.184312	-0.204176
	10.5898	-0.00914835	0.0014926	0.00713044	0.00770165	0.0128641	0.0141401	0.019006	0.0208471	0.0165533	0.0144629	0.0034381	-0.000532179	-0.0214054	-0.0389435	-0.0475535	-0.0534051	-0.0557284	-0.0548101	-0.0644131	-0.0809598	-0.0896665	-0.0913233	-0.0925673	-0.0981355	-0.107351	-0.121716	-0.144383	-0.169717	-0.186256	-0.205997
	11.1917	-0.00912175	0.00151388	0.0070848	0.007511	0.0126237	0.0137878	0.0185795	0.0204141	0.0160998	0.0140292	0.00293717	-0.00122047	-0.022256	-0.0399297	-0.0486797	-0.0546282	-0.0569993	-0.0561486	-0.0658656	-0.0824509	-0.0911745	-0.0929425	-0.0942655	-0.0998955	-0.109191	-0.123632	-0.146363	-0.171695	-0.188288	-0.207994
	11.8278	-0.00905992	0.00153916	0.00700143	0.00729018	0.0123165	0.0133375	0.0180597	0.0199145	0.0155795	0.0135005	0.00229387	-0.00206269	-0.0232071	-0.0410148	-0.0499475	-0.0560028	-0.058426	-0.0576565	-0.0675099	-0.0842173	-0.0929485	-0.0948568	-0.0962168	-0.101886	-0.111233	-0.12575	-0.148542	-0.173888	-0.190575	-0.210281
	12.5	-0.00904728	0.00155715	0.00697397	0.0071487	0.0121373	0.0130219	0.0176811	0.0195342	0.015179	0.0130915	0.00175755	-0.00275793	-0.0240501	-0.042	-0.0510977	-0.0572677	-0.059751	-0.0590582	-0.0689912	-0.0857986	-0.0945567	-0.0966405	-0.0980748	-0.103846	-0.113283	-0.127894	-0.150743	-0.17611	-0.192901	-0.212692
	E. coli + Ampicillin
		Time (min)
	Frequency (Hz)	-60	-30	0	30	60	90	120	150	180	210	240	270	300	330	360	390	420	450	480	510	540	570	600	630	660	690	720	750	780	810
	0.01	-0.00637826	-0.000169658	0.00393069	0.0303347	0.0469242	0.0670333	0.0907407	0.108168	0.123147	0.135054	0.138826	0.129859	0.0868295	0.0676355	0.080837	0.102413	0.141589	0.184996	0.225495	0.259	0.300653	0.325464	0.345787	0.357656	0.364363	0.353155	0.341846	0.310019	0.285176	0.257486
	0.0105683	-0.00605809	-0.000254429	0.00377119	0.0297821	0.045818	0.064931	0.0877933	0.104519	0.118807	0.129966	0.13332	0.124642	0.0834021	0.0647965	0.0775159	0.0974733	0.134475	0.17556	0.21298	0.243958	0.282018	0.303187	0.319755	0.328066	0.331876	0.318697	0.306062	0.272753	0.24614	0.21681
	0.011169	-0.00573655	-0.000339749	0.0036079	0.0292238	0.0447054	0.0628227	0.0848402	0.100863	0.114461	0.124873	0.12781	0.119419	0.0799669	0.0619499	0.0741866	0.0925269	0.127355	0.16612	0.200461	0.228913	0.263381	0.280911	0.293726	0.298482	0.299398	0.284249	0.270289	0.235498	0.207119	0.17615
	0.0118038	-0.00540912	-0.00042502	0.00343585	0.0286504	0.0435759	0.0606984	0.0818714	0.0971917	0.110101	0.119769	0.122289	0.114181	0.076511	0.0590815	0.0708341	0.0875622	0.120218	0.156663	0.18793	0.213856	0.244737	0.258635	0.267705	0.268914	0.266939	0.249826	0.234543	0.198277	0.168136	0.135535
	0.0124746	-0.00507078	-0.000509576	0.00324952	0.0280512	0.0424173	0.0585467	0.0788757	0.0934913	0.105716	0.114646	0.116748	0.108917	0.0730194	0.0561758	0.0674415	0.0825654	0.113051	0.147178	0.175377	0.198776	0.226081	0.236358	0.241695	0.239373	0.234516	0.215448	0.198843	0.161112	0.12922	0.0949972
	0.0131836	-0.00471557	-0.000592649	0.00304238	0.0274138	0.0412155	0.056354	0.0758393	0.0897479	0.101294	0.109494	0.111178	0.103614	0.0694745	0.0532137	0.0639884	0.0775201	0.105839	0.137648	0.16279	0.183662	0.207404	0.214078	0.215702	0.209872	0.202144	0.181136	0.163212	0.124032	0.0904048	0.0545759
	0.0139329	-0.00433611	-0.000673327	0.00280641	0.0267223	0.0399526	0.0541033	0.0727454	0.0859433	0.0968172	0.104302	0.105566	0.0982557	0.0658539	0.0501713	0.0604494	0.0724053	0.0985602	0.128054	0.150155	0.168497	0.188698	0.191794	0.189732	0.180427	0.169844	0.146917	0.127679	0.0870722	0.0517316	0.0143198
	0.0147248	-0.00392306	-0.000750506	0.00253143	0.0259568	0.0386058	0.0517728	0.069572	0.0820542	0.0922664	0.0990514	0.0998958	0.0928206	0.0621291	0.0470178	0.0567914	0.067194	0.0911897	0.11837	0.13745	0.153262	0.169948	0.169501	0.163793	0.15106	0.137644	0.112826	0.0922787	0.0502785	0.013254	-0.0257088
	0.0155617	-0.00346427	-0.000822834	0.00220434	0.0250908	0.0371452	0.049334	0.06629	0.0780499	0.0876133	0.0937226	0.0941458	0.0872804	0.0582627	0.0437123	0.0529708	0.0618498	0.0836921	0.10856	0.124649	0.137928	0.151138	0.147194	0.137894	0.121796	0.105578	0.078909	0.0570586	0.0137098	-0.0249585	-0.0654283
	0.0164461	-0.00294387	-0.000888654	0.00180804	0.0240897	0.0355317	0.046749	0.0628612	0.0738898	0.082821	0.0882867	0.0882868	0.0815976	0.0542052	0.0402007	0.0489296	0.0563244	0.0760198	0.0985777	0.111715	0.122457	0.132243	0.124866	0.112045	0.0926697	0.073689	0.0452235	0.0220791	-0.0225561	-0.0628146	-0.104732
	0.0173808	-0.0023409	-0.000945929	0.00132003	0.022907	0.0337127	0.0439676	0.0592341	0.0695197	0.07784	0.0827048	0.0822793	0.0757217	0.0498905	0.0364104	0.0445904	0.0505525	0.0681089	0.0883566	0.0985955	0.106797	0.113228	0.102504	0.086259	0.0637254	0.0420362	0.0118473	-0.0125801	-0.058416	-0.100194	-0.143477
	0.0183687	-0.00162759	-0.00099218	0.000710554	0.021481	0.0316184	0.0409223	0.0553398	0.0648668	0.0726031	0.0769248	0.0760704	0.0695846	0.0452307	0.032244	0.0398488	0.0444459	0.059872	0.0778081	0.0852213	0.0908769	0.0940453	0.08009	0.0605529	0.0350211	0.0106955	-0.0211174	-0.046814	-0.0937331	-0.136936	-0.181475
	0.0194126	-0.000767027	-0.00102442	-5.99022e-05	0.0197283	0.0291552	0.0375229	0.0510856	0.0598334	0.06702	0.0708756	0.0695878	0.0630947	0.0401078	0.02757	0.0345643	0.0378847	0.0511903	0.0668104	0.0714962	0.0745982	0.0746293	0.0575964	0.0349451	0.00663291	-0.0202332	-0.0535357	-0.0804843	-0.128325	-0.172829	-0.218476
	0.020516	0.000289983	-0.00103913	-0.00104401	0.017537	0.0261974	0.0336479	0.0463464	0.0542885	0.0609681	0.0644609	0.0627335	0.0561282	0.0343636	0.0222114	0.0285472	0.0307065	0.0419017	0.0551966	0.0572878	0.0578263	0.0548875	0.0349835	0.00945771	-0.0213398	-0.0506184	-0.085229	-0.113408	-0.161949	-0.20759	-0.254144
	0.021682	0.00159223	-0.00103311	-0.00229478	0.0147938	0.0226189	0.0291755	0.0409968	0.0481007	0.0543243	0.0575825	0.0554079	0.048559	0.0278373	0.0159873	0.0216038	0.0227444	0.0318404	0.042795	0.0424612	0.0404261	0.0347296	0.0122162	-0.0158791	-0.0487856	-0.0803142	-0.116002	-0.145386	-0.194343	-0.240917	-0.288121
	0.0229143	0.0030582	-0.00100971	-0.00373043	0.0116766	0.0186289	0.0243061	0.0352453	0.0414902	0.047296	0.0503978	0.0477688	0.0405807	0.020765	0.00916307	0.0140203	0.0142425	0.0212619	0.0298717	0.0272436	0.0226519	0.0143627	-0.0105543	-0.0409851	-0.0757218	-0.109364	-0.145963	-0.176531	-0.225703	-0.273048	-0.320716
	0.0242166	0.00462088	-0.000971008	-0.00528382	0.00833028	0.0144007	0.0192054	0.0292642	0.0346398	0.0400549	0.0430345	0.0399442	0.0323495	0.013335	0.0019495	0.00602415	0.0053934	0.0103709	0.0166391	0.0118206	0.00471759	-0.00603189	-0.0331847	-0.065767	-0.102127	-0.13776	-0.175154	-0.206887	-0.256136	-0.304123	-0.352118
	0.0255929	0.00622216	-0.000917763	-0.00689669	0.00487979	0.0100865	0.0140182	0.0232049	0.0277105	0.0327518	0.0356026	0.0320435	0.0239973	0.00570414	-0.00547903	-0.00219602	-0.00364505	-0.000660915	0.00327593	-0.00364678	-0.0131831	-0.0262816	-0.0555261	-0.0901092	-0.127937	-0.165443	-0.203553	-0.236435	-0.285674	-0.334196	-0.382419
	0.0270475	0.00780795	-0.000849365	-0.00851489	0.00144086	0.00583026	0.00888043	0.0172105	0.0208554	0.0255295	0.0282033	0.0241667	0.0156436	-0.00198961	-0.0129698	-0.0104747	-0.0127359	-0.0116793	-0.0100567	-0.0190077	-0.0308599	-0.0462074	-0.0774104	-0.113863	-0.153042	-0.192296	-0.231075	-0.265093	-0.314275	-0.363236	-0.41162
	0.0285847	0.00932373	-0.000763782	-0.0100839	-0.00187013	0.00177945	0.00393089	0.0114278	0.0142314	0.018535	0.0209374	0.0164125	0.00740436	-0.00961589	-0.0203792	-0.0186561	-0.0217526	-0.0225348	-0.023202	-0.0341092	-0.0481098	-0.0656086	-0.0986356	-0.136834	-0.177276	-0.218136	-0.257564	-0.292704	-0.34182	-0.391132	-0.439633
	0.0302093	0.01071	-0.000657454	-0.0115447	-0.00492654	-0.00190302	-0.00067832	0.00601926	0.0080131	0.0119308	0.013913	0.00888618	-0.000598318	-0.0170419	-0.027562	-0.0265821	-0.0305687	-0.0330713	-0.0359944	-0.0487837	-0.0647005	-0.0842464	-0.118949	-0.158765	-0.200401	-0.242695	-0.282777	-0.319027	-0.368105	-0.417679	-0.466274
	0.0319263	0.0118971	-0.000525181	-0.0128287	-0.00758109	-0.00502612	-0.00476968	0.00117605	0.00240562	0.005908	0.00725362	0.00170689	-0.00822732	-0.0241227	-0.0343601	-0.0340807	-0.03905	-0.0431139	-0.048247	-0.0628367	-0.0803521	-0.101825	-0.138027	-0.179317	-0.222093	-0.265602	-0.30637	-0.343714	-0.392825	-0.442566	-0.491249
	0.0337408	0.0128883	-0.000371955	-0.013934	-0.0098363	-0.00760758	-0.00835584	-0.0031159	-0.00260504	0.000440845	0.000948726	-0.00512766	-0.0154777	-0.0308535	-0.0407681	-0.041149	-0.047184	-0.0526574	-0.0599346	-0.0762407	-0.0950516	-0.118326	-0.155862	-0.198496	-0.24237	-0.286889	-0.328377	-0.366792	-0.416012	-0.465834	-0.514595
	0.0356584	0.0137418	-0.00021107	-0.0149089	-0.0118087	-0.009826	-0.0115956	-0.00702818	-0.00720097	-0.00466453	-0.00511605	-0.011713	-0.0224454	-0.0373374	-0.0468979	-0.0479142	-0.0550522	-0.0618259	-0.0711525	-0.0890914	-0.108986	-0.133941	-0.172683	-0.216564	-0.261506	-0.306888	-0.34912	-0.388557	-0.437946	-0.487793	-0.53659
	0.0376851	0.0145049	-5.5348e-05	-0.01579	-0.0135906	-0.0118312	-0.014621	-0.0107022	-0.0115315	-0.00957495	-0.011039	-0.0181278	-0.0292061	-0.0436603	-0.0528432	-0.0544841	-0.0627203	-0.0707189	-0.0819638	-0.101446	-0.122284	-0.148791	-0.188637	-0.233692	-0.279682	-0.325828	-0.368815	-0.409203	-0.458808	-0.508647	-0.557406
	0.0398269	0.0152165	8.18611e-05	-0.0166044	-0.015257	-0.0137556	-0.0175466	-0.0142597	-0.0157244	-0.0144428	-0.016909	-0.0244385	-0.0358205	-0.0498962	-0.0586854	-0.0609535	-0.0702419	-0.0794176	-0.0924028	-0.113327	-0.135027	-0.162939	-0.203802	-0.249978	-0.297001	-0.34385	-0.387597	-0.428831	-0.478694	-0.528512	-0.577117
	0.0420904	0.0159104	0.00018536	-0.0173715	-0.0168702	-0.0157237	-0.0204784	-0.0178119	-0.019895	-0.0194177	-0.022812	-0.030704	-0.0423378	-0.0561119	-0.0644988	-0.0674098	-0.0776605	-0.0879897	-0.102476	-0.124719	-0.147254	-0.176393	-0.218194	-0.265447	-0.313497	-0.361022	-0.405525	-0.447461	-0.497622	-0.547425	-0.59571
	0.0444826	0.0166111	0.000242598	-0.018105	-0.0184802	-0.0178321	-0.0234933	-0.0214362	-0.024118	-0.0245956	-0.028799	-0.0369587	-0.0487873	-0.062344	-0.0703241	-0.0738995	-0.0849885	-0.0964596	-0.112166	-0.135593	-0.158977	-0.18915	-0.231806	-0.280096	-0.329158	-0.377357	-0.422607	-0.465074	-0.515565	-0.565376	-0.613149
	0.0470108	0.0173204	0.000261376	-0.018816	-0.0201128	-0.0200658	-0.0265618	-0.0250864	-0.0283212	-0.0298377	-0.0347741	-0.0431521	-0.0551465	-0.068518	-0.0760755	-0.0803103	-0.0921368	-0.104704	-0.121427	-0.145964	-0.170231	-0.201323	-0.244738	-0.294001	-0.343993	-0.392855	-0.438843	-0.481721	-0.532533	-0.582378	-0.629582
	0.0496826	0.0180391	0.000246191	-0.0195104	-0.0217921	-0.0224176	-0.0296563	-0.0287162	-0.0324283	-0.0350096	-0.0406401	-0.0492277	-0.0613831	-0.0745518	-0.0816592	-0.0865211	-0.0989995	-0.112581	-0.13018	-0.155804	-0.18101	-0.212975	-0.257032	-0.307177	-0.357943	-0.407444	-0.454163	-0.497374	-0.548458	-0.59837	-0.645073
	0.0525063	0.0187684	0.00019881	-0.0201903	-0.0235435	-0.0248879	-0.0327489	-0.0322763	-0.0363537	-0.0399705	-0.0462905	-0.0551176	-0.0674527	-0.080349	-0.0869658	-0.0923918	-0.105445	-0.119917	-0.138303	-0.165043	-0.19127	-0.224131	-0.26868	-0.319578	-0.370871	-0.420978	-0.468419	-0.511922	-0.563185	-0.613201	-0.659604
	0.0554905	0.0195118	0.000118677	-0.020857	-0.0253961	-0.0274847	-0.0358157	-0.0357193	-0.0400121	-0.0445804	-0.0516154	-0.0607492	-0.0733022	-0.0858036	-0.0918745	-0.097769	-0.111326	-0.126516	-0.145643	-0.173574	-0.200932	-0.23477	-0.279621	-0.331098	-0.382575	-0.433242	-0.481392	-0.525178	-0.576478	-0.626647	-0.673084
	0.0586443	0.0203082	1.65067e-05	-0.0215637	-0.0273601	-0.0302075	-0.0389435	-0.0391468	-0.0436133	-0.0490331	-0.0567641	-0.0662435	-0.0790049	-0.0910196	-0.0965141	-0.102794	-0.116816	-0.132582	-0.152409	-0.181508	-0.210018	-0.24479	-0.289792	-0.341693	-0.393164	-0.444378	-0.493173	-0.537223	-0.588472	-0.638804	-0.685432
	0.0619773	0.0212013	-9.88445e-05	-0.0223652	-0.0294554	-0.0330667	-0.0422248	-0.0426611	-0.0473653	-0.0535118	-0.0618738	-0.0717121	-0.0846233	-0.0960822	-0.100992	-0.107581	-0.12206	-0.138277	-0.158764	-0.188908	-0.218504	-0.25404	-0.299066	-0.351241	-0.402652	-0.454432	-0.503752	-0.548033	-0.599187	-0.649657	-0.696473
	0.0654998	0.0222428	-0.000219103	-0.0233225	-0.031713	-0.0360848	-0.0457681	-0.0463755	-0.0514938	-0.0582068	-0.0670829	-0.0772691	-0.0902172	-0.101068	-0.105404	-0.112225	-0.127185	-0.143736	-0.164839	-0.195797	-0.226322	-0.262308	-0.307245	-0.359536	-0.410964	-0.463359	-0.513016	-0.557478	-0.608532	-0.659082	-0.705919
	0.0692224	0.0233455	-0.00032366	-0.0243629	-0.0340424	-0.0391362	-0.0494452	-0.0502399	-0.0558956	-0.0630686	-0.0723109	-0.0828224	-0.0957126	-0.105947	-0.109707	-0.116703	-0.132169	-0.148993	-0.170679	-0.202277	-0.233556	-0.269738	-0.314537	-0.366794	-0.418329	-0.471321	-0.521148	-0.565762	-0.616724	-0.667295	-0.714004
	0.0731567	0.0243472	-0.000383948	-0.0253434	-0.0362883	-0.0420134	-0.0530036	-0.0541233	-0.0603021	-0.0679278	-0.0773606	-0.0881685	-0.100961	-0.110635	-0.113775	-0.120923	-0.136904	-0.154024	-0.176279	-0.20848	-0.240353	-0.276645	-0.32134	-0.373421	-0.425112	-0.478554	-0.528451	-0.573235	-0.624103	-0.674655	-0.721191
	0.0773145	0.0250779	-0.000368016	-0.0261155	-0.0382902	-0.0444958	-0.0561818	-0.0578976	-0.0644457	-0.072617	-0.082022	-0.0930895	-0.105797	-0.115031	-0.117469	-0.124776	-0.141268	-0.15879	-0.181617	-0.214522	-0.246828	-0.283302	-0.328014	-0.379778	-0.431632	-0.485239	-0.535161	-0.580177	-0.630943	-0.681456	-0.727874
	0.0817087	0.025612	-0.000316702	-0.0267183	-0.0400026	-0.0465286	-0.058908	-0.061413	-0.0682048	-0.0769667	-0.0862274	-0.0975014	-0.110147	-0.119035	-0.120738	-0.128203	-0.14516	-0.163131	-0.186489	-0.220066	-0.252723	-0.289477	-0.33436	-0.385831	-0.437904	-0.491498	-0.541369	-0.586627	-0.637211	-0.687641	-0.73397
	0.0863525	0.0260808	-0.000289358	-0.0272316	-0.0413925	-0.0480723	-0.0611305	-0.0644932	-0.0714706	-0.0807827	-0.0899181	-0.101324	-0.113929	-0.122517	-0.123527	-0.131132	-0.148452	-0.166826	-0.190607	-0.224613	-0.257639	-0.294765	-0.340002	-0.391425	-0.443844	-0.497419	-0.547105	-0.592529	-0.642759	-0.693022	-0.739227
	0.0912604	0.0265761	-0.00031636	-0.0277206	-0.0424886	-0.0492234	-0.0629078	-0.0670987	-0.0742419	-0.0840265	-0.0931731	-0.104621	-0.117187	-0.125444	-0.125826	-0.13352	-0.151081	-0.169762	-0.193824	-0.227924	-0.261415	-0.298992	-0.344733	-0.396446	-0.449336	-0.502981	-0.552329	-0.597842	-0.647536	-0.697557	-0.743607
	0.0964471	0.0271115	-0.000360705	-0.0282331	-0.0435048	-0.0504635	-0.0646234	-0.0695547	-0.0768234	-0.0870785	-0.0964537	-0.107867	-0.120314	-0.128065	-0.127787	-0.135442	-0.153188	-0.172143	-0.196393	-0.230456	-0.264547	-0.302592	-0.348793	-0.400923	-0.454211	-0.507948	-0.556904	-0.602602	-0.651801	-0.701636	-0.747673
	0.101929	0.0276942	-0.000387485	-0.0288071	-0.0446204	-0.0521925	-0.0666006	-0.0721222	-0.0794619	-0.0902379	-0.100115	-0.111436	-0.123626	-0.13058	-0.129538	-0.136964	-0.154893	-0.174139	-0.198527	-0.232588	-0.267432	-0.305918	-0.352383	-0.404872	-0.458315	-0.51211	-0.560692	-0.60681	-0.65573	-0.705525	-0.75181
	0.107722	0.0282476	-0.000372124	-0.0293913	-0.0457981	-0.0541235	-0.0687314	-0.0746441	-0.0820429	-0.0932481	-0.103615	-0.114907	-0.126861	-0.132968	-0.13125	-0.138367	-0.156484	-0.175991	-0.200536	-0.234527	-0.270042	-0.308998	-0.355758	-0.408515	-0.461992	-0.515779	-0.563966	-0.610478	-0.659117	-0.708769	-0.755114
	0.113844	0.0287152	-0.000297109	-0.0299474	-0.0470112	-0.0560247	-0.0709369	-0.0770021	-0.084485	-0.0959214	-0.106539	-0.117975	-0.129831	-0.135231	-0.133066	-0.139892	-0.158207	-0.177907	-0.20266	-0.236447	-0.272374	-0.311856	-0.359109	-0.412017	-0.465527	-0.519227	-0.566964	-0.613624	-0.661798	-0.711034	-0.756907
	0.120314	0.0291583	-0.000202133	-0.0305004	-0.0482655	-0.0578781	-0.0732234	-0.0793156	-0.086922	-0.0985176	-0.109249	-0.121018	-0.132795	-0.137548	-0.135001	-0.141651	-0.160163	-0.179956	-0.2048	-0.238405	-0.274665	-0.314553	-0.362343	-0.415312	-0.469075	-0.522751	-0.569975	-0.616495	-0.664047	-0.712947	-0.758142
	0.127152	0.0296252	-0.000134696	-0.0310541	-0.0495494	-0.0597154	-0.0756037	-0.0817469	-0.0895032	-0.1012	-0.11197	-0.124197	-0.135846	-0.139984	-0.137018	-0.143693	-0.162374	-0.18215	-0.206899	-0.240431	-0.277053	-0.317178	-0.365408	-0.418351	-0.472577	-0.526327	-0.573059	-0.619245	-0.666095	-0.714754	-0.75926
	0.134379	0.0301493	-0.000160821	-0.0315785	-0.0508209	-0.0616569	-0.0780957	-0.0845457	-0.092417	-0.103992	-0.11474	-0.127317	-0.138816	-0.14242	-0.138991	-0.145956	-0.164727	-0.184395	-0.208952	-0.242509	-0.279512	-0.319878	-0.36833	-0.421109	-0.475615	-0.529384	-0.5759	-0.621895	-0.668159	-0.716094	-0.759935
	0.142016	0.0305844	-0.000195899	-0.0320004	-0.0519679	-0.0635557	-0.080567	-0.0874672	-0.0953853	-0.106789	-0.117401	-0.130197	-0.141463	-0.144601	-0.140706	-0.148089	-0.167079	-0.186612	-0.211072	-0.244678	-0.281853	-0.322348	-0.370913	-0.423548	-0.478148	-0.53182	-0.578077	-0.623889	-0.669658	-0.716623	-0.760052
	0.150088	0.0308264	-0.000156919	-0.032292	-0.0529457	-0.0652694	-0.0828392	-0.0901746	-0.0980767	-0.109439	-0.119812	-0.132742	-0.143696	-0.1464	-0.142091	-0.149783	-0.169221	-0.188629	-0.213165	-0.246816	-0.283845	-0.324247	-0.37293	-0.425533	-0.480129	-0.533595	-0.57926	-0.624722	-0.670082	-0.716281	-0.75973
	0.158618	0.0310635	-9.69671e-05	-0.0325991	-0.0539765	-0.0669134	-0.0847407	-0.0925087	-0.100428	-0.111757	-0.122061	-0.135123	-0.145936	-0.148204	-0.143562	-0.151103	-0.170775	-0.189993	-0.214426	-0.248292	-0.285297	-0.325541	-0.374295	-0.426689	-0.481169	-0.534466	-0.579513	-0.624595	-0.669867	-0.715872	-0.7596
	0.167633	0.0315459	-3.26521e-05	-0.0331685	-0.0552714	-0.0686556	-0.0866515	-0.094704	-0.102688	-0.113991	-0.124221	-0.13723	-0.1479	-0.149908	-0.144828	-0.151978	-0.171648	-0.190729	-0.215101	-0.249351	-0.286466	-0.326639	-0.375358	-0.42762	-0.482022	-0.53519	-0.579682	-0.624403	-0.669572	-0.715423	-0.7593
	0.17716	0.032134	1.66743e-05	-0.0338312	-0.0565647	-0.0703125	-0.0885591	-0.0966579	-0.104705	-0.116055	-0.12619	-0.138969	-0.14954	-0.151455	-0.145882	-0.152489	-0.172061	-0.19121	-0.21558	-0.250159	-0.28739	-0.327441	-0.375924	-0.428181	-0.482489	-0.535455	-0.579427	-0.623854	-0.668845	-0.714413	-0.758227
	0.187229	0.0326946	1.89441e-05	-0.0344184	-0.0577016	-0.0718522	-0.0904197	-0.0985278	-0.106585	-0.11811	-0.128173	-0.140631	-0.151092	-0.152837	-0.146841	-0.152833	-0.172334	-0.191798	-0.216162	-0.250788	-0.287987	-0.32788	-0.376008	-0.428228	-0.482343	-0.535084	-0.578599	-0.622863	-0.667742	-0.713026	-0.756734
	0.19787	0.0333683	-5.90538e-05	-0.0350546	-0.0589343	-0.0735317	-0.0923099	-0.100687	-0.108802	-0.120586	-0.130649	-0.142743	-0.152818	-0.154061	-0.147655	-0.153191	-0.172589	-0.192393	-0.216784	-0.251267	-0.288297	-0.328337	-0.376234	-0.428164	-0.482068	-0.534736	-0.578002	-0.622279	-0.667158	-0.712182	-0.755862
	0.209116	0.0338804	-0.000199666	-0.0354589	-0.0597999	-0.0748208	-0.0936685	-0.102285	-0.110767	-0.122797	-0.133168	-0.145071	-0.154763	-0.155238	-0.148337	-0.153583	-0.172738	-0.192605	-0.217006	-0.251417	-0.288351	-0.32869	-0.376421	-0.427712	-0.481385	-0.533785	-0.576974	-0.621339	-0.66613	-0.710762	-0.754264
	0.221001	0.0339488	-0.000310474	-0.0354119	-0.0599366	-0.0755552	-0.0946179	-0.103548	-0.112352	-0.124651	-0.1354	-0.147282	-0.156629	-0.15625	-0.148711	-0.153528	-0.172499	-0.192453	-0.216877	-0.251175	-0.287886	-0.328483	-0.376201	-0.426965	-0.480274	-0.532208	-0.575336	-0.61953	-0.663832	-0.707903	-0.750774
	0.233562	0.0339967	-0.00035696	-0.0354111	-0.0602006	-0.0762992	-0.0954504	-0.104521	-0.11328	-0.125736	-0.13682	-0.148699	-0.157566	-0.156305	-0.14825	-0.152829	-0.1718	-0.191839	-0.216271	-0.250461	-0.286941	-0.327289	-0.374819	-0.425356	-0.478181	-0.529628	-0.57256	-0.616414	-0.660142	-0.703652	-0.745816
	0.246836	0.0339753	-0.000370271	-0.0353644	-0.0604063	-0.0768391	-0.0960221	-0.105324	-0.114117	-0.126572	-0.137986	-0.150024	-0.158438	-0.15652	-0.147966	-0.15239	-0.17119	-0.19096	-0.215211	-0.249258	-0.285625	-0.325739	-0.372987	-0.4234	-0.475707	-0.526634	-0.569208	-0.612679	-0.655889	-0.699083	-0.740514
	0.260865	0.0339628	-0.000382941	-0.0353272	-0.0608479	-0.0774799	-0.0967749	-0.106282	-0.115265	-0.127484	-0.139044	-0.151236	-0.159295	-0.156955	-0.147976	-0.152363	-0.171058	-0.190594	-0.214449	-0.248254	-0.284558	-0.324482	-0.371415	-0.421408	-0.472987	-0.523248	-0.565376	-0.60844	-0.651248	-0.69421	-0.735177
	0.275691	0.0339228	-0.000368176	-0.0352955	-0.0612312	-0.0780554	-0.0974676	-0.107154	-0.116367	-0.128534	-0.140105	-0.152304	-0.159978	-0.15723	-0.147784	-0.151927	-0.170467	-0.189675	-0.213098	-0.246894	-0.283167	-0.322735	-0.369277	-0.41872	-0.469707	-0.519326	-0.561062	-0.603638	-0.645895	-0.688635	-0.729179
	0.29136	0.0338306	-0.000333155	-0.0352197	-0.0615911	-0.0788863	-0.0985074	-0.108077	-0.117302	-0.12932	-0.140818	-0.152822	-0.160145	-0.157168	-0.147531	-0.151489	-0.170014	-0.188822	-0.211966	-0.245595	-0.281645	-0.320694	-0.36701	-0.415603	-0.466025	-0.514957	-0.556533	-0.598489	-0.640101	-0.682752	-0.723268
	0.30792	0.0337241	-0.000290921	-0.0351348	-0.0621017	-0.0797028	-0.0992499	-0.108677	-0.117931	-0.129809	-0.141052	-0.152787	-0.159923	-0.156707	-0.146787	-0.15063	-0.169181	-0.187797	-0.210702	-0.244258	-0.280018	-0.31849	-0.364518	-0.412414	-0.462073	-0.51019	-0.551427	-0.592645	-0.633824	-0.676521	-0.71719
	0.32542	0.0336872	-0.000303091	-0.0350759	-0.0624308	-0.0803026	-0.0998758	-0.109365	-0.118674	-0.130611	-0.141778	-0.153541	-0.160461	-0.15691	-0.146609	-0.15012	-0.168415	-0.186825	-0.209544	-0.242942	-0.278387	-0.316324	-0.361653	-0.408705	-0.457708	-0.505054	-0.545871	-0.58643	-0.627203	-0.669812	-0.710218
	0.343915	0.0337302	-0.000353553	-0.0350653	-0.0629214	-0.0810739	-0.100727	-0.110196	-0.119641	-0.131538	-0.142487	-0.15418	-0.160854	-0.156998	-0.146344	-0.149692	-0.167551	-0.185788	-0.20824	-0.24145	-0.276512	-0.314104	-0.358811	-0.404975	-0.45332	-0.499975	-0.540197	-0.580026	-0.620022	-0.662107	-0.701808
	0.363462	0.0337443	-0.000264199	-0.0351777	-0.0635342	-0.0818029	-0.101273	-0.110655	-0.120001	-0.131933	-0.142754	-0.154607	-0.161082	-0.157019	-0.14593	-0.149002	-0.166393	-0.184343	-0.206552	-0.239435	-0.274241	-0.311344	-0.355031	-0.400231	-0.447844	-0.493818	-0.533362	-0.572233	-0.611531	-0.652997	-0.692176
	0.384119	0.0339923	-0.000202887	-0.0355117	-0.0644841	-0.0825602	-0.101856	-0.11119	-0.120629	-0.132213	-0.142933	-0.15453	-0.160696	-0.156459	-0.144939	-0.147976	-0.16494	-0.182621	-0.204391	-0.237089	-0.271764	-0.308174	-0.350765	-0.394875	-0.441728	-0.486666	-0.525262	-0.563322	-0.602329	-0.643769	-0.68314
	0.40595	0.0339494	-9.13839e-05	-0.0355804	-0.0648809	-0.0828891	-0.102034	-0.111282	-0.120549	-0.13201	-0.142553	-0.153894	-0.159764	-0.155487	-0.14354	-0.146215	-0.162785	-0.18031	-0.201784	-0.234189	-0.268407	-0.304232	-0.345753	-0.388972	-0.434954	-0.478855	-0.51662	-0.554241	-0.592955	-0.634031	-0.673121
	0.429022	0.0338539	5.9096e-06	-0.035568	-0.0649273	-0.0827815	-0.101832	-0.110933	-0.120022	-0.131458	-0.1417	-0.152731	-0.158311	-0.15406	-0.141665	-0.144011	-0.16034	-0.177643	-0.198659	-0.230664	-0.264274	-0.299492	-0.340132	-0.382484	-0.427406	-0.470264	-0.507314	-0.544632	-0.583027	-0.62373	-0.66263
	0.453405	0.0337551	7.46675e-05	-0.0355215	-0.0648053	-0.0824344	-0.101411	-0.11027	-0.119224	-0.130705	-0.140647	-0.151333	-0.156599	-0.15239	-0.139609	-0.141603	-0.157701	-0.174796	-0.195354	-0.226837	-0.259699	-0.294257	-0.334095	-0.375662	-0.419397	-0.46121	-0.497633	-0.534678	-0.572681	-0.612947	-0.651541
	0.479175	0.0337024	9.80402e-05	-0.0354846	-0.0646833	-0.0820262	-0.100916	-0.109396	-0.118309	-0.129881	-0.139646	-0.149971	-0.15487	-0.150664	-0.13765	-0.139214	-0.154948	-0.171931	-0.192194	-0.22301	-0.254979	-0.288791	-0.327796	-0.368728	-0.4112	-0.451975	-0.487837	-0.524528	-0.562018	-0.601724	-0.639675
	0.506408	0.0335504	7.71099e-05	-0.0353001	-0.0643851	-0.081324	-0.10002	-0.108081	-0.117014	-0.128642	-0.13827	-0.148356	-0.152965	-0.148729	-0.135468	-0.136565	-0.151936	-0.168736	-0.188673	-0.218857	-0.250003	-0.282946	-0.321216	-0.361375	-0.402565	-0.442353	-0.477558	-0.513858	-0.550845	-0.590049	-0.627408
	0.53519	0.0332388	3.96063e-05	-0.0349253	-0.0636678	-0.0802141	-0.0985603	-0.106046	-0.115092	-0.126778	-0.136315	-0.146133	-0.15061	-0.146451	-0.133269	-0.134029	-0.148862	-0.165309	-0.184738	-0.214325	-0.244762	-0.276888	-0.314253	-0.353594	-0.393499	-0.432388	-0.466848	-0.502753	-0.53929	-0.577739	-0.614373
	0.565607	0.0329031	3.58815e-05	-0.0345566	-0.0627769	-0.0790527	-0.097139	-0.104128	-0.113179	-0.124778	-0.1342	-0.1439	-0.148346	-0.144122	-0.13083	-0.131293	-0.145634	-0.161449	-0.180366	-0.209298	-0.23909	-0.270419	-0.306852	-0.345329	-0.383986	-0.422025	-0.455574	-0.491011	-0.526893	-0.564594	-0.600361
	0.597753	0.0324864	6.18983e-05	-0.034133	-0.0618056	-0.0776988	-0.0953336	-0.101963	-0.111001	-0.122328	-0.131606	-0.141027	-0.145446	-0.141341	-0.12793	-0.128147	-0.142214	-0.157545	-0.176083	-0.204222	-0.233118	-0.263679	-0.299084	-0.336671	-0.374182	-0.411243	-0.444081	-0.478792	-0.513724	-0.550692	-0.585835
	0.631726	0.0321456	7.14233e-05	-0.0337739	-0.0610168	-0.0767381	-0.0939631	-0.100343	-0.109168	-0.120151	-0.129186	-0.138289	-0.142508	-0.138386	-0.12492	-0.125066	-0.138776	-0.153738	-0.171972	-0.199323	-0.22714	-0.256868	-0.291224	-0.327806	-0.364307	-0.4004	-0.43259	-0.466496	-0.500513	-0.536869	-0.571447
	0.66763	0.0320037	8.24547e-05	-0.0336245	-0.0605452	-0.0760443	-0.0928535	-0.0989831	-0.10753	-0.118063	-0.12675	-0.135634	-0.139685	-0.135717	-0.122188	-0.122246	-0.135533	-0.150105	-0.167779	-0.194286	-0.221185	-0.250108	-0.283578	-0.319029	-0.354399	-0.389472	-0.420782	-0.453937	-0.487262	-0.523063	-0.557215
	0.705575	0.0318014	4.7619e-05	-0.0333619	-0.0597207	-0.0748285	-0.0911253	-0.0969638	-0.105287	-0.115463	-0.1239	-0.132529	-0.136433	-0.132622	-0.118921	-0.118787	-0.131758	-0.145821	-0.162916	-0.18845	-0.214604	-0.242587	-0.275138	-0.309342	-0.343536	-0.377799	-0.408325	-0.440702	-0.473645	-0.508822	-0.542553
	0.745676	0.0314671	5.44639e-05	-0.0330166	-0.0588584	-0.0736053	-0.0894693	-0.0949547	-0.103029	-0.112902	-0.121015	-0.129293	-0.133116	-0.129551	-0.115799	-0.115499	-0.127973	-0.141449	-0.158122	-0.182682	-0.207973	-0.234985	-0.266513	-0.299452	-0.332417	-0.365639	-0.395511	-0.427341	-0.460082	-0.494973	-0.528358
	0.788056	0.0309589	9.61418e-05	-0.0325202	-0.0578343	-0.072064	-0.0876289	-0.0928772	-0.100743	-0.110337	-0.118032	-0.12606	-0.129797	-0.126402	-0.112471	-0.111984	-0.124092	-0.137057	-0.153182	-0.176834	-0.201326	-0.227474	-0.258066	-0.289754	-0.321522	-0.353695	-0.38282	-0.414178	-0.446673	-0.481146	-0.514109
	0.832845	0.0302052	8.94019e-05	-0.0317149	-0.05642	-0.0700626	-0.085091	-0.0901029	-0.0977683	-0.10695	-0.114228	-0.122141	-0.125913	-0.122844	-0.108853	-0.108141	-0.119833	-0.132257	-0.147629	-0.170303	-0.193913	-0.21912	-0.248755	-0.279188	-0.309715	-0.340891	-0.369156	-0.399956	-0.432125	-0.466393	-0.499085
	0.88018	0.0296223	2.83293e-05	-0.0310433	-0.055092	-0.068051	-0.082513	-0.0872821	-0.0947379	-0.103608	-0.110703	-0.118397	-0.121921	-0.119069	-0.104955	-0.103977	-0.115226	-0.127033	-0.141644	-0.163518	-0.186294	-0.21052	-0.239142	-0.268297	-0.297644	-0.327812	-0.355291	-0.385464	-0.417165	-0.451028	-0.483312
	0.930205	0.0289359	5.1205e-06	-0.0302996	-0.0537404	-0.0660179	-0.079827	-0.084406	-0.091778	-0.100447	-0.10728	-0.114707	-0.117993	-0.115384	-0.101214	-0.0999934	-0.110783	-0.122056	-0.135986	-0.157037	-0.178893	-0.202098	-0.229609	-0.257546	-0.285762	-0.315018	-0.341759	-0.371197	-0.402392	-0.435707	-0.467578
	0.983072	0.0282133	3.40278e-06	-0.0295352	-0.0522366	-0.0638134	-0.0769982	-0.0814532	-0.0887068	-0.0971031	-0.103726	-0.110933	-0.114001	-0.111565	-0.0973786	-0.0959647	-0.106279	-0.11703	-0.130412	-0.15057	-0.171539	-0.193779	-0.220244	-0.246985	-0.273987	-0.302179	-0.32824	-0.35692	-0.387615	-0.420423	-0.451952
	1.03895	0.0276364	1.68685e-05	-0.0289463	-0.0509367	-0.0618001	-0.0744603	-0.0786887	-0.0857476	-0.0939285	-0.100313	-0.107366	-0.110373	-0.108157	-0.0939337	-0.0923805	-0.102294	-0.112495	-0.125217	-0.144542	-0.164585	-0.185947	-0.211322	-0.236915	-0.262699	-0.289746	-0.315047	-0.343117	-0.373375	-0.405858	-0.437048
	1.09799	0.0271416	1.16835e-05	-0.0284315	-0.049829	-0.0600888	-0.0722297	-0.0762727	-0.0831131	-0.0910288	-0.097168	-0.104007	-0.106959	-0.105071	-0.0910201	-0.0893005	-0.098828	-0.108425	-0.120442	-0.138908	-0.158059	-0.17853	-0.20285	-0.227304	-0.251818	-0.277794	-0.302381	-0.329894	-0.35959	-0.391686	-0.422433
	1.1604	0.0266078	-1.11198e-05	-0.0278612	-0.0486845	-0.0583185	-0.0698258	-0.0737139	-0.0802503	-0.0877773	-0.0935985	-0.100195	-0.103089	-0.101668	-0.0879886	-0.0861163	-0.0951747	-0.104187	-0.115474	-0.133263	-0.151631	-0.171248	-0.19447	-0.217789	-0.241016	-0.26587	-0.289651	-0.316475	-0.345604	-0.377195	-0.407475
	1.22635	0.0259679	-3.81005e-05	-0.0271699	-0.0474035	-0.0564227	-0.0673542	-0.0709967	-0.0770947	-0.0841454	-0.0896918	-0.0960903	-0.0990445	-0.0982064	-0.0849316	-0.0828369	-0.0914591	-0.0997856	-0.110345	-0.127486	-0.144982	-0.163894	-0.186006	-0.20822	-0.230208	-0.253916	-0.276987	-0.303244	-0.331979	-0.363327	-0.393289
	1.29605	0.0252255	-1.63072e-05	-0.0264291	-0.0459629	-0.0542442	-0.064536	-0.0678997	-0.0736141	-0.0803418	-0.0857577	-0.0919759	-0.0950053	-0.0947578	-0.0819042	-0.0794698	-0.0876091	-0.0953485	-0.105149	-0.121653	-0.138329	-0.156418	-0.177498	-0.198693	-0.21957	-0.242346	-0.264695	-0.290425	-0.318755	-0.349811	-0.379498
	1.36971	0.0245051	-3.38288e-05	-0.0256677	-0.0444379	-0.05204	-0.0617546	-0.0647911	-0.0701373	-0.0766396	-0.0817711	-0.0877391	-0.090753	-0.0911365	-0.0788724	-0.0762525	-0.0840223	-0.0911702	-0.100175	-0.116028	-0.131954	-0.149336	-0.169439	-0.189584	-0.209399	-0.231263	-0.25279	-0.277977	-0.305881	-0.336595	-0.365822
	1.44755	0.0238578	-7.75123e-05	-0.0249603	-0.0428683	-0.0497765	-0.0588429	-0.0613539	-0.0663797	-0.0727559	-0.0776481	-0.0833849	-0.0863706	-0.08737	-0.0757301	-0.07303	-0.0805529	-0.0871748	-0.0955321	-0.110789	-0.12601	-0.14258	-0.161689	-0.180881	-0.199573	-0.220483	-0.241246	-0.265987	-0.29349	-0.323771	-0.352505
	1.52983	0.0233331	-0.000119286	-0.0243827	-0.0415034	-0.0477321	-0.0562573	-0.0582612	-0.0629935	-0.0693078	-0.0739117	-0.0794319	-0.0823235	-0.083965	-0.0728562	-0.0701404	-0.0774421	-0.0836655	-0.0914856	-0.10619	-0.120736	-0.13649	-0.154663	-0.172921	-0.190603	-0.210513	-0.230488	-0.25474	-0.281819	-0.311549	-0.339772
	1.61677	0.0226929	-0.000113685	-0.0237383	-0.0400136	-0.045659	-0.0536221	-0.0551612	-0.0596763	-0.0660275	-0.0703744	-0.0756656	-0.078499	-0.0807504	-0.0701229	-0.0674603	-0.0744869	-0.0803128	-0.0876296	-0.101664	-0.115503	-0.130452	-0.147721	-0.165189	-0.181995	-0.200917	-0.220132	-0.243874	-0.270527	-0.2997	-0.327454
	1.70866	0.0222207	-0.000143647	-0.0232309	-0.0386836	-0.0437514	-0.0510934	-0.0522432	-0.0564234	-0.0625556	-0.0665731	-0.0715669	-0.0743983	-0.0773432	-0.0672742	-0.0647935	-0.0716687	-0.0770382	-0.0838505	-0.0972257	-0.110304	-0.124398	-0.140872	-0.157555	-0.173596	-0.191646	-0.210112	-0.233364	-0.2596	-0.288186	-0.315488
	1.80577	0.0220254	-0.000256748	-0.0229179	-0.037469	-0.0418481	-0.0485984	-0.0491721	-0.0528794	-0.0587907	-0.062647	-0.0673304	-0.0699666	-0.0733805	-0.0637533	-0.0614487	-0.0680996	-0.0730899	-0.079408	-0.0921977	-0.104365	-0.117636	-0.133595	-0.149377	-0.16459	-0.181692	-0.199494	-0.222089	-0.247875	-0.275844	-0.302727
	1.9084	0.0214771	-0.000257002	-0.0223508	-0.0360199	-0.0398507	-0.0461923	-0.0464749	-0.0498801	-0.0554829	-0.0590736	-0.0635895	-0.0664086	-0.0703482	-0.0612091	-0.0589654	-0.065312	-0.0699202	-0.075779	-0.087971	-0.0993817	-0.111928	-0.127222	-0.14229	-0.156693	-0.173046	-0.19044	-0.21262	-0.237931	-0.265528	-0.292216
	2.01687	0.0208161	-0.00028414	-0.0216402	-0.0344762	-0.0377457	-0.0436331	-0.0436677	-0.0468113	-0.0521729	-0.0555703	-0.0599377	-0.0629072	-0.0674193	-0.0588095	-0.0566258	-0.0626748	-0.0668498	-0.0722415	-0.0838954	-0.0946652	-0.106618	-0.121259	-0.135584	-0.149271	-0.164949	-0.181938	-0.203682	-0.228647	-0.256015	-0.282621
	2.13149	0.0202428	-0.000315501	-0.021022	-0.0331399	-0.0358934	-0.0412882	-0.0410624	-0.043968	-0.049099	-0.0523078	-0.0565527	-0.0597436	-0.0648281	-0.0567351	-0.0546192	-0.0604641	-0.0643812	-0.0693893	-0.0805251	-0.0907359	-0.102015	-0.116016	-0.129594	-0.142573	-0.157645	-0.174216	-0.195504	-0.220142	-0.247424	-0.274
	2.25264	0.0197148	-0.000369728	-0.0204303	-0.0318726	-0.0341599	-0.0390757	-0.0384948	-0.0411885	-0.0461619	-0.0492926	-0.0534013	-0.0567173	-0.0624817	-0.0550275	-0.0530343	-0.058761	-0.0624141	-0.0669973	-0.0775666	-0.0871915	-0.0977919	-0.111171	-0.124151	-0.136498	-0.151012	-0.167253	-0.188149	-0.212554	-0.239689	-0.266208
	2.38067	0.0190617	-0.000393478	-0.0197331	-0.0304555	-0.0322786	-0.0367328	-0.0358177	-0.0383563	-0.0432712	-0.0463229	-0.0503785	-0.0538278	-0.0602162	-0.0533543	-0.0515091	-0.0571216	-0.0605648	-0.0648081	-0.0748968	-0.0839173	-0.093832	-0.10661	-0.118997	-0.130795	-0.144847	-0.160823	-0.18133	-0.205582	-0.232655	-0.259113
	2.51597	0.0184609	-0.000407186	-0.0191004	-0.0291304	-0.0306301	-0.0346492	-0.0333993	-0.0357494	-0.0405629	-0.0435701	-0.0476804	-0.0513219	-0.0583499	-0.0521328	-0.0504189	-0.0559285	-0.0591384	-0.0630176	-0.0727305	-0.0812788	-0.0905853	-0.102784	-0.114519	-0.125854	-0.13948	-0.155182	-0.175399	-0.199512	-0.226494	-0.252893
	2.65896	0.0178471	-0.000381517	-0.0184954	-0.0278347	-0.0289886	-0.0326337	-0.0310641	-0.0331761	-0.0379564	-0.0409721	-0.0451642	-0.0490196	-0.0566124	-0.0510147	-0.0495356	-0.0550035	-0.0580167	-0.0615694	-0.0709701	-0.0790569	-0.0878654	-0.0996085	-0.110797	-0.12169	-0.13491	-0.15034	-0.170327	-0.194358	-0.22128	-0.247611
	2.81009	0.0172735	-0.0003482	-0.0179434	-0.0266965	-0.0275742	-0.0309441	-0.0291032	-0.0310189	-0.0357242	-0.0386663	-0.0428819	-0.0470169	-0.0552464	-0.0503882	-0.0491348	-0.0545648	-0.0573879	-0.0606769	-0.0698595	-0.0775575	-0.0859258	-0.0972335	-0.107977	-0.118473	-0.13131	-0.146406	-0.166093	-0.190069	-0.216952	-0.243235
	2.9698	0.0166936	-0.00034963	-0.017349	-0.0254923	-0.0260864	-0.0292163	-0.0271959	-0.0289682	-0.0335662	-0.0364383	-0.0406897	-0.0450808	-0.0539697	-0.0498425	-0.0488231	-0.0542536	-0.0569419	-0.0600123	-0.0689716	-0.0763456	-0.084389	-0.0953815	-0.105714	-0.115735	-0.128224	-0.143048	-0.162472	-0.186253	-0.212968	-0.239114
	3.13858	0.0161427	-0.000341004	-0.0167977	-0.0243397	-0.0245899	-0.0275212	-0.0253893	-0.0271712	-0.0316948	-0.034519	-0.0388475	-0.0434747	-0.0530474	-0.0496389	-0.0488539	-0.0542178	-0.0567388	-0.0596341	-0.0684306	-0.0754873	-0.0833096	-0.0940106	-0.104013	-0.11362	-0.125905	-0.140519	-0.159707	-0.183245	-0.209707	-0.235614
	3.31696	0.0157169	-0.000356894	-0.0163499	-0.0234004	-0.0233668	-0.0261697	-0.0239952	-0.0258275	-0.0303421	-0.0330929	-0.0375065	-0.0423956	-0.0525874	-0.0498331	-0.0493004	-0.05471	-0.0570749	-0.0598035	-0.0684164	-0.0751697	-0.0828011	-0.0932704	-0.102966	-0.112208	-0.124295	-0.138687	-0.157746	-0.181121	-0.207416	-0.233187
	3.50548	0.0153539	-0.000372313	-0.0159631	-0.022601	-0.022291	-0.0249279	-0.0227289	-0.0245651	-0.0290725	-0.0317879	-0.0363453	-0.0414899	-0.0522942	-0.0502268	-0.0499238	-0.0554365	-0.0577758	-0.0603608	-0.0688266	-0.0753192	-0.0827899	-0.0930919	-0.102508	-0.111553	-0.123425	-0.137575	-0.156499	-0.179778	-0.206112	-0.231902
	3.70472	0.0150811	-0.00038213	-0.0156726	-0.0220326	-0.0215485	-0.0239835	-0.0217304	-0.0235446	-0.0280192	-0.0306939	-0.0353622	-0.0407785	-0.0521849	-0.0507482	-0.0507549	-0.0564039	-0.0587443	-0.061191	-0.0695516	-0.0758466	-0.083173	-0.093323	-0.102518	-0.111299	-0.122921	-0.136849	-0.155601	-0.178841	-0.205198	-0.230998
	3.91527	0.0148484	-0.000415793	-0.0153994	-0.0214743	-0.0208771	-0.0231942	-0.0208958	-0.0226645	-0.0271354	-0.0298405	-0.0346575	-0.0403633	-0.0523445	-0.0515319	-0.0518703	-0.0576455	-0.0599718	-0.0623089	-0.0704612	-0.0766122	-0.0838488	-0.0938517	-0.102904	-0.111455	-0.122975	-0.136713	-0.155339	-0.178551	-0.204925	-0.230747
	4.13779	0.0146585	-0.000441946	-0.0151754	-0.0209532	-0.020253	-0.0225392	-0.0201768	-0.0219599	-0.0264896	-0.0292469	-0.0342206	-0.0401393	-0.0526749	-0.0525012	-0.0531411	-0.0590342	-0.0614229	-0.0637186	-0.0716911	-0.0777398	-0.084909	-0.0947834	-0.103796	-0.112204	-0.12366	-0.137225	-0.155779	-0.178986	-0.205418	-0.231295
	4.37296	0.0144619	-0.000427143	-0.0149841	-0.0204624	-0.0196442	-0.0218389	-0.0195396	-0.0213985	-0.0259587	-0.0288012	-0.0339273	-0.0401311	-0.0531784	-0.053576	-0.0545434	-0.0605718	-0.0629772	-0.0652946	-0.0732151	-0.0792719	-0.0863583	-0.096088	-0.105051	-0.113372	-0.124743	-0.138189	-0.156634	-0.179826	-0.206375	-0.232318
	4.6215	0.0142454	-0.000407002	-0.0147809	-0.0199911	-0.0190899	-0.021243	-0.0189892	-0.0209125	-0.0255098	-0.028496	-0.0337918	-0.0403265	-0.0538405	-0.0548076	-0.0560733	-0.0622355	-0.0647022	-0.0670492	-0.074947	-0.0809873	-0.0879956	-0.097592	-0.106514	-0.114836	-0.126127	-0.139522	-0.157926	-0.181127	-0.20777	-0.233763
	4.88416	0.0140305	-0.000398964	-0.0145704	-0.0195441	-0.0185963	-0.0207367	-0.0185191	-0.0204705	-0.0251487	-0.028265	-0.033724	-0.0405628	-0.0545817	-0.0560901	-0.0576416	-0.0639453	-0.0665562	-0.068985	-0.0768983	-0.0829834	-0.0899767	-0.0995265	-0.108338	-0.11663	-0.127868	-0.141296	-0.159678	-0.182886	-0.209536	-0.235539
	5.16175	0.0139036	-0.000385048	-0.0144577	-0.0192538	-0.0183322	-0.0204792	-0.0182561	-0.0202149	-0.0249723	-0.0282176	-0.0338128	-0.0409604	-0.0554734	-0.0575093	-0.0593879	-0.0658327	-0.068581	-0.0711259	-0.0791407	-0.0852857	-0.0922461	-0.101773	-0.110496	-0.118795	-0.129998	-0.143433	-0.161827	-0.185121	-0.211819	-0.237885
	5.45512	0.0137717	-0.000380246	-0.0143295	-0.0189414	-0.0180049	-0.0201498	-0.0179496	-0.0200115	-0.0249155	-0.0283242	-0.03409	-0.0415494	-0.05653	-0.0590327	-0.0611741	-0.0678165	-0.0707175	-0.07334	-0.081438	-0.0877106	-0.0946485	-0.104154	-0.112882	-0.121228	-0.132486	-0.145956	-0.16435	-0.187683	-0.214381	-0.240471
	5.76516	0.013581	-0.000377842	-0.0141389	-0.0185903	-0.0176529	-0.0198396	-0.0176805	-0.0198561	-0.0248801	-0.0284506	-0.034386	-0.0421135	-0.0575618	-0.0605014	-0.0628732	-0.0697668	-0.0728577	-0.075553	-0.0837073	-0.0901077	-0.0971208	-0.106664	-0.115395	-0.123773	-0.135107	-0.148647	-0.167034	-0.190429	-0.217192	-0.243387
	6.09282	0.0133842	-0.000366759	-0.0139489	-0.0183342	-0.0174445	-0.0196367	-0.0175246	-0.0198479	-0.0250104	-0.0287312	-0.0348515	-0.0428589	-0.0587412	-0.0621193	-0.0647795	-0.0718868	-0.0751214	-0.0779311	-0.0861465	-0.0927226	-0.0997631	-0.109397	-0.118169	-0.126627	-0.137991	-0.15155	-0.169988	-0.193473	-0.220287	-0.246549
	6.4391	0.0132615	-0.000359213	-0.0138349	-0.0182235	-0.0174498	-0.0197052	-0.0176713	-0.0201102	-0.0254197	-0.0292753	-0.0356167	-0.0439079	-0.0601693	-0.0639682	-0.0669155	-0.0742074	-0.0775535	-0.0805204	-0.0887756	-0.0954701	-0.102599	-0.112327	-0.121164	-0.129704	-0.141091	-0.154719	-0.173197	-0.196737	-0.223521	-0.249729
	6.80507	0.0132694	-0.000375567	-0.0138303	-0.0182757	-0.0176241	-0.0199684	-0.0180613	-0.0205627	-0.0260126	-0.0299387	-0.0364956	-0.0450276	-0.0616741	-0.0659296	-0.0692028	-0.0766661	-0.0801509	-0.0832639	-0.0915582	-0.0983406	-0.105503	-0.1153	-0.124196	-0.132819	-0.144286	-0.157991	-0.176565	-0.200131	-0.226911	-0.253126
	7.19183	0.0132857	-0.000405526	-0.0138183	-0.0183042	-0.0177645	-0.0201909	-0.0184136	-0.0210165	-0.026599	-0.0306901	-0.0374715	-0.0462067	-0.0631945	-0.0678569	-0.0714287	-0.0790579	-0.0827189	-0.0859625	-0.0943561	-0.101238	-0.108468	-0.118312	-0.127239	-0.135916	-0.147401	-0.161213	-0.17994	-0.203596	-0.230413	-0.256654
	7.60058	0.0132562	-0.000414585	-0.0137811	-0.0182812	-0.017878	-0.0204013	-0.0187326	-0.021436	-0.0271202	-0.031407	-0.0384223	-0.0473348	-0.0646208	-0.0696742	-0.0735354	-0.0813221	-0.085174	-0.0885434	-0.0970333	-0.104019	-0.11132	-0.121205	-0.130193	-0.138888	-0.150452	-0.164372	-0.183259	-0.206995	-0.233848	-0.260076
	8.03255	0.0132095	-0.000391713	-0.0137589	-0.0182863	-0.0179853	-0.0205912	-0.0190432	-0.0218413	-0.027656	-0.0321511	-0.0393984	-0.0484822	-0.0660216	-0.0714092	-0.075567	-0.0835274	-0.0875486	-0.090988	-0.0995681	-0.106644	-0.114022	-0.123955	-0.133042	-0.141773	-0.153449	-0.167457	-0.186466	-0.210266	-0.237166	-0.263402
	8.48908	0.0132299	-0.000364359	-0.0138087	-0.0183808	-0.0181922	-0.0208659	-0.0193888	-0.0222974	-0.0282314	-0.0328968	-0.0403755	-0.0496455	-0.0674181	-0.073113	-0.0775216	-0.0856393	-0.0897712	-0.0933158	-0.101985	-0.109187	-0.116684	-0.12668	-0.135811	-0.144586	-0.156337	-0.170479	-0.189574	-0.213384	-0.240332	-0.266617
	8.97155	0.013254	-0.000339158	-0.0138624	-0.0185263	-0.0184518	-0.0211839	-0.0197665	-0.0227638	-0.0287672	-0.0335868	-0.0412459	-0.0506994	-0.0687013	-0.0746722	-0.0793309	-0.0876214	-0.0919122	-0.0956099	-0.104394	-0.111682	-0.11927	-0.129287	-0.138414	-0.147247	-0.159062	-0.173279	-0.192464	-0.216358	-0.243406	-0.269806
	9.48145	0.0133321	-0.000335508	-0.0139459	-0.0186937	-0.0187044	-0.0214305	-0.0200676	-0.0231576	-0.0292516	-0.0342261	-0.0420529	-0.0516915	-0.0699387	-0.0761717	-0.0810764	-0.0895231	-0.0939375	-0.0977296	-0.106666	-0.114084	-0.121734	-0.131766	-0.140912	-0.149835	-0.161695	-0.175971	-0.195248	-0.219179	-0.246294	-0.272723
	10.0203	0.0133596	-0.000330564	-0.0139774	-0.0187894	-0.018913	-0.0216754	-0.0203763	-0.0235639	-0.0297469	-0.0348371	-0.042764	-0.0525961	-0.0710447	-0.0775275	-0.0826715	-0.0912437	-0.0957905	-0.099651	-0.108718	-0.116251	-0.12397	-0.134002	-0.143165	-0.152179	-0.16413	-0.178502	-0.197866	-0.221811	-0.248936	-0.275362
	10.5898	0.0133947	-0.000326317	-0.014018	-0.0188842	-0.019111	-0.0218889	-0.0206277	-0.023903	-0.030188	-0.0353917	-0.0434675	-0.0534856	-0.0721639	-0.0789091	-0.0842513	-0.0928794	-0.0975321	-0.101494	-0.110684	-0.118321	-0.126136	-0.136151	-0.145321	-0.154424	-0.166466	-0.180927	-0.200377	-0.224366	-0.251559	-0.278044
	11.1917	0.0133972	-0.000325817	-0.0140204	-0.0189437	-0.0193024	-0.0221172	-0.0209318	-0.024272	-0.0306704	-0.0359987	-0.0442287	-0.054405	-0.0732678	-0.0802461	-0.0857758	-0.0944759	-0.0992422	-0.103319	-0.112613	-0.120318	-0.128257	-0.138276	-0.147462	-0.156678	-0.168782	-0.183294	-0.202846	-0.226872	-0.254116	-0.280586
	11.8278	0.01342	-0.000324556	-0.0140441	-0.0190562	-0.0195573	-0.0224089	-0.0213253	-0.0247289	-0.0312516	-0.0367554	-0.0451637	-0.055454	-0.0744983	-0.081731	-0.0874516	-0.0962581	-0.101152	-0.105366	-0.114781	-0.122534	-0.130563	-0.140582	-0.149777	-0.159058	-0.17124	-0.185846	-0.205531	-0.229574	-0.256816	-0.283237
	12.5	0.0134862	-0.000318561	-0.0141161	-0.0192594	-0.0199095	-0.0228006	-0.02179	-0.0252593	-0.0318836	-0.0375594	-0.0461387	-0.0565405	-0.0757864	-0.0833127	-0.0892611	-0.0981838	-0.10321	-0.10756	-0.117094	-0.124918	-0.133023	-0.143021	-0.152232	-0.16157	-0.173864	-0.188609	-0.208467	-0.232545	-0.259796	-0.286206
	E. coli + Ciprofloxacin
		Time (min)
	Frequency (Hz)	-60	-30	0	30	60	90	120	150	180	210	240	270	300	330	360	390	420	450	480	510	540	570	600	630	660	690	720	750	780	810
	0.01	-0.0199819	-0.00437126	0.0224357	0.0552428	0.0854566	0.113308	0.135867	0.162823	0.188347	0.20057	0.201019	0.180242	0.106408	0.0671241	0.0498375	0.0401812	0.037899	0.0284873	0.0255638	0.0335527	0.0379631	0.040144	0.0475721	0.0448676	0.0530632	0.0611767	0.0677615	0.0755762	0.0842905	0.0902995
	0.0105683	-0.0194013	-0.00442606	0.0219959	0.0538841	0.083028	0.109734	0.130942	0.156298	0.180366	0.192165	0.192584	0.17254	0.101701	0.0640761	0.0474967	0.038232	0.0359564	0.026824	0.0240823	0.0316647	0.0358194	0.0376456	0.0446513	0.0424118	0.0507741	0.0588883	0.0650043	0.0725036	0.0809723	0.0869678
	0.011169	-0.0188224	-0.00448337	0.0215529	0.0525198	0.0805942	0.106156	0.126014	0.14977	0.172384	0.183759	0.184148	0.164837	0.0969936	0.0610258	0.0451543	0.0362809	0.0340129	0.0251608	0.0226006	0.0297768	0.0336759	0.0351474	0.0417311	0.039956	0.0484846	0.0565989	0.0622461	0.0694298	0.0776529	0.0836346
	0.0118038	-0.0182439	-0.00454327	0.0211054	0.0511457	0.0781507	0.10257	0.12108	0.14324	0.164403	0.175356	0.175714	0.157136	0.0922875	0.0579746	0.0428129	0.0343304	0.0320727	0.0235035	0.021124	0.0278946	0.0315381	0.0326542	0.0388178	0.037505	0.046199	0.0543117	0.0594899	0.0663579	0.0743353	0.0803027
	0.0124746	-0.0176643	-0.0046058	0.0206521	0.0497571	0.0756924	0.0989689	0.116138	0.13671	0.156426	0.166958	0.167284	0.149439	0.0875862	0.0549241	0.0404756	0.0323838	0.0301409	0.0218589	0.0196583	0.0260243	0.0294122	0.0301718	0.0359181	0.0350645	0.0439224	0.0520301	0.0567391	0.0632916	0.0710234	0.0769755
	0.0131836	-0.0170819	-0.00467101	0.0201916	0.0483486	0.0732136	0.0953488	0.111186	0.130178	0.148456	0.158568	0.158862	0.141752	0.0828937	0.0518765	0.0381461	0.030445	0.0282233	0.0202351	0.0182108	0.0241734	0.0273057	0.0277069	0.0330402	0.0326408	0.0416608	0.0497582	0.0539978	0.0602352	0.0677215	0.0736575
	0.0139329	-0.0164943	-0.00473893	0.019722	0.0469138	0.0707072	0.091702	0.10622	0.123647	0.140495	0.150192	0.150452	0.134078	0.0782149	0.0488346	0.0358295	0.0285192	0.0263277	0.0186424	0.0167906	0.0223512	0.0252279	0.0252679	0.0301944	0.0302422	0.0394218	0.047501	0.0512711	0.0571944	0.0644355	0.0703542
	0.0147248	-0.0158986	-0.00480959	0.019241	0.045445	0.0681641	0.0880193	0.101236	0.117116	0.13255	0.141834	0.142059	0.126424	0.0735562	0.0458021	0.033532	0.0266134	0.0244642	0.0170941	0.0154093	0.0205698	0.0231909	0.0228655	0.0273937	0.027879	0.0372151	0.0452649	0.0485655	0.0541764	0.0611731	0.0670732
	0.0155617	-0.0152909	-0.00488306	0.0187454	0.0439324	0.0655729	0.0842884	0.0962275	0.110587	0.124626	0.133502	0.13369	0.118797	0.0689262	0.0427844	0.0312623	0.0247373	0.0226463	0.0156078	0.0140824	0.0188447	0.0212104	0.0205138	0.024655	0.0255647	0.0350535	0.0430583	0.0458895	0.0511911	0.0579443	0.0638246
	0.0164461	-0.0146662	-0.00495942	0.0182313	0.0423637	0.0629188	0.0804931	0.0911873	0.10406	0.11673	0.125205	0.125354	0.111208	0.064336	0.0397886	0.0290323	0.0229043	0.0208922	0.0142068	0.0128305	0.0171969	0.0193073	0.0182312	0.0220007	0.0233171	0.032954	0.040892	0.0432542	0.0482514	0.054763	0.0606222
	0.0173808	-0.0140176	-0.00503889	0.0176932	0.0407237	0.0601825	0.0766115	0.0861046	0.0975365	0.108873	0.116954	0.117061	0.10367	0.0598008	0.0368249	0.0268578	0.0211331	0.0192264	0.0129228	0.0116811	0.0156538	0.0175093	0.0160421	0.0194602	0.0211596	0.0309392	0.0387801	0.0406743	0.0453751	0.0516476	0.0574851
	0.0183687	-0.0133361	-0.0051218	0.0171241	0.0389927	0.0573388	0.0726144	0.080965	0.0910176	0.101067	0.108763	0.108828	0.0962011	0.0553407	0.0339074	0.0247609	0.0194494	0.0176826	0.0117979	0.0106712	0.0142523	0.0158534	0.0139789	0.0170726	0.019123	0.0290392	0.0367413	0.0381692	0.0425857	0.0486235	0.0544389
	0.0194126	-0.0126095	-0.00520879	0.0165143	0.0371461	0.0543546	0.0684623	0.0757492	0.0845045	0.0933295	0.100652	0.100672	0.0888251	0.0509827	0.031056	0.0227716	0.0178891	0.016306	0.010889	0.00985077	0.0130418	0.0143893	0.0120848	0.01489	0.0172487	0.0272947	0.0348002	0.0357646	0.0399154	0.0457246	0.051519
	0.020516	-0.0118218	-0.005301	0.0158506	0.0351524	0.0511865	0.064102	0.0704308	0.0779981	0.0856832	0.0926437	0.092619	0.081573	0.0467633	0.0282979	0.0209308	0.0165015	0.0151586	0.010273	0.00928701	0.0120884	0.0131834	0.0104171	0.0129817	0.0155912	0.0257598	0.0329893	0.0334949	0.0374074	0.0429974	0.0487729
	0.021682	-0.0109548	-0.00539976	0.0151179	0.0329796	0.0477902	0.0594778	0.0649811	0.0714982	0.0781499	0.0847623	0.0846944	0.074476	0.0427178	0.0256606	0.0192793	0.0153369	0.0143015	0.0100255	0.0090461	0.0114572	0.0123019	0.00903371	0.0114174	0.0142048	0.0244877	0.0313393	0.0313933	0.0351051	0.0404883	0.0462489
	0.0229143	-0.0100172	-0.00550223	0.0143207	0.030658	0.0442222	0.0546591	0.0594208	0.0649966	0.0706966	0.0769708	0.0768613	0.0674867	0.0387787	0.0230895	0.0177382	0.0143021	0.0136169	0.0100053	0.00900244	0.0110308	0.0116348	0.00784668	0.0100922	0.0130001	0.0233773	0.0297869	0.0294009	0.0329363	0.0381217	0.0438647
	0.0242166	-0.00901081	-0.0056061	0.0134579	0.0282091	0.0405261	0.0496975	0.0537607	0.058484	0.0632965	0.0692384	0.0690899	0.0605667	0.0348879	0.0205381	0.0162404	0.0133194	0.0130045	0.0100922	0.00904877	0.0107094	0.0110908	0.00678471	0.00892154	0.0119028	0.0223418	0.028276	0.0274676	0.0308412	0.0358358	0.0415533
	0.0255929	-0.00793167	-0.0057091	0.0125227	0.0256468	0.0367358	0.0446318	0.0480027	0.0519499	0.0559266	0.0615377	0.0613552	0.0536831	0.0309926	0.0179638	0.0147243	0.0123183	0.0123719	0.0101762	0.00908651	0.0104026	0.0105892	0.00578697	0.0078333	0.0108474	0.0213016	0.0267535	0.0255477	0.0287681	0.0335781	0.0392569
	0.0270475	-0.00676917	-0.00580868	0.0115021	0.0229778	0.0328786	0.0394918	0.0421402	0.0453817	0.0485663	0.0538431	0.0536344	0.0468061	0.02704	0.0153238	0.0131279	0.0112289	0.0116263	0.0101482	0.009017	0.0100212	0.0100532	0.00479784	0.00676193	0.00977144	0.0201765	0.0251644	0.0235965	0.0266682	0.0313005	0.0369229
	0.0285847	-0.00550537	-0.00590169	0.0103759	0.0202016	0.0289763	0.0343003	0.0361575	0.0387638	0.0411957	0.0461282	0.0459058	0.0399061	0.0229735	0.0125709	0.0113837	0.00997475	0.0106659	0.0098894	0.00873258	0.00946921	0.00940261	0.00376196	0.00564247	0.00860995	0.0188796	0.0234472	0.0215656	0.0244915	0.0289558	0.0344996
	0.0302093	-0.00411362	-0.00598413	0.00911423	0.0173104	0.0250474	0.0290755	0.0300284	0.0320763	0.0337934	0.0383639	0.038146	0.0329516	0.0187271	0.00964936	0.00941165	0.00846599	0.0093706	0.00926138	0.00810688	0.00863492	0.00854662	0.00261917	0.00440462	0.00728981	0.0173085	0.0215278	0.0193986	0.0221824	0.0264933	0.0319329
	0.0319263	-0.0025565	-0.00605094	0.00767496	0.0142871	0.0211073	0.0238316	0.0237135	0.0252929	0.0263349	0.0305154	0.0303283	0.0259053	0.0142201	0.00648921	0.00711223	0.00659016	0.00759091	0.00809288	0.00698324	0.00738093	0.0073753	0.00129882	0.00296603	0.00572273	0.0153368	0.0193127	0.0170255	0.0196747	0.0238552	0.0291625
	0.0337408	-0.000870709	-0.00610015	0.00608748	0.0111751	0.0171968	0.0186215	0.0172926	0.0184888	0.0188964	0.0226501	0.0225087	0.0188257	0.00951608	0.00314622	0.00453801	0.00440464	0.00538968	0.0064337	0.00540365	0.00575157	0.00592544	-0.000162488	0.00137236	0.00395191	0.0130298	0.0168635	0.0145056	0.0170254	0.0210853	0.0262246
	0.0356584	0.00084801	-0.00613065	0.0044395	0.00806882	0.013381	0.0135342	0.0109466	0.0118261	0.0116421	0.0149234	0.0148147	0.0118524	0.00479686	-0.000220858	0.00186414	0.00210323	0.00299888	0.00450755	0.00356608	0.00393494	0.00435046	-0.00164083	-0.000226414	0.00212673	0.0106067	0.0143678	0.0120052	0.0143933	0.0183121	0.0232358
	0.0376851	0.00250809	-0.00613789	0.00281497	0.00506629	0.00973497	0.00867124	0.00486422	0.00548105	0.00475278	0.00750243	0.00738554	0.00513475	0.00024518	-0.00345339	-0.000741265	-0.000129214	0.000635043	0.00251554	0.0016468	0.00210272	0.00279297	-0.00301342	-0.00168115	0.000391745	0.00827783	0.0120088	0.00969207	0.0119418	0.0156688	0.020316
	0.0398269	0.00401415	-0.00611356	0.00130187	0.00227838	0.00635087	0.00415608	-0.000741293	-0.000341786	-0.00155791	0.000581055	0.000383387	-0.00115466	-0.00394005	-0.00637924	-0.00310249	-0.00210025	-0.00148174	0.000653596	-0.000184267	0.000425105	0.00139717	-0.00414788	-0.00283049	-0.00110079	0.00626207	0.00998149	0.00775158	0.00985324	0.0133044	0.017598
	0.0420904	0.00525836	-0.00604538	-1.9338e-08	-0.000161458	0.00334634	0.000145032	-0.00561374	-0.00539183	-0.00702612	-0.00560426	-0.00599254	-0.00680625	-0.00752709	-0.0087983	-0.00502121	-0.00359309	-0.00310898	-0.000871097	-0.00174924	-0.000915039	0.000320865	-0.00489113	-0.00348733	-0.00217837	0.00480568	0.00850948	0.00640243	0.00834422	0.0113967	0.0152379
	0.0444826	0.00615614	-0.00592557	-0.00100933	-0.00214179	0.000816344	-0.00323497	-0.00956097	-0.00948851	-0.0114696	-0.0108817	-0.0115846	-0.0116539	-0.010341	-0.010551	-0.00633792	-0.0044376	-0.00405217	-0.0018842	-0.0028914	-0.00176916	-0.000309005	-0.00512242	-0.00351548	-0.00270707	0.00409686	0.0077653	0.00581122	0.00757912	0.0100829	0.013358
	0.0470108	0.00677546	-0.00577719	-0.00177285	-0.00373285	-0.00133403	-0.00610386	-0.0128245	-0.0129162	-0.0152351	-0.0155103	-0.0165478	-0.0158551	-0.0125755	-0.0117603	-0.00715296	-0.00476479	-0.00442104	-0.00241329	-0.00359365	-0.00219657	-0.000557837	-0.00494025	-0.00309459	-0.00279908	0.00396414	0.00758981	0.00579302	0.00736699	0.00921785	0.011847
	0.0496826	0.00715941	-0.00562155	-0.00231506	-0.00496853	-0.00316476	-0.00853541	-0.0155858	-0.0159022	-0.018612	-0.0196949	-0.0209839	-0.0195127	-0.0143746	-0.0125028	-0.00752385	-0.00466101	-0.00427695	-0.00244628	-0.00380259	-0.00222201	-0.000459834	-0.00440895	-0.00236762	-0.00253119	0.00428442	0.00787186	0.00621263	0.00756619	0.00869763	0.0106285
	0.0525063	0.00733046	-0.0054796	-0.0026403	-0.00584989	-0.00470605	-0.0105638	-0.0179815	-0.0186357	-0.021857	-0.0236025	-0.0249496	-0.0226828	-0.0158449	-0.0128148	-0.00747029	-0.00417591	-0.00363844	-0.00193	-0.00342367	-0.00183678	-1.99719e-05	-0.00356372	-0.00145232	-0.00195045	0.00497317	0.00853957	0.00697288	0.00807189	0.00845036	0.00965401
	0.0554905	0.00729729	-0.00537279	-0.00273983	-0.00635837	-0.005969	-0.0121948	-0.0201117	-0.0212729	-0.0251954	-0.0273668	-0.0284667	-0.0253876	-0.017065	-0.0127053	-0.00698652	-0.00333374	-0.00249478	-0.000784669	-0.0023348	-0.00100714	0.000779136	-0.00242042	-0.000447498	-0.00108187	0.00597403	0.00955094	0.00800536	0.00880762	0.00843088	0.00889991
	0.0586443	0.00715518	-0.00529614	-0.00270747	-0.00668365	-0.00709061	-0.0135453	-0.021989	-0.0237444	-0.0284317	-0.0309066	-0.0316424	-0.0277756	-0.0181107	-0.0123259	-0.00622515	-0.00224608	-0.00100903	0.000746698	-0.000782615	0.000154291	0.00185344	-0.00109898	0.000635249	2.00072e-08	0.00719728	0.0108286	0.00926327	0.00974893	0.00865233	0.00839597
	0.0619773	0.00699033	-0.00524686	-0.00262464	-0.00699852	-0.00819441	-0.0147083	-0.0236034	-0.0259662	-0.0313624	-0.0341212	-0.0345534	-0.029967	-0.0190416	-0.0118048	-0.00531508	-0.001004	0.000683811	0.00245322	0.00102512	0.00156328	0.00314271	0.000295401	0.00179079	0.00123856	0.0085722	0.0123183	0.0107185	0.0108892	0.00915001	0.00819679
	0.0654998	0.00688742	-0.00522346	-0.0025673	-0.00747371	-0.00940196	-0.0157623	-0.0249236	-0.0278336	-0.0337583	-0.0368815	-0.0372538	-0.032064	-0.0199056	-0.0112572	-0.00437155	0.000315331	0.00246662	0.00413837	0.00290191	0.00315661	0.0046048	0.00166309	0.00302	0.00258966	0.0100403	0.0139825	0.0123587	0.0122385	0.00998398	0.00838699
	0.0692224	0.00690775	-0.00522326	-0.00259888	-0.00821436	-0.0108166	-0.0168981	-0.0261411	-0.0294768	-0.0357397	-0.039313	-0.0398359	-0.034158	-0.0207741	-0.0107859	-0.00350035	0.00159983	0.00420123	0.00567433	0.0046868	0.00479756	0.00610235	0.00293431	0.00427276	0.00398336	0.0115454	0.0157344	0.0141165	0.0137108	0.0110188	0.00877808
	0.0731567	0.00710749	-0.00524336	-0.0027819	-0.00930519	-0.0125447	-0.0183787	-0.0275698	-0.0311474	-0.0376009	-0.041667	-0.0424116	-0.0363375	-0.0217331	-0.0104935	-0.00280826	0.00271456	0.00573206	0.00695904	0.00622274	0.00630745	0.00744374	0.00404884	0.00547092	0.0053341	0.013031	0.0174594	0.0158963	0.0151701	0.0120173	0.00903728
	0.0773145	0.0075568	-0.00528186	-0.00318975	-0.0108578	-0.0147176	-0.0204944	-0.0295409	-0.0330984	-0.0396242	-0.0441864	-0.0450899	-0.0386958	-0.022873	-0.0104939	-0.00241352	0.00351485	0.00689059	0.00787246	0.00733537	0.00750011	0.00842715	0.00493568	0.00653271	0.00655244	0.014439	0.0190407	0.0176037	0.016479	0.0127393	0.00882104
	0.0817087	0.00812409	-0.00530979	-0.00372156	-0.0125332	-0.016931	-0.022756	-0.0316327	-0.0350383	-0.0416611	-0.0466935	-0.0476936	-0.0410343	-0.0240441	-0.0106318	-0.00210687	0.00421247	0.00788254	0.00864724	0.00823348	0.00853852	0.00927117	0.00582357	0.00763752	0.00782794	0.0158849	0.020553	0.0192903	0.0178325	0.0135776	0.00877353
	0.0863525	0.00862644	-0.00528907	-0.00423257	-0.0138654	-0.0186239	-0.0244541	-0.0332111	-0.0365163	-0.0434401	-0.0488887	-0.0499565	-0.0430665	-0.025027	-0.0106796	-0.0015867	0.00511928	0.00901497	0.00961476	0.00922768	0.00967967	0.0103095	0.00703189	0.00904499	0.00943673	0.0175387	0.0221226	0.0210488	0.0195264	0.0151166	0.00983608
	0.0912604	0.00894402	-0.00520455	-0.0046189	-0.0146009	-0.0195215	-0.0252497	-0.0339856	-0.0373614	-0.0448479	-0.0506214	-0.0517393	-0.0446355	-0.0257144	-0.010506	-0.000711715	0.00637244	0.0104297	0.0109383	0.010485	0.0110572	0.0116943	0.00867504	0.0108399	0.0114542	0.0194161	0.0237465	0.0228272	0.0215681	0.0175065	0.0123195
	0.0964471	0.00910085	-0.00509966	-0.00486818	-0.0150049	-0.020058	-0.0257113	-0.0345077	-0.0380987	-0.0461649	-0.0521146	-0.0532286	-0.0459117	-0.026277	-0.0102095	0.000267519	0.00768242	0.0118703	0.0123698	0.0118301	0.0125085	0.0131396	0.0103571	0.0126679	0.0134505	0.0211464	0.0251096	0.024219	0.0232481	0.0198107	0.0149593
	0.101929	0.00913578	-0.00500804	-0.00499036	-0.0153229	-0.0206209	-0.0263386	-0.0352687	-0.0392003	-0.0476474	-0.0535813	-0.054623	-0.0470883	-0.0269172	-0.00994796	0.00107074	0.00873538	0.0130589	0.0136495	0.013062	0.0138343	0.0143509	0.0116921	0.0141743	0.0150086	0.0223752	0.0259113	0.0248566	0.0239522	0.0212187	0.0166657
	0.107722	0.00930909	-0.00490443	-0.00527175	-0.01588	-0.0214886	-0.0273425	-0.0364886	-0.0408359	-0.0494627	-0.0553519	-0.0564402	-0.0487687	-0.0282081	-0.0104814	0.00106598	0.00894185	0.0134844	0.0143131	0.0136819	0.0144513	0.0148848	0.0123031	0.0149383	0.0157753	0.0229278	0.0261014	0.0248928	0.0240022	0.021915	0.0175686
	0.113844	0.00975973	-0.00476954	-0.00587059	-0.016859	-0.0228236	-0.0288439	-0.0382971	-0.0430915	-0.0516953	-0.0576243	-0.0590021	-0.0513441	-0.0304916	-0.012293	-0.000153109	0.00792081	0.0128168	0.0140735	0.0134038	0.0140067	0.0144943	0.0119836	0.0147124	0.0155489	0.0227351	0.0257012	0.0244922	0.0236953	0.0220866	0.0178336
	0.120314	0.00988207	-0.00462299	-0.00614608	-0.0175295	-0.0240054	-0.0302972	-0.0401247	-0.045352	-0.0538169	-0.0597202	-0.0613456	-0.0538025	-0.0325339	-0.0139787	-0.0013815	0.00682636	0.0120763	0.0139214	0.0134256	0.0137611	0.0143409	0.0118095	0.0145515	0.0153334	0.0226295	0.0254162	0.0241602	0.0234832	0.0222434	0.0181756
	0.127152	0.00951418	-0.00448153	-0.00591426	-0.0176733	-0.0248044	-0.0314808	-0.0417032	-0.0473598	-0.0556414	-0.0613631	-0.0630031	-0.0556229	-0.033742	-0.0148235	-0.00199109	0.00625559	0.0118144	0.0142815	0.0141864	0.0142764	0.0149507	0.012263	0.0149426	0.0156099	0.0229798	0.0255771	0.0241875	0.0236734	0.0227516	0.0191062
	0.134379	0.00924232	-0.00435993	-0.00576101	-0.0179291	-0.0256349	-0.0326983	-0.0432433	-0.0494293	-0.057542	-0.0629321	-0.0643072	-0.057067	-0.0345602	-0.0152127	-0.00226409	0.00593029	0.0118518	0.0146641	0.0148768	0.0149826	0.0158188	0.0128676	0.0154608	0.0160276	0.0234074	0.0259108	0.024528	0.0243528	0.0237683	0.0208352
	0.142016	0.00918828	-0.00427021	-0.00579902	-0.0183371	-0.0264533	-0.0339202	-0.044772	-0.0513986	-0.0593267	-0.0643745	-0.0654875	-0.0583436	-0.0351098	-0.0153294	-0.00227569	0.0059176	0.0120913	0.0149869	0.0153241	0.0157264	0.0166668	0.0135459	0.0159891	0.0165509	0.0239453	0.0263819	0.0250297	0.0253994	0.0254195	0.0235032
	0.150088	0.0092815	-0.00420262	-0.00596636	-0.0187872	-0.0271531	-0.0350702	-0.046225	-0.0530799	-0.0608238	-0.0656718	-0.0667489	-0.0596535	-0.0355607	-0.0154123	-0.00215308	0.00622263	0.0124383	0.0153029	0.015628	0.0164715	0.0173506	0.0142192	0.0164325	0.017105	0.0245952	0.0269477	0.0255455	0.0265787	0.0275526	0.026828
	0.158618	0.00930705	-0.00408495	-0.00611497	-0.0192742	-0.0278704	-0.0362446	-0.0474492	-0.0546574	-0.0624451	-0.0673107	-0.0683356	-0.06124	-0.0365423	-0.0160723	-0.00238871	0.00632717	0.012708	0.0156844	0.0161039	0.0171279	0.0178992	0.014431	0.0164726	0.0172024	0.0248827	0.0273137	0.0260219	0.02749	0.0291889	0.0292978
	0.167633	0.0092346	-0.00402152	-0.00610849	-0.0195344	-0.0284303	-0.0370734	-0.0481943	-0.0557194	-0.0636968	-0.0687688	-0.0696609	-0.0624722	-0.0373936	-0.0166405	-0.00241725	0.00665915	0.0132577	0.0162855	0.0167382	0.0177297	0.0183831	0.0145485	0.0165817	0.0172814	0.0250122	0.0275855	0.0264662	0.0281868	0.0302782	0.0310288
	0.17716	0.00909724	-0.00397765	-0.00601955	-0.0197607	-0.0290171	-0.037897	-0.049019	-0.0568123	-0.0649584	-0.0703207	-0.071076	-0.063735	-0.0383469	-0.0172749	-0.00249102	0.00700334	0.0137587	0.0167745	0.0172006	0.0181377	0.0187447	0.0146786	0.016725	0.0172962	0.0248188	0.0274458	0.0265485	0.0283894	0.0307331	0.0319738
	0.187229	0.00904291	-0.00393098	-0.00602494	-0.0202733	-0.0298401	-0.0390935	-0.0502927	-0.0583209	-0.066627	-0.0722709	-0.0729729	-0.065517	-0.0397783	-0.0182215	-0.00287898	0.00711402	0.0139768	0.0170087	0.0173794	0.0182936	0.0189824	0.0148189	0.0167228	0.0171957	0.0244524	0.0270264	0.0262798	0.0281063	0.0307322	0.0323152
	0.19787	0.00916216	-0.00396789	-0.00612455	-0.0208771	-0.0305872	-0.040176	-0.0513494	-0.0594627	-0.0680683	-0.0739749	-0.0746791	-0.0671426	-0.0409725	-0.0187368	-0.00286135	0.00756116	0.014535	0.0174905	0.0177806	0.0186043	0.0195209	0.0153262	0.0169639	0.0174349	0.0247436	0.0273299	0.0265039	0.0282675	0.0311477	0.0330033
	0.209116	0.00918162	-0.00399193	-0.006125	-0.0211582	-0.0309286	-0.0407769	-0.052087	-0.0602036	-0.0690374	-0.0751234	-0.0758386	-0.0680013	-0.0412535	-0.0183764	-0.00210892	0.00860691	0.0154591	0.0180605	0.018495	0.0193426	0.0206004	0.016337	0.0177	0.0178555	0.0254008	0.0281164	0.0273361	0.0292118	0.0322731	0.0342135
	0.221001	0.00937232	-0.0039757	-0.00632884	-0.0218646	-0.031821	-0.0420265	-0.0533515	-0.0616949	-0.0708795	-0.0769543	-0.0776669	-0.0693511	-0.0422401	-0.0187733	-0.00203659	0.00883585	0.0154865	0.0179094	0.0184229	0.0192627	0.0204628	0.0162637	0.0175269	0.0174538	0.0251527	0.0280282	0.0271719	0.0289864	0.0319026	0.0338077
	0.233562	0.00967776	-0.00398028	-0.00661977	-0.0225678	-0.0327435	-0.0429849	-0.0543238	-0.0629875	-0.0724642	-0.0786034	-0.0792215	-0.0705871	-0.0432401	-0.0192756	-0.00211455	0.00898836	0.0156273	0.0178469	0.0183113	0.0192138	0.0203858	0.0164097	0.0177182	0.0174141	0.0252859	0.0282788	0.0271429	0.0289965	0.0317241	0.0337294
	0.246836	0.00979585	-0.00392506	-0.00678125	-0.022884	-0.0332179	-0.0435841	-0.0550594	-0.0638315	-0.0734175	-0.0796397	-0.0801737	-0.0713178	-0.0437738	-0.0193658	-0.00192324	0.0093256	0.0160782	0.0179703	0.0183364	0.0193054	0.0204389	0.0168046	0.0180449	0.0174556	0.0254989	0.0286507	0.0272624	0.0289793	0.0313036	0.0332573
	0.260865	0.0100651	-0.00383902	-0.00712712	-0.0233956	-0.0338477	-0.0446679	-0.0563909	-0.0651447	-0.074648	-0.0809832	-0.0813716	-0.0722742	-0.044602	-0.0198338	-0.00231515	0.00921693	0.016012	0.0177389	0.0181921	0.0192153	0.0203839	0.0169519	0.0181727	0.0173226	0.0253793	0.0286148	0.0271335	0.0286554	0.0305603	0.0324089
	0.275691	0.0103485	-0.00380594	-0.00745956	-0.0243148	-0.0350908	-0.0463018	-0.0582097	-0.0667327	-0.0761028	-0.0826408	-0.0828643	-0.0733151	-0.0453807	-0.0205004	-0.00298977	0.00859843	0.0155525	0.0172996	0.0177802	0.0189589	0.0202642	0.0170025	0.018233	0.017207	0.0252476	0.0284842	0.0267882	0.0281768	0.0298811	0.0316938
	0.29136	0.0105778	-0.003772	-0.00772893	-0.0251497	-0.0361783	-0.047577	-0.0595908	-0.0679674	-0.0771049	-0.0835922	-0.0836327	-0.0738825	-0.0459285	-0.021033	-0.00362377	0.00816397	0.0152378	0.0170351	0.0176182	0.018928	0.0203454	0.0171809	0.0186653	0.0175339	0.0254075	0.0284877	0.0265688	0.0279229	0.0299256	0.0318323
	0.30792	0.0106977	-0.00366496	-0.00794392	-0.0256642	-0.036728	-0.0482418	-0.0604345	-0.0687728	-0.0776444	-0.0841052	-0.0840596	-0.0740382	-0.0459245	-0.0210508	-0.00375007	0.00795908	0.0150055	0.0168636	0.0176473	0.0189887	0.0205603	0.0173709	0.0190069	0.0177896	0.0256224	0.0286088	0.0264145	0.0277356	0.0300443	0.0323627
	0.32542	0.0108872	-0.00356248	-0.00823781	-0.0261258	-0.0371921	-0.0487678	-0.061059	-0.0693753	-0.0781367	-0.0843056	-0.0843803	-0.0744617	-0.0462229	-0.0212511	-0.00400623	0.00758899	0.0148046	0.0166336	0.0173853	0.0188117	0.0208441	0.0177136	0.0193696	0.0180821	0.0255918	0.0285183	0.0262409	0.0272767	0.0295392	0.031681
	0.343915	0.0109986	-0.00348826	-0.00841382	-0.0264119	-0.037681	-0.0493178	-0.061646	-0.0700571	-0.0786826	-0.0848652	-0.0849718	-0.0749999	-0.0467916	-0.0217228	-0.00451351	0.00734484	0.0146638	0.0162875	0.0168675	0.0183136	0.0206811	0.0176551	0.0193101	0.0179254	0.0253055	0.0283393	0.0259999	0.0267147	0.0287806	0.0308153
	0.363462	0.0111858	-0.00332531	-0.00874346	-0.0268404	-0.0383227	-0.0500049	-0.062566	-0.0711673	-0.0797811	-0.0861309	-0.0863075	-0.0761981	-0.0479776	-0.0227023	-0.0054737	0.00659108	0.0141153	0.0156614	0.0161711	0.0175431	0.0200398	0.0171959	0.0189666	0.0173662	0.0245963	0.0275922	0.0252096	0.0256987	0.0273401	0.0290703
	0.384119	0.011267	-0.00325173	-0.00887033	-0.0271101	-0.0388129	-0.0504682	-0.0630717	-0.0718479	-0.0805053	-0.0869412	-0.0871182	-0.0770326	-0.0487658	-0.0232871	-0.00600872	0.00625922	0.0138952	0.0154445	0.0160104	0.0173015	0.0197348	0.0168892	0.0187664	0.0171918	0.0243124	0.0272882	0.024735	0.0253838	0.02688	0.0285683
	0.40595	0.0113421	-0.00326879	-0.00890352	-0.0273037	-0.0392424	-0.0509097	-0.0634585	-0.0724155	-0.0811315	-0.0877025	-0.0876871	-0.0774803	-0.0492271	-0.0237126	-0.0064164	0.00604418	0.0138024	0.0154483	0.0159502	0.0171327	0.0195793	0.0167376	0.0185533	0.0171767	0.0241876	0.0272272	0.0244979	0.025237	0.0268147	0.0285607
	0.429022	0.0114602	-0.00331748	-0.0089542	-0.0274034	-0.0393482	-0.0509413	-0.0633855	-0.0724582	-0.0810781	-0.0876015	-0.087423	-0.0771089	-0.0489141	-0.0233164	-0.00603006	0.00639919	0.0142978	0.0160575	0.0164979	0.017615	0.019991	0.0170168	0.0188692	0.017734	0.0244478	0.0273652	0.024542	0.0254434	0.0272432	0.0291362
	0.453405	0.0114572	-0.00335262	-0.00890099	-0.0273045	-0.0391179	-0.0505668	-0.0628292	-0.0719635	-0.080326	-0.0866415	-0.0863538	-0.0759681	-0.0479329	-0.0223296	-0.00512329	0.00722535	0.0151535	0.0169713	0.0174019	0.0185094	0.0207613	0.0176604	0.0195333	0.0185579	0.0249452	0.0276275	0.0248646	0.0260681	0.0282107	0.0303835
	0.479175	0.0111585	-0.00332871	-0.00861234	-0.0268834	-0.0385098	-0.0497547	-0.0617239	-0.0708717	-0.0787943	-0.0847494	-0.0844368	-0.0740411	-0.0463328	-0.0209321	-0.00392468	0.00846457	0.0161719	0.0179151	0.018442	0.0196131	0.0217134	0.0186346	0.0203957	0.0193646	0.0255525	0.0279495	0.0254871	0.0272137	0.0298111	0.0324525
	0.506408	0.010918	-0.00331201	-0.00838359	-0.0265541	-0.0381999	-0.0491208	-0.0608941	-0.0699246	-0.0774422	-0.0830268	-0.0826053	-0.0721977	-0.0448291	-0.0196948	-0.00282847	0.00974797	0.0172238	0.0189239	0.0194238	0.0206924	0.0227326	0.0196653	0.0213369	0.0201837	0.0260746	0.028304	0.0261684	0.0281232	0.0309151	0.0337099
	0.53519	0.0106714	-0.00330663	-0.00813112	-0.0263936	-0.0382025	-0.0490315	-0.0606268	-0.0693954	-0.0765105	-0.0817963	-0.0811736	-0.0707772	-0.0438814	-0.0190091	-0.00207644	0.0106065	0.0178777	0.019352	0.0198313	0.0211468	0.0231356	0.0202414	0.0216826	0.0202984	0.0259019	0.0279491	0.0259049	0.0278626	0.0307893	0.0337044
	0.565607	0.0108232	-0.00335012	-0.0082315	-0.0264706	-0.0381858	-0.0487896	-0.060122	-0.0685375	-0.0753557	-0.0804218	-0.0797769	-0.069605	-0.0432059	-0.0184736	-0.00142541	0.0111664	0.0182494	0.0194198	0.0200068	0.0214407	0.0233572	0.0205886	0.0218804	0.020228	0.0255468	0.0274525	0.0255069	0.0275616	0.0306752	0.0339041
	0.597753	0.0110568	-0.00339275	-0.00841824	-0.0265793	-0.038072	-0.0484537	-0.059503	-0.0675979	-0.0740219	-0.0787717	-0.0780677	-0.0680496	-0.0421924	-0.0177584	-0.000763375	0.0116611	0.0186	0.0196759	0.0203289	0.0217516	0.023674	0.0210228	0.0222799	0.0205464	0.0256	0.0274546	0.025493	0.0276581	0.0309112	0.034338
	0.631726	0.0115118	-0.00350539	-0.00876288	-0.0269691	-0.03831	-0.0485731	-0.0594374	-0.0672303	-0.0734305	-0.0778961	-0.0770057	-0.0670616	-0.041704	-0.0174538	-0.000526355	0.0117569	0.0183409	0.0193877	0.0201619	0.0215679	0.023456	0.0207523	0.0218749	0.0201477	0.0252764	0.0270501	0.0250884	0.02715	0.0302919	0.0335488
	0.66763	0.0119455	-0.00360266	-0.00909331	-0.0273687	-0.0384513	-0.04846	-0.0591484	-0.0666289	-0.0726154	-0.0767483	-0.0756223	-0.0657739	-0.0409888	-0.0171261	-0.000598702	0.0114742	0.0177988	0.0187877	0.0196386	0.0211292	0.023021	0.020418	0.0212976	0.0195529	0.0248386	0.0264568	0.0244502	0.026385	0.029512	0.0324155
	0.705575	0.0123864	-0.00361758	-0.00951692	-0.0278341	-0.0385263	-0.0481998	-0.058685	-0.0659195	-0.0716378	-0.0755544	-0.0743078	-0.0645158	-0.0403774	-0.016789	-0.000506891	0.0112809	0.0172353	0.0181164	0.0189219	0.0204529	0.0223342	0.0197653	0.0204347	0.0187061	0.0241189	0.0255906	0.0234919	0.0254932	0.0285374	0.031253
	0.745676	0.012748	-0.00368508	-0.00981217	-0.0280096	-0.0381175	-0.047447	-0.0576184	-0.0646393	-0.0701033	-0.0737811	-0.0724635	-0.0627995	-0.039365	-0.0162154	-0.000240261	0.0113226	0.0170293	0.017838	0.0186712	0.0201538	0.0220144	0.0194597	0.0199434	0.0183354	0.0239073	0.0252998	0.0232712	0.0253175	0.0283196	0.0308063
	0.788056	0.0127683	-0.00369435	-0.0098232	-0.0276061	-0.0371226	-0.0460568	-0.055852	-0.062529	-0.0676997	-0.0711982	-0.0698328	-0.0604735	-0.0378039	-0.0151483	0.000479146	0.0119577	0.0176885	0.0183271	0.0190968	0.0205656	0.0223721	0.0197281	0.0201346	0.0186905	0.0243775	0.025656	0.0236608	0.0256955	0.0286428	0.0309261
	0.832845	0.0127742	-0.00368858	-0.00983294	-0.0271257	-0.0361269	-0.044681	-0.0540168	-0.0603117	-0.0652676	-0.0685965	-0.0669866	-0.0580114	-0.0362276	-0.0140423	0.00134449	0.0125961	0.0183076	0.0188363	0.0196333	0.0209527	0.0225845	0.0198752	0.0203789	0.019115	0.0247682	0.0259442	0.0240612	0.0260436	0.028888	0.0310018
	0.88018	0.0128225	-0.00365892	-0.00990274	-0.0267116	-0.0350942	-0.0431915	-0.0522321	-0.0580911	-0.0628583	-0.0660041	-0.0642256	-0.0555841	-0.0347038	-0.0131033	0.00189294	0.0128752	0.0185508	0.0190726	0.0199663	0.0213128	0.0227371	0.0199389	0.0205946	0.0194641	0.0250216	0.0261447	0.0242118	0.0260841	0.0287038	0.0305357
	0.930205	0.0128558	-0.0037084	-0.00987954	-0.026066	-0.0339577	-0.0414827	-0.0501442	-0.0556273	-0.0602378	-0.0632464	-0.0614426	-0.053051	-0.0331788	-0.0121745	0.0024655	0.0132693	0.0189623	0.0194916	0.020349	0.021652	0.0229752	0.0202103	0.0209937	0.0198058	0.0252992	0.0263865	0.0245028	0.0264026	0.0289852	0.0307689
	0.983072	0.0127447	-0.00370004	-0.00976358	-0.025371	-0.0328584	-0.0399035	-0.0482514	-0.0534959	-0.0578801	-0.0605911	-0.0587449	-0.0504784	-0.0316404	-0.0112774	0.00307358	0.0136649	0.0192558	0.019783	0.0205829	0.0217405	0.0229742	0.0201721	0.0211074	0.0198654	0.0252892	0.0263225	0.0245637	0.026696	0.0293481	0.0311969
	1.03895	0.0124598	-0.00366487	-0.00950216	-0.02464	-0.031891	-0.0384433	-0.0464963	-0.0514429	-0.0555426	-0.0579648	-0.0559698	-0.0478667	-0.0300694	-0.0103347	0.00378436	0.0141576	0.0196458	0.0201256	0.0206808	0.0216452	0.0227338	0.0199108	0.0209433	0.0196379	0.0250319	0.0260393	0.0243162	0.0265353	0.0291763	0.0310952
	1.09799	0.0120905	-0.00359046	-0.00918813	-0.0237374	-0.030666	-0.0368009	-0.0446593	-0.0492883	-0.0530384	-0.0552022	-0.0530076	-0.0450682	-0.0283808	-0.00940422	0.00432671	0.0144396	0.0197384	0.020194	0.0205589	0.0214192	0.0224002	0.0195669	0.0207872	0.0194901	0.0248069	0.0257158	0.0239684	0.0263591	0.0289594	0.0310023
	1.1604	0.0115958	-0.00354514	-0.00871325	-0.0226557	-0.0291879	-0.0349144	-0.0425599	-0.0469203	-0.0503318	-0.052175	-0.0497776	-0.0420426	-0.0265753	-0.00845533	0.00485187	0.0145957	0.0196009	0.0200954	0.0203998	0.021215	0.022081	0.0191668	0.0204787	0.0191483	0.0244495	0.0253592	0.0236895	0.0262539	0.0287814	0.0307971
	1.22635	0.0113151	-0.00352472	-0.00843134	-0.0219993	-0.0281222	-0.0334484	-0.0408494	-0.0448696	-0.0478613	-0.0494128	-0.0467971	-0.039265	-0.0250515	-0.00780611	0.00495709	0.0142328	0.0188369	0.0193525	0.0196244	0.0204523	0.021342	0.0184687	0.0198848	0.018536	0.0239177	0.0247969	0.0231969	0.0257959	0.0281456	0.0300227
	1.29605	0.0110339	-0.00351241	-0.00814066	-0.021323	-0.027004	-0.0319606	-0.0391975	-0.0427857	-0.0453055	-0.0466063	-0.0439249	-0.0365606	-0.0235847	-0.0071288	0.00511829	0.0140026	0.0182735	0.0186654	0.0189327	0.0197034	0.0206891	0.0178994	0.0193259	0.0179456	0.02342	0.0242272	0.0226267	0.0250662	0.0273814	0.0292089
	1.36971	0.0106076	-0.00345973	-0.00774777	-0.0204164	-0.0257328	-0.0303426	-0.0374594	-0.0406898	-0.042666	-0.0437055	-0.0409683	-0.0338811	-0.0221566	-0.00643801	0.0052708	0.013743	0.017707	0.0179522	0.0181324	0.0187764	0.0198932	0.0172299	0.0187031	0.0172989	0.0227931	0.0235383	0.0219512	0.0241751	0.0264694	0.0282391
	1.44755	0.0100332	-0.00336362	-0.00725201	-0.0194175	-0.0243791	-0.0286483	-0.035546	-0.0383842	-0.03985	-0.0405355	-0.0377902	-0.0310547	-0.0205808	-0.00578721	0.00539845	0.0134399	0.0171681	0.0172435	0.017416	0.0179521	0.0190588	0.0164737	0.0180003	0.0166588	0.0222431	0.0230339	0.0215074	0.0236119	0.0258883	0.0276432
	1.52983	0.0094066	-0.0032505	-0.00672349	-0.0183498	-0.0229001	-0.0268189	-0.0334468	-0.0358144	-0.0367922	-0.0371229	-0.034334	-0.0279377	-0.0188149	-0.00504317	0.0055937	0.0130791	0.0165521	0.0165356	0.0166404	0.0170289	0.0182271	0.0156858	0.0171647	0.0158354	0.0215275	0.0223745	0.020862	0.0229458	0.0253626	0.0271642
	1.61677	0.00867544	-0.00311916	-0.0061076	-0.0172055	-0.0213239	-0.0248334	-0.0311135	-0.0331162	-0.0337061	-0.0337516	-0.03085	-0.0248463	-0.0169957	-0.00428855	0.00568658	0.0127183	0.0158774	0.0157352	0.0158753	0.0162472	0.0175667	0.0150902	0.0164345	0.0150457	0.0207559	0.0216871	0.0201264	0.0222544	0.0248423	0.0266655
	1.70866	0.00829273	-0.0030419	-0.00579583	-0.0164307	-0.0201136	-0.0230151	-0.0288581	-0.0305426	-0.0306554	-0.0304274	-0.0273624	-0.0216831	-0.0151652	-0.00372876	0.00556703	0.0123692	0.0153135	0.01494	0.0149778	0.0151424	0.0166461	0.0143224	0.0157289	0.0143659	0.0199461	0.0208814	0.0193288	0.021456	0.024028	0.0258019
	1.80577	0.00839633	-0.00311036	-0.00583568	-0.015937	-0.0191606	-0.0215968	-0.0268357	-0.0280142	-0.0276339	-0.0269135	-0.02346	-0.017827	-0.0124548	-0.00214657	0.00658793	0.0130571	0.0158032	0.0152399	0.0152245	0.0153712	0.0170116	0.014713	0.0161815	0.0149157	0.0202913	0.0212633	0.019836	0.0220877	0.0245051	0.025961
	1.9084	0.00797086	-0.00310738	-0.00540214	-0.0147769	-0.0176954	-0.0198293	-0.024715	-0.0256021	-0.0249722	-0.0241168	-0.0206268	-0.0153789	-0.0110878	-0.00158187	0.00661966	0.0128323	0.0153026	0.0146198	0.0145677	0.0147995	0.0164772	0.0141846	0.0156345	0.0143189	0.0197296	0.0208359	0.0195048	0.021854	0.024402	0.0257358
	2.01687	0.00756662	-0.00310485	-0.00498837	-0.013647	-0.0162169	-0.0180212	-0.0224926	-0.0230798	-0.0222687	-0.0212692	-0.0178321	-0.01305	-0.00980312	-0.0010585	0.00658894	0.0125527	0.0147379	0.0139682	0.0137999	0.0140655	0.0157778	0.0134799	0.0149018	0.0135808	0.0190352	0.0202319	0.0189862	0.0214523	0.0240474	0.0252534
	2.13149	0.00715593	-0.00312494	-0.00454297	-0.0126057	-0.0148126	-0.0162721	-0.0203625	-0.0206248	-0.0195801	-0.0184926	-0.0151863	-0.0108345	-0.00858558	-0.000624937	0.00650683	0.0122462	0.0142477	0.0133617	0.0130729	0.0133621	0.0150383	0.0127403	0.0141849	0.0127996	0.0182761	0.0194998	0.0182938	0.0207862	0.0233394	0.0244373
	2.25264	0.00675687	-0.00315347	-0.00410568	-0.0115687	-0.013487	-0.0146702	-0.0184323	-0.0183823	-0.0171435	-0.0160475	-0.0128945	-0.00890186	-0.00761067	-0.000450104	0.00625093	0.0117058	0.0135717	0.0125957	0.0122308	0.0125244	0.0141876	0.0118504	0.0132864	0.011879	0.017377	0.0186752	0.0174767	0.0199432	0.0223597	0.023409
	2.38067	0.00639052	-0.00317236	-0.00371394	-0.0105941	-0.0122356	-0.0131836	-0.0165782	-0.0163037	-0.0149688	-0.0137823	-0.0106987	-0.00702718	-0.00671703	-0.00038248	0.00580524	0.0109374	0.0126872	0.0116169	0.0112356	0.0115573	0.0131696	0.0108702	0.012313	0.0108894	0.0164286	0.0177815	0.0165626	0.0189542	0.0212129	0.0221613
	2.51597	0.00604404	-0.00315023	-0.00338319	-0.0097661	-0.0112089	-0.0120265	-0.0150523	-0.0145448	-0.0131062	-0.0118641	-0.00886183	-0.00558277	-0.0061915	-0.000662633	0.00500004	0.00980788	0.0113983	0.010261	0.00991921	0.0102502	0.0118067	0.00961043	0.0110048	0.00957323	0.0151215	0.0165976	0.0154257	0.0176696	0.0197656	0.0205836
	2.65896	0.00570662	-0.00310478	-0.00309039	-0.00898489	-0.0101643	-0.0108942	-0.013665	-0.0129529	-0.0113889	-0.0100506	-0.00710594	-0.00428314	-0.00579149	-0.00109241	0.00415083	0.008615	0.0100124	0.00880855	0.00856134	0.00895574	0.0105036	0.00834025	0.00972419	0.00834278	0.0138926	0.0153988	0.0141721	0.016294	0.0181937	0.0187824
	2.81009	0.00539836	-0.00306104	-0.00282024	-0.00827417	-0.0091998	-0.00981767	-0.0123911	-0.0114962	-0.00983208	-0.00847579	-0.00562735	-0.00317554	-0.00557728	-0.0016879	0.00309744	0.00724095	0.00849016	0.00726177	0.0070613	0.00745729	0.00895553	0.00678852	0.008272	0.00707782	0.0126519	0.0140882	0.012817	0.0148116	0.0166024	0.0170217
	2.9698	0.00515144	-0.00301721	-0.00260965	-0.00758587	-0.00832833	-0.00877354	-0.0112215	-0.0101599	-0.00832289	-0.00697957	-0.00419335	-0.0020567	-0.00532782	-0.00223504	0.00201918	0.00583104	0.00691469	0.00565765	0.00547064	0.00588009	0.00732417	0.00521499	0.00666169	0.00554035	0.0111758	0.0125948	0.0113801	0.01333	0.0150995	0.0155157
	3.13858	0.00481281	-0.00298252	-0.00229917	-0.00682391	-0.00738905	-0.00765337	-0.0100218	-0.00884333	-0.00686138	-0.00540586	-0.00268108	-0.000870407	-0.00497109	-0.00266209	0.00112021	0.00470669	0.00567069	0.00439393	0.00411626	0.00450349	0.00592111	0.00385082	0.00520991	0.00409423	0.00972125	0.0111682	0.00997674	0.0119143	0.0136243	0.01405
	3.31696	0.00452438	-0.00292964	-0.00205458	-0.00621451	-0.00661899	-0.00668954	-0.00898386	-0.00778676	-0.00566471	-0.00410984	-0.00146649	7.34265e-05	-0.00482796	-0.00325567	8.78787e-05	0.00347306	0.00436724	0.00306797	0.00267197	0.00298435	0.00431969	0.00228557	0.00361493	0.00248808	0.00808396	0.00952062	0.00828915	0.0102431	0.0120091	0.0124896
	3.50548	0.00433785	-0.00290036	-0.00188995	-0.00573245	-0.00601724	-0.00595829	-0.00812097	-0.00695797	-0.00476777	-0.00318746	-0.000657733	0.000596157	-0.00498458	-0.00405371	-0.00117391	0.00202602	0.00283723	0.00142591	0.00096126	0.00123464	0.00252164	0.000548794	0.00190482	0.000785506	0.00634142	0.00775192	0.0064732	0.00843648	0.0101894	0.0106706
	3.70472	0.00421625	-0.00290534	-0.00176425	-0.00526977	-0.00552456	-0.00536995	-0.00744845	-0.00632396	-0.00410339	-0.00249315	-8.72286e-05	0.000862117	-0.00532102	-0.00501213	-0.00252166	0.000471497	0.00117852	-0.000273593	-0.00079478	-0.000582786	0.000676403	-0.00123808	0.000166897	-0.000982883	0.00445337	0.00585588	0.00453037	0.00649078	0.00828686	0.00882782
	3.91527	0.00403144	-0.00289351	-0.00159134	-0.0048241	-0.0050538	-0.00485271	-0.00684499	-0.00577413	-0.00357912	-0.00200638	0.000283839	0.000985387	-0.00577747	-0.00602058	-0.00391705	-0.00112873	-0.000488665	-0.00191977	-0.00244838	-0.00232833	-0.00112172	-0.00301121	-0.00157143	-0.00276851	0.00255196	0.00397708	0.00263626	0.00462159	0.00641073	0.00694082
	4.13779	0.00386138	-0.00285715	-0.00145639	-0.00450841	-0.00472872	-0.00458533	-0.00649391	-0.00548265	-0.00323548	-0.00169016	0.000480385	0.000920472	-0.00641224	-0.00716464	-0.00535251	-0.0028151	-0.00233611	-0.00378251	-0.00432791	-0.00423541	-0.00305462	-0.00493792	-0.0035337	-0.00481742	0.00041081	0.0018697	0.000537831	0.00253776	0.00431919	0.00483694
	4.37296	0.00374527	-0.00282317	-0.00137309	-0.00433454	-0.00453954	-0.00439695	-0.0061996	-0.00523015	-0.00292109	-0.00138291	0.000641472	0.000845569	-0.00704481	-0.00830375	-0.00678974	-0.00447481	-0.00414727	-0.00562751	-0.00623121	-0.0061895	-0.00507149	-0.00693134	-0.00559368	-0.00693408	-0.00175555	-0.000229847	-0.00152615	0.000491853	0.0023268	0.0028651
	4.6215	0.0036379	-0.00277421	-0.00131256	-0.00416113	-0.00436042	-0.00424195	-0.00596786	-0.00507862	-0.00272948	-0.00127181	0.000628136	0.000588989	-0.00783659	-0.00956783	-0.00828785	-0.00619065	-0.00600699	-0.00754523	-0.00819442	-0.00816133	-0.00718733	-0.00905082	-0.00770267	-0.00904269	-0.00396157	-0.00244907	-0.00369681	-0.00158094	0.000333919	0.000965859
	4.88416	0.00355848	-0.00274199	-0.00125923	-0.00401231	-0.00419497	-0.00411073	-0.0057852	-0.00493924	-0.00263212	-0.00124305	0.000598138	0.000329198	-0.00857838	-0.0108123	-0.00975885	-0.00784284	-0.00774627	-0.00931278	-0.0100463	-0.010084	-0.00922328	-0.0110799	-0.00970194	-0.0110854	-0.00606002	-0.00456399	-0.00575716	-0.0036345	-0.00173118	-0.00097585
	5.16175	0.00352585	-0.00271018	-0.00125375	-0.00400379	-0.00425631	-0.00419003	-0.00585437	-0.00504101	-0.00273711	-0.00139611	0.000406274	-6.16236e-05	-0.0093773	-0.0120621	-0.0112527	-0.00951498	-0.00948606	-0.0110873	-0.0118463	-0.0119457	-0.0111985	-0.0130824	-0.011704	-0.0131187	-0.00810493	-0.00663621	-0.00785663	-0.00575362	-0.00384565	-0.00294925
	5.45512	0.0035187	-0.00270015	-0.00125228	-0.00392177	-0.00428884	-0.00424816	-0.00590692	-0.00512355	-0.00293265	-0.00169248	-2.87593e-05	-0.00068878	-0.0103747	-0.013482	-0.0128554	-0.0113034	-0.0113501	-0.0129467	-0.0137727	-0.0139527	-0.0132778	-0.0151872	-0.0138014	-0.0151961	-0.0101308	-0.00867762	-0.00991366	-0.00780533	-0.00596465	-0.00502461
	5.76516	0.00349462	-0.00267144	-0.00125302	-0.0039212	-0.00436525	-0.00438782	-0.00609113	-0.00536049	-0.00326525	-0.00213605	-0.000570963	-0.00135979	-0.0113431	-0.0148467	-0.0143933	-0.0130234	-0.0131778	-0.0148007	-0.0156325	-0.015823	-0.0151967	-0.0171676	-0.0158155	-0.0171904	-0.0120821	-0.0106708	-0.0119564	-0.00983195	-0.00803803	-0.00710367
	6.09282	0.00349087	-0.00265698	-0.00125788	-0.0039226	-0.00442506	-0.00451184	-0.00631286	-0.00559518	-0.00354065	-0.00248998	-0.00101757	-0.00201974	-0.0122871	-0.0161512	-0.0158542	-0.0146238	-0.0149028	-0.0165705	-0.0173891	-0.0175503	-0.0169641	-0.0190319	-0.0176679	-0.0190436	-0.0139061	-0.0125228	-0.0138798	-0.0117542	-0.00998763	-0.00899133
	6.4391	0.00345374	-0.00263231	-0.00123864	-0.00380705	-0.00435523	-0.00451416	-0.00641051	-0.00575219	-0.00375533	-0.00279438	-0.00144467	-0.00265869	-0.0131873	-0.0173912	-0.017247	-0.0161366	-0.0165247	-0.0182362	-0.0190771	-0.0192316	-0.0186909	-0.0207825	-0.0194189	-0.020823	-0.0156672	-0.0142776	-0.0157229	-0.0136058	-0.0118894	-0.010923
	6.80507	0.00336708	-0.00260158	-0.00117936	-0.00362789	-0.0042221	-0.00441241	-0.0063789	-0.00582248	-0.00390361	-0.00304971	-0.00179306	-0.00320532	-0.0139568	-0.0184923	-0.0185255	-0.0175691	-0.0180679	-0.0198424	-0.0206323	-0.0207063	-0.0202112	-0.0223448	-0.0210191	-0.0224578	-0.017344	-0.0159733	-0.017482	-0.0153873	-0.0137241	-0.0128025
	7.19183	0.00332229	-0.00256861	-0.00116458	-0.00357043	-0.00420273	-0.00439719	-0.00644498	-0.00598138	-0.00417032	-0.00341344	-0.00223924	-0.00382681	-0.0147846	-0.0195663	-0.0197992	-0.0190174	-0.0196173	-0.0214583	-0.0222088	-0.0222553	-0.0217804	-0.0239051	-0.0226248	-0.0240912	-0.0190327	-0.0176338	-0.0192095	-0.017157	-0.0155286	-0.0146008
	7.60058	0.00330967	-0.0025252	-0.00119319	-0.0035796	-0.00424862	-0.0044717	-0.00661171	-0.00622595	-0.00452228	-0.00382049	-0.00278177	-0.00455866	-0.0156708	-0.0206969	-0.0211108	-0.020451	-0.0211016	-0.0229915	-0.023768	-0.0238072	-0.023371	-0.0254725	-0.0241968	-0.0256766	-0.0206906	-0.0192754	-0.0208734	-0.0189007	-0.0173534	-0.0164755
	8.03255	0.00330302	-0.00249096	-0.00121888	-0.00358771	-0.00429918	-0.00459727	-0.00685946	-0.00655558	-0.00496452	-0.00427889	-0.00337309	-0.00535722	-0.016687	-0.0219168	-0.0224689	-0.0219017	-0.0226023	-0.0245269	-0.0253413	-0.0253549	-0.0249408	-0.0270062	-0.0257596	-0.0272591	-0.0223092	-0.0208647	-0.0225089	-0.0206195	-0.0190876	-0.0182335
	8.48908	0.00327153	-0.00247484	-0.00120181	-0.00360393	-0.00433756	-0.00471558	-0.00709018	-0.00686015	-0.00540218	-0.00477377	-0.00400459	-0.00614904	-0.0176968	-0.0231057	-0.0237744	-0.0233182	-0.0240332	-0.0259906	-0.0268374	-0.0268642	-0.0264648	-0.0284434	-0.0272129	-0.0287059	-0.0238303	-0.0224129	-0.0240914	-0.022316	-0.0207917	-0.019989
	8.97155	0.00324042	-0.00245522	-0.00118799	-0.00360965	-0.00436943	-0.00483816	-0.00730092	-0.00710577	-0.00574978	-0.00520686	-0.00457001	-0.00685418	-0.0186189	-0.02419	-0.0249808	-0.0246172	-0.0253716	-0.0273841	-0.0283064	-0.0283524	-0.0279749	-0.029857	-0.0285931	-0.0301033	-0.0252974	-0.0239091	-0.0256256	-0.0239131	-0.0223772	-0.0216021
	9.48145	0.003227	-0.00243465	-0.00119239	-0.00363615	-0.00443271	-0.00501426	-0.00757941	-0.00744297	-0.0061468	-0.00570124	-0.00521963	-0.00762635	-0.0195634	-0.0253058	-0.0261772	-0.0259261	-0.0267134	-0.0287811	-0.0297996	-0.029884	-0.0295242	-0.031338	-0.0300751	-0.0315828	-0.026846	-0.0254335	-0.0271688	-0.0254688	-0.0239768	-0.0232736
	10.0203	0.00323662	-0.0024122	-0.00122369	-0.0036677	-0.00448128	-0.00516342	-0.00784216	-0.00776843	-0.00651242	-0.00615899	-0.00586441	-0.00838681	-0.0204424	-0.02632	-0.0272247	-0.0270397	-0.0277937	-0.0299076	-0.03105	-0.0311386	-0.0308258	-0.0325889	-0.0313517	-0.0328493	-0.0281984	-0.0268051	-0.0285257	-0.0268442	-0.0253341	-0.0246434
	10.5898	0.00323064	-0.00239627	-0.00123224	-0.00364879	-0.00447297	-0.00523595	-0.00802081	-0.00800923	-0.00679474	-0.00651403	-0.0063642	-0.00901836	-0.0212288	-0.0272604	-0.0282189	-0.0281203	-0.0288385	-0.0310285	-0.0322807	-0.032353	-0.0320438	-0.0337581	-0.0325332	-0.0340122	-0.0294551	-0.0280256	-0.0297452	-0.0280682	-0.026562	-0.0258706
	11.1917	0.00321793	-0.00237236	-0.00124147	-0.00367497	-0.00454618	-0.0053812	-0.00825813	-0.00829352	-0.00711558	-0.00687038	-0.00685268	-0.00962009	-0.0220093	-0.0282053	-0.0292186	-0.0291936	-0.0299006	-0.032136	-0.0334963	-0.0335869	-0.0332817	-0.0349634	-0.0337563	-0.0352387	-0.0307885	-0.029323	-0.0310527	-0.0293796	-0.0278905	-0.0271836
	11.8278	0.00320658	-0.00234268	-0.00125638	-0.00371792	-0.00465189	-0.00555515	-0.00851618	-0.00861917	-0.00753349	-0.00736358	-0.00747852	-0.0103768	-0.0229162	-0.0292572	-0.0303502	-0.0304225	-0.0311423	-0.0334118	-0.034851	-0.0349457	-0.0346612	-0.036265	-0.0350721	-0.0365482	-0.0321757	-0.0306823	-0.0324225	-0.030788	-0.0293412	-0.0286618
	12.5	0.00320015	-0.00230745	-0.00128245	-0.00373456	-0.00471459	-0.0056649	-0.00869754	-0.00889025	-0.00790801	-0.00778467	-0.00803729	-0.0110373	-0.0237156	-0.0302179	-0.0313938	-0.031586	-0.0323437	-0.0346746	-0.0361671	-0.0362709	-0.0360034	-0.0375087	-0.0363591	-0.0378349	-0.0335304	-0.0319924	-0.0337561	-0.0321441	-0.0307206	-0.0300766
	Growth medium
		Time (min)
	Frequency (Hz)	-60	-30	0	30	60	90	120	150	180	210	240	270	300	330	360	390	420	450	480	510	540	570	600	630	660	690	720	750	780	810
	0.01	-0.0173256	0.00372733	0.0128331	0.0234569	0.0308076	0.0331851	0.0230891	0.039553	0.0687799	0.0643363	0.0526861	0.0252315	-0.0570141	-0.0846098	-0.0853038	-0.0743504	-0.0356733	-0.0565183	-0.067231	-0.0614353	-0.0503814	-0.0369889	-0.0494127	-0.063118	-0.0603925	-0.0394513	-0.0262835	0.00398549	0.00702137	0.00770353
[truncated: 395 more rows]
