# Supplementary material for: Doppler imaging detects bacterial infection of living tissue
Source: Commun Biol. 2021 Feb 10;4:178. doi: 10.1038/s42003-020-01550-8 (PMC7876006; doi:10.1038/s42003-020-01550-8)
Supplement: Supplementary file 5 — Supplementary Data 2 [file 42003_2020_1550_MOESM5_ESM.zip]

Archive with 1 entries (1 files):
- fig2ab.mat
